# Supplementary material for: Nitrogen limitation reveals large reserves in metabolic and translational capacities of yeast
Source: Nat Commun. 2020 Apr 20;11:1881. doi: 10.1038/s41467-020-15749-0 (PMC7171132; doi:10.1038/s41467-020-15749-0)
Supplement: Supplementary file 4 — Supplementary Data 1 [file 41467_2020_15749_MOESM4_ESM.xlsx]

## Sheet: Supplementary Data 1
Supplementary Data 1. Absolute protein and mRNA abundances in yeast chemostat cultures.
Gene	UniProtKB Accession	C-lim rep1 prot (fmol mgDW-1)	C-lim rep2 prot (fmol mgDW-1)	C/N=30 rep1 prot (fmol mgDW-1)	C/N=30 rep2 prot (fmol mgDW-1)	C/N=50 rep1 prot (fmol mgDW-1)	C/N=50 rep2 prot (fmol mgDW-1)	C/N=115 rep1 prot (fmol mgDW-1)	C/N=115 rep2 prot (fmol mgDW-1)	C-lim rep1 mRNA (fmol mgDW-1)	C-lim rep2 mRNA (fmol mgDW-1)	C/N=30 rep1 mRNA (fmol mgDW-1)	C/N=30 rep2 mRNA (fmol mgDW-1)	C/N=50 rep1 mRNA (fmol mgDW-1)	C/N=50 rep2 mRNA (fmol mgDW-1)	C/N=115 rep1 mRNA (fmol mgDW-1)	C/N=115 rep2 mRNA (fmol mgDW-1)
YPR010C-A	A5Z2X5	1026.26	1348.18	854.232	978.857	420.759	569.81	312.906	587.534	10.2341	10.6245	4.69735	4.54447	1.84592	2.03608	1.34867	1.24935
STE2	D6VTK4	335.231	209.995	511.267	536.744	298.006	378.744	444.207	404.466	1.51572	1.44075	2.16232	2.09339	1.10492	1.12553	0.849835	0.85404
SAL1	D6W196	42.4342	47.0188	32.0981	33.1819	19.4674	18.2521	24.1007	23.5751	0.339388	0.325532	0.173469	0.174737	0.0808353	0.0948589	0.0732944	0.0732513
CET1	O13297	145.886	159.182	114.793	127.984	79.3182	71.8785	111.182	93.7439	0.344688	0.345419	0.163926	0.158245	0.0825935	0.0842338	0.0714259	0.0735991
FOB1	O13329	23.8022	28.6718	21.6966	24.8979	13.9396	12.1404	7.40632	16.4749	0.360448	0.347427	0.194145	0.197095	0.0971658	0.0980229	0.0794203	0.0758645
RPS9A	O13516	0.198698	0.297653	0.422378	0.671652	0.50697	0.422208	0.753272	0.571273	2.46359	2.76951	1.41178	1.41766	0.659615	0.647597	0.508377	0.47351
COQ4	O13525	14.9082	14.4989	23.7113	24.8018	14.2798	14.4968	22.0805	16.4869	0.546868	0.551084	0.230194	0.246709	0.11653	0.12526	0.100585	0.0945721
THP2	O13539	40.4439	45.0538	31.7578	31.3897	16.9839	16.6388	7.61989	20.696	0.184915	0.197546	0.12401	0.119194	0.0585949	0.0628837	0.0556864	0.0559558
RPN13	O13563	678.493	817.323	881.651	1021.36	730.651	663.497	563.039	914.458	1.19986	1.25919	0.651585	0.649172	0.344524	0.328832	0.253927	0.262341
YPR089W	O13585	1.08432	1.4661	1.71388	2.56637	1.69319	1.61208	1.94073	2.17703	0.440993	0.432153	0.278896	0.273099	0.148583	0.146863	0.121131	0.11784
RPL36B	O14455	87.7949	76.0417	51.4638	66.5235	43.0857	33.4168	75.7505	42.8029	7.63764	7.45985	3.08026	3.20663	1.56294	1.41328	1.04316	1.09359
MBF1	O14467	1273.46	1148.55	886.922	939.773	704.27	594.958	1334.29	788.648	5.81588	4.88957	3.06707	3.11381	1.62888	1.52566	1.20267	1.1702
MDM35	O60200	968.263	794.109	564.322	520.358	287.875	271.314	153.689	270.403	0.832204	0.711994	0.374127	0.394756	0.167741	0.137815	0.0928388	0.104081
TIM9	O74700	1132.56	1639.68	1177.22	1208.78	738.673	700.19	419.055	743.637	2.45296	2.32907	1.20666	1.2089	0.527515	0.507668	0.41262	0.404971
MRP10	O75012	2284.9	2083.61	1088.16	1031.19	475.15	417.43	710.709	471.552	1.24569	1.25361	0.49286	0.556853	0.22892	0.195881	0.160644	0.152448
CYC1	P00044	4839.92	3711.17	2269.06	2292.21	1049.27	859.915	1292.42	937.905	11.5722	12.5806	4.61063	4.73198	1.67932	1.76721	1.125	1.15207
CYC7	P00045	10.388	7.9292	13.0825	10.1586	7.37419	7.67997	14.1919	8.05065	0.372206	0.398344	0.308596	0.274683	0.147608	0.139293	0.10727	0.110125
QCR6	P00127	2.55836	4.66662	3.78347	7.14459	5.02258	3.8287	0.894836	4.24352	16.4677	16.9892	7.07548	7.02013	2.66195	2.74439	1.74884	1.72929
QCR7	P00128	10949.9	13206.9	10582.5	12411.2	6324.13	6242.99	4318.35	6263.92	14.6493	14.8954	7.97613	8.2387	3.49073	3.49329	2.57002	2.42565
CYB2	P00175	296.83	318.153	41.8019	48.297	16.4957	17.9175	10.5545	14.0162	3.81094	4.84221	0.381233	0.401396	0.127244	0.124001	0.0788044	0.0727633
ADH1	P00330	26073	32169.5	33501.3	42072.2	31481.9	31690	30295.6	40069.9	6.76751	6.28435	3.3029	3.49037	2.12356	1.74056	1.32904	1.43235
ADH2	P00331	21445.3	19312.2	298.182	208.71	68.5726	79.217	138.548	119.129	11.3178	14.8889	0.096357	0.120579	0.0510954	0.0377593	0.0306655	0.036585
TDH3	P00359	904.235	1368.57	1396.63	2398.64	2002.83	2375.94	2218.31	2854.82	15.7382	16.0069	7.46102	7.57987	4.54442	3.9108	3.57516	3.61759
TDH1	P00360	519.623	434.895	81.6554	71.9728	57.4044	60.8788	40.9351	42.674	1.30312	0.960867	0.129655	0.122133	0.0664921	0.0741941	0.0315516	0.0287207
COX5A	P00424	5926.39	6400.95	6917.53	7061.46	3190.17	3599.36	2967.1	3774.72	11.3317	11.8111	7.02809	6.74577	2.80973	3.06123	2.11993	2.07413
COX5B	P00425	25.1938	36.895	72.9988	77.2172	66.5169	74.3556	70.8581	73.7299	0.190643	0.16909	0.275912	0.252952	0.186479	0.179768	0.129809	0.119636
COX6	P00427	18495.1	27068.5	23761.3	24581.3	9767.28	14077.4	4232.43	13373.1	2.79287	2.86377	1.47183	1.40034	0.60294	0.630605	0.458446	0.44554
CCP1	P00431	733.136	773.506	621.47	612.563	518.386	575.139	550.606	623.622	1.60308	1.71407	0.619875	0.606019	0.311031	0.334507	0.269938	0.254234
SOD1	P00445	89268.4	98141.7	122964	141552	75359.7	135683	85541.1	126538	8.00383	8.30213	4.65921	4.75221	2.40087	2.26779	1.79532	1.7881
SOD2	P00447	351.78	527.403	483.017	687.812	425.146	634.103	618.554	573.618	5.67539	5.19785	2.16774	2.13505	0.893216	0.891991	0.558706	0.57305
HIS1	P00498	3504.15	4331.71	4377.81	4763.49	2698.26	2901.05	2499.22	3680.93	2.68869	3.61936	1.25512	1.30317	0.652751	0.664126	0.557523	0.553526
CDC28	P00546	731.889	819.331	559.076	549.674	365.466	358.62	300.854	455.936	0.622893	0.571357	0.289729	0.282547	0.150186	0.139541	0.125401	0.123363
CDC19	P00549	10975.2	10143.7	18374	23286.5	23778.5	21009.9	34251.7	28948	5.67736	5.10272	3.88163	3.90366	2.61035	2.36786	2.12851	2.18388
PGK1	P00560	120814	132744	99872.6	97660	71634.7	71887.7	65930.7	93108	5.58205	4.93323	2.09383	2.09571	1.29935	1.03425	0.888411	0.924165
CDC8	P00572	16.2907	14.656	11.813	13.8683	10.225	8.74711	13.1506	10.7716	0.620373	0.604922	0.313658	0.318747	0.152551	0.163339	0.143196	0.130021
SUC2	P00724	3382.7	2926.3	638.849	552.451	304.095	280.109	636.582	332.96	1.82193	1.83201	0.275771	0.285548	0.129344	0.124812	0.0958818	0.0964015
PRC1	P00729	771.682	865.855	691.375	640.991	309.957	506.675	231.523	550.725	2.77198	2.81835	1.51698	1.46735	0.792891	0.772533	0.602307	0.589804
CAR1	P00812	126.401	129.038	96.4625	119.539	68.6682	72.2893	82.206	92.7573	0.235732	0.283674	0.0810756	0.0840795	0.0447771	0.0429079	0.030184	0.0348832
HIS4	P00815	829.146	767.901	911.183	1125.15	835.671	747.677	1165	942.015	1.63367	2.32318	0.843856	0.84457	0.471901	0.474801	0.396467	0.40686
IPP1	P00817	105493	89016.8	59681.3	52279.5	34462.3	33277	34783.3	41885	7.93789	7.90758	3.76505	3.81731	1.97994	1.95785	1.6907	1.71661
ATP2	P00830	18199	22873.4	17308.2	20209.1	10318.1	11008.2	7515.34	11092.6	8.11842	7.45096	4.09743	4.25977	1.7414	1.82901	1.24989	1.27137
CIT1	P00890	12097.4	14293	8307.15	8862.49	3766.74	4210.27	2729.01	3842.47	5.42377	4.91855	2.1622	2.14911	0.788541	0.841727	0.541522	0.528458
TRP2	P00899	638.562	613.699	407.969	456.738	304.498	251.082	419.883	356.52	1.22878	1.47046	0.422328	0.4093	0.21654	0.215225	0.178752	0.185854
ENO1	P00924	6042.47	4499.65	2817.07	2865.74	2231.63	2412.94	3416.31	2603.27	2.09903	1.7895	0.624666	0.609604	0.390119	0.397835	0.29319	0.287245
ENO2	P00925	31088.2	28171.7	21363.7	24150.1	17770.2	16129.3	27251.2	22722.8	4.80299	4.3402	2.2435	2.33355	1.51831	1.28947	1.1752	1.25768
ILV1	P00927	1192.16	1407.1	978.74	1043.91	702.296	712.051	712.779	823.656	1.13159	1.40904	0.479874	0.463983	0.238803	0.232255	0.196412	0.199315
TRP5	P00931	1037.73	1116.02	814.355	846.054	519.808	503.083	573.503	664.121	1.04889	1.35774	0.366053	0.365428	0.187881	0.193469	0.156177	0.167
TRP3	P00937	1881.76	2113.6	1074.11	1068.27	602.621	591.993	421.403	793.405	1.14676	1.56397	0.41361	0.398808	0.202059	0.221913	0.184638	0.187297
TPI1	P00942	188423	143600	130774	115669	86157.9	77148.5	69545.5	89771	4.83768	4.85924	2.61943	2.57452	1.49674	1.31035	1.01563	1.07849
GPM1	P00950	26224.5	22283.5	25195.5	29922.9	25432.9	22392.2	35763.2	31118.6	7.76274	6.91799	3.7582	3.70174	2.49765	2.20738	1.94366	1.96741
MES1	P00958	1133.82	1322.24	1265.98	1358.73	782.404	794.972	568.922	1011.45	0.671815	0.696029	0.387766	0.38036	0.192666	0.197657	0.161136	0.158007
RAS1	P01119	25.7777	18.2566	25.104	18.5484	12.1957	15.4252	17.5652	17.4043	0.381438	0.316862	0.27162	0.283291	0.152347	0.1421	0.11918	0.11874
RAS2	P01120	152.846	198.503	209.338	242.467	150.211	190.287	193.926	243.519	1.58888	1.57402	0.787306	0.799973	0.413312	0.41551	0.321115	0.327064
YPT1	P01123	401.664	545.795	631.781	1297.45	912.941	1098.13	786.058	1390.4	3.37989	3.35945	1.83372	1.74145	0.924106	0.94919	0.758128	0.74835
HTB1	P02293	25662	24645.8	36769.7	47880.8	40574.9	31548.4	66489.5	42500.7	5.49934	5.64796	3.43191	3.41972	1.81326	1.71744	1.44841	1.39862
HHF1	P02309	226586	188009	199664	169163	97330.5	89915.6	161312	107472	8.02763	8.14344	5.69366	5.58541	2.82146	2.79753	2.26519	2.16602
RPP2B	P02400	76483.8	101297	49004.6	66850.3	33622.4	52449.7	14520.8	51484.5	5.16762	4.96684	2.00539	2.04267	0.99359	0.896947	0.620016	0.642428
RPL28	P02406	32312.7	26726.1	16098.7	14961.9	8246.97	7720.53	16481.3	9271.74	7.65585	8.16488	3.60804	3.5545	1.759	1.66914	1.33521	1.31331
RPS17A	P02407	49219.2	37342.5	23448.2	22364.4	11795.3	10702.9	24847.7	13221.2	4.48401	4.34239	2.04009	1.95425	0.951279	0.911313	0.745447	0.777233
TUB2	P02557	3555.6	3950.8	3030.06	3375.63	2222.7	2244.77	2179.11	2969.36	1.87754	1.78598	1.04764	1.04374	0.554585	0.530327	0.447779	0.466489
HSP82	P02829	1137.33	1345.98	954.045	983.116	673.351	680.964	687.712	827.533	2.30725	1.63256	1.01273	0.995182	0.506874	0.497779	0.412711	0.412041
TUF1	P02992	752.629	640.516	412.841	386.746	177.542	169.477	231.125	171.979	3.07723	2.86531	1.43138	1.50061	0.600314	0.581606	0.400298	0.401731
TEF1	P02994	76442.3	87261.3	61947.1	68211.3	45579.8	42933.2	47084.6	52956.8	19.4123	19.7323	8.54494	8.27576	4.22398	3.95201	3.31028	3.28852
CBP2	P03874	45.4554	54.1848	42.4144	43.7068	24.3211	22.0846	23.4919	27.4179	0.377988	0.3574	0.164699	0.16443	0.0757258	0.0800433	0.0659324	0.0646662
URA3	P03962	429.065	498.517	485.192	555.655	382.71	357.109	379.399	432.796	0.941616	0.87949	0.53908	0.519593	0.262086	0.272335	0.2091	0.212487
CPA2	P03965	2690.08	2968.55	1503.16	1653.98	1206.82	1057.76	1745.33	2648.31	1.47581	2.89905	0.411108	0.403215	0.254758	0.242502	0.343067	0.359164
COX4	P04037	0.119578	11.9082	11.6341	17.9829	9.37861	13.4782	0.064761	7.81667	3.87731	3.67597	2.0529	1.94568	0.857046	0.888291	0.616876	0.604614
ADE4	P04046	269.135	311.06	331.049	468.801	273.122	304.618	466.805	376.805	1.04262	0.879272	0.580466	0.585217	0.28546	0.289957	0.228569	0.237664
RPO21	P04050	334.276	424.411	333.605	382.142	222.464	227.959	145.173	287.598	0.436241	0.448372	0.237855	0.248964	0.134625	0.13006	0.107321	0.108936
RPO31	P04051	69.4454	72.7147	51.2046	49.6088	27.6762	26.6009	30.7413	35.357	0.215426	0.203991	0.087889	0.0897495	0.0491947	0.0482495	0.0396201	0.0405008
ARG4	P04076	2911.25	3471.74	4860.67	5348.36	3019.08	3809.5	2631.64	4641.48	3.41466	6.04117	1.99576	1.98908	1.03184	1.08424	0.888527	0.895004
PAB1	P04147	915.45	951.624	1035.81	1294.87	1019.18	804.18	1442.06	1026.79	1.98645	1.91405	0.920451	0.952263	0.498008	0.52491	0.429052	0.441416
ADE8	P04161	465.558	510.797	447.938	482.978	322.252	256.498	214.085	370.968	1.46168	1.36648	0.690116	0.735144	0.333454	0.28437	0.23299	0.243304
LEU2	P04173	14541.8	17985.8	8747.07	8729.42	4325.88	4785.97	2298.96	5508.57	2.68974	2.71041	1.24536	1.29335	0.61475	0.584307	0.444794	0.454845
GAL80	P04387	9.98063	9.85287	8.35761	8.19326	4.84547	4.76526	4.97103	6.0677	0.341161	0.319017	0.195342	0.190687	0.101	0.103037	0.0855987	0.0853662
RPL24A	P04449	1.24418	1.00745	1.26937	1.3546	1.08191	0.912601	2.1041	1.16149	4.85579	4.97953	2.40839	2.35561	1.15047	1.15091	0.919979	0.914024
RPL25	P04456	20328.8	11977.8	6924.72	3782.93	2641.61	1847.7	4691.51	2565.74	6.67575	6.92208	3.30619	3.28657	1.60961	1.64146	1.40354	1.38215
AAC1	P04710	44.0873	42.7071	29.8297	23.1316	13.4045	15.4369	15.6219	19.3396	0.772507	0.752351	0.416142	0.392141	0.201504	0.208633	0.170602	0.161076
TOP1	P04786	33.6291	42.5044	25.7195	25.0107	14.2617	13.0978	10.0745	16.1952	0.484407	0.474378	0.294723	0.281225	0.154387	0.158058	0.128464	0.123443
THS1	P04801	1848.17	2441.5	1989.96	2366.24	1374.33	1370.51	1167.26	1761.39	1.19341	1.18229	0.575364	0.56988	0.285832	0.289929	0.232571	0.234015
DPS1	P04802	1804.95	2105.67	1411.94	1470.5	931.246	896.693	852.278	1138.48	1.63417	1.65871	0.56089	0.602913	0.298114	0.284529	0.222295	0.252153
MSW1	P04803	174.555	213.373	170.992	165.57	85.2013	91.9758	48.695	107.393	0.237786	0.225681	0.121745	0.1246	0.0566759	0.0565672	0.0472569	0.0449052
HXK1	P04806	7360.43	9445.27	4430.28	4618.31	1789.06	2316.43	1058.85	1578.64	4.02015	3.68196	1.55617	1.57852	0.549293	0.551868	0.315522	0.307905
HXK2	P04807	10620.6	11350.6	12070.8	13407	6772.32	7467.78	6997.26	9618.19	2.60541	2.46264	1.68414	1.70198	0.90089	0.809384	0.700039	0.713749
CAN1	P04817	557.059	598.444	743.124	660.53	312.73	301.736	244.869	386.7	0.670797	0.767443	0.701716	0.661444	0.36416	0.403708	0.321049	0.327282
CDC9	P04819	56.4596	54.2081	46.0433	43.161	28.6076	28.1872	41.0684	35.3861	0.342534	0.371992	0.203529	0.19706	0.108433	0.112904	0.0925166	0.0919383
CDC25	P04821	86.3648	90.2826	77.1422	68.1766	39.1352	41.3604	39.1738	52.4251	0.374438	0.369948	0.240207	0.233587	0.122305	0.116853	0.101563	0.0999508
POR1	P04840	2978.98	3635.83	3386.15	5433.19	4675.56	4015.35	6373.66	4108.24	9.77152	9.51166	4.98927	5.10253	2.12146	2.16402	1.49465	1.51832
HTA1	P04911	25560.7	25771.9	32565.6	35057.4	21919.4	20212.3	33699.3	25665.6	3.82692	4.10813	2.66378	2.6539	1.34533	1.32259	1.01367	1.01543
PMA1	P05030	5063.47	4665.59	7045.42	6545.67	4305.03	4523.43	7176.46	5738.91	3.30589	3.1605	2.30805	2.23027	1.19283	1.30965	1.11937	1.15539
PHR1	P05066	12.1333	12.0035	8.60716	8.13951	4.50535	4.58413	4.49384	6.06338	0.203302	0.197214	0.156273	0.143416	0.0766123	0.0861653	0.0680594	0.0719985
ARG81	P05085	0.896305	0.855101	0.714617	0.790762	0.418813	0.435436	0.558255	0.605065	0.273243	0.287077	0.219078	0.213331	0.121567	0.126468	0.0996485	0.099335
ARG3	P05150	8687.94	10552.5	4992.37	4850.75	2432.07	2594.06	1572.01	3428.73	3.22294	4.56237	1.07804	1.07895	0.530157	0.524307	0.450674	0.455555
RPP0	P05317	93736.2	99994.3	56319.8	53106.7	26444.5	25170.2	21516.2	30705.1	4.98888	4.73051	2.0943	2.16299	0.969611	0.969461	0.713992	0.822215
RPP2A	P05319	51810.1	88587.8	67038.7	95155.2	42865.9	53163	14465	58548.3	3.9034	4.13803	1.86257	1.87173	0.879378	0.964341	0.714168	0.696549
HEM2	P05373	8218.8	8390.47	7273.46	6327.66	2921.21	3257.95	2525.32	3394.57	1.36755	1.18114	0.549447	0.586666	0.240393	0.247828	0.17272	0.174668
CHO2	P05374	250.293	269.965	335.299	368.693	204.518	200.012	193.231	260.95	0.626466	0.66502	0.397439	0.394859	0.194888	0.196871	0.170777	0.163527
OPI3	P05375	611.134	740.494	1112.99	1513.66	898.422	922.066	409.037	1151.1	3.41694	3.54523	2.15886	2.32227	1.13043	1.00104	0.749472	0.774859
SUP35	P05453	703.551	593.41	441.129	524.907	346.869	329.452	565.191	402.277	1.16751	1.18649	0.559117	0.553214	0.284326	0.276478	0.226106	0.225199
ATP4	P05626	12714.5	14706.3	10316.2	10575.3	4918.39	5166.45	3141.1	5327.7	4.78112	4.51555	2.42371	2.40708	0.947849	1.12785	0.753305	0.731089
MET6	P05694	21893.1	28052.9	17955	20690	10290.1	10613.2	7751.63	12136.9	5.52467	4.79191	3.30574	3.36889	1.64349	1.68912	1.29398	1.26294
RPL7A	P05737	2243.29	2335.08	2104.43	2393.9	1433.05	1072.72	2543.73	1456.14	4.34089	4.33593	1.9898	1.99739	0.954523	0.886989	0.720399	0.724521
RPL9A	P05738	0.12346	0.127672	0.142545	0.636518	0.555966	0.430505	0.902655	0.625225	2.32809	2.20183	0.788303	0.799616	0.335951	0.264445	0.196353	0.213933
RPL6B	P05739	1463.13	1524.81	1318.77	1761.83	1150.41	902.003	1771.61	1173.81	2.91253	3.08698	1.3683	1.46378	0.673718	0.640032	0.52711	0.527223
RPL17A	P05740	1922.77	1317.62	960.902	829.815	475.475	398.989	931.096	493.659	4.60688	4.56028	1.96879	2.03029	0.996041	0.932678	0.756223	0.800313
RPL26A	P05743	5603.63	4531.06	3317.88	2964.29	1646.76	1719.16	4577.47	2219.38	6.92916	7.3922	3.50227	3.4988	1.66272	1.5205	1.15962	1.20476
RPL33A	P05744	234.885	180.092	81.6168	80.9099	49.5814	40.4778	119.758	56.8383	12.2571	12.2628	6.33949	6.42108	3.07398	2.88099	2.26417	2.24338
RPL15A	P05748	1736.23	1633.02	1295.39	1548.44	951.27	791.702	1516.03	969.821	8.54169	9.09073	3.74697	3.79811	1.78252	1.71796	1.33222	1.36685
RPL22A	P05749	5003.29	5192.7	3386.6	3590.32	2171.43	1666.55	1640.84	2139.48	4.85337	4.96318	2.28677	2.3086	1.06652	0.87907	0.686807	0.703725
RPS3	P05750	39799.5	39475.4	29787.7	29974.5	17053.7	15260.3	21761.8	18711.7	4.47986	4.65282	2.04339	2.03418	0.977115	0.969522	0.721935	0.730833
RPS9B	P05755	0.895107	1.27444	1.45785	2.36659	1.63084	1.22869	2.07257	1.56687	5.78161	5.70392	2.57647	2.58369	1.15509	1.13714	0.876578	0.881462
RPS13	P05756	121339	114428	76416.2	74461.2	38484.5	37955.5	49286	45615.4	4.13906	4.26711	1.87669	1.844	0.938928	0.940418	0.756798	0.760033
RPS31	P05759	7118.6	6552.5	5133.13	5731.62	3219.96	2819.9	5062.7	3642.78	10.7444	11.1881	4.65186	4.60692	2.23136	2.08642	1.73087	1.75537
TPK3	P05986	21.0459	17.3652	15.2064	16.0695	9.10632	9.12871	17.8175	12.7317	0.388221	0.371022	0.216019	0.223908	0.106539	0.113003	0.0936135	0.0849011
CDC37	P06101	763.684	1217.28	904.301	1031.5	580.027	907.722	379.781	994.104	1.23263	1.24375	0.690833	0.673585	0.3529	0.3652	0.306056	0.28946
NOT3	P06102	278.594	319.583	210.211	221.519	125.852	130.091	93.3549	155.904	0.432863	0.440976	0.23637	0.254353	0.12631	0.127982	0.0983148	0.103684
PRT1	P06103	643.591	601.871	401.244	434.211	279.345	248.419	396.978	315.709	0.907198	0.881561	0.454269	0.457293	0.223849	0.226542	0.179272	0.182684
SCP160	P06105	1875.14	2111.65	1796.02	1951.49	1133.08	1108.89	985.863	1406.05	0.399956	0.385543	0.177669	0.185127	0.0940299	0.095104	0.0756077	0.0797745
MET17	P06106	451190	367040	189158	164166	85679.4	91999.1	120381	106320	10.2646	9.24999	4.65195	4.89474	2.49763	2.34006	1.95865	2.04498
CTT1	P06115	16.6463	11.8095	10.1351	11.1617	9.14041	8.17481	13.3835	10.3798	0.195086	0.149785	0.0484934	0.0439521	0.0248861	0.0291112	0.0249356	0.0212156
ILV5	P06168	27514.6	28145.3	14963.9	15211.5	8683.83	7774.22	7332.07	9572.86	8.70333	10.2341	3.03963	3.13318	1.42815	1.2083	0.919167	0.929443
PDC1	P06169	1015.38	1384.95	2924.13	3589.49	3268.4	3374	3408.49	4845.54	6.22335	4.61509	4.78126	5.25574	3.73307	3.4307	3.08014	3.53024
HEM4	P06174	36.1274	35.7803	36.8304	32.8168	23.9092	28.7589	27.6583	29.6305	0.271176	0.266439	0.156553	0.14825	0.0828447	0.0670118	0.0577242	0.0548577
CYC3	P06182	232.146	241.676	274.536	291.544	172.001	166.391	173.414	201.271	1.01469	0.915713	0.710421	0.768096	0.343404	0.313352	0.211537	0.21762
PIS1	P06197	123.597	130.454	205.602	259.669	204.717	170.029	262.079	222.076	0.647	0.571219	0.584018	0.60733	0.34382	0.318785	0.269595	0.275331
LEU4	P06208	2120.81	1899.21	807.649	841.61	465.159	454.928	835.013	480.381	3.97567	5.34533	0.748985	0.783386	0.343781	0.367152	0.257846	0.245748
KIN28	P06242	51.1628	60.7406	52.3496	59.0532	32.4829	35.2769	30.806	44.3871	0.332497	0.316024	0.181334	0.175886	0.0936127	0.103009	0.0837315	0.0859683
TPK1	P06244	15.6707	16.503	15.492	15.8636	10.8022	11.1388	13.619	13.7262	0.178491	0.17121	0.118995	0.11098	0.0594021	0.056311	0.048456	0.0484794
TPK2	P06245	178.803	192.801	181.091	157.076	99.8678	107.07	68.9891	131.469	0.595079	0.582754	0.335762	0.330328	0.171515	0.183646	0.15222	0.147565
HIS3	P06633	1163.69	1157.56	628.45	545.524	285.604	285.186	339.934	352.995	1.75066	2.46602	0.627278	0.665322	0.333303	0.297721	0.25925	0.274053
DED1	P06634	1081.24	1085.63	980.212	1136.16	762.088	610.526	1040.02	801.516	0.612732	0.571866	0.33493	0.335636	0.202886	0.193631	0.15966	0.164474
SIR2	P06700	2.72934	2.62508	2.55626	4.24896	3.05896	2.45829	3.65575	3.3515	0.241009	0.257971	0.153291	0.157245	0.0844916	0.0799564	0.0648066	0.0677231
SIR3	P06701	13.7108	12.2201	11.6219	10.587	7.86143	7.55487	9.99666	9.77042	0.199694	0.192426	0.115991	0.112304	0.0610367	0.0624214	0.0527775	0.0510745
CDC31	P06704	293.727	445.901	422.031	507.891	279.974	361.708	264.914	435.189	1.23972	1.19284	0.638248	0.657389	0.383301	0.347478	0.299342	0.29953
GPH1	P06738	606.409	709.078	1230.9	1083.05	566.969	720.366	398.907	531.715	0.379942	0.382959	0.419995	0.401649	0.172193	0.191022	0.10676	0.0986883
DCD1	P06773	85.7359	59.9764	69.5137	74.5623	32.1023	43.799	40.9065	57.2451	0.329978	0.303686	0.163772	0.164401	0.0871687	0.0806535	0.0681166	0.0705646
HIP1	P06775	49.3613	55.7784	16.3143	22.8993	13.0141	10.6179	12.9279	13.895	0.53196	0.498617	0.148028	0.148826	0.0695456	0.064564	0.0533239	0.058586
PDE2	P06776	89.6566	94.8456	98.7589	88.1076	52.2999	57.5079	50.7428	72.3823	0.237179	0.243262	0.151686	0.143432	0.0811214	0.0837993	0.0664818	0.0639191
RAD1	P06777	312.308	319.187	276.293	236.134	131.944	131.301	78.3091	157.355	0.243894	0.230838	0.153362	0.154089	0.0853701	0.0870792	0.0735146	0.0700226
RAD52	P06778	45.9937	42.8253	33.0672	28.3716	18.0739	17.9131	19.5691	22.9403	0.763857	0.792836	0.424179	0.433113	0.240984	0.278131	0.223407	0.224397
RAD7	P06779	41.4964	36.3252	28.1343	24.0247	16.5783	15.7418	24.1183	19.8838	0.280576	0.266752	0.144082	0.140454	0.0695944	0.0791509	0.0629548	0.0605898
RHO1	P06780	1425.15	1465.17	1775.64	2225.6	1676.49	1604.41	2163.82	2096.5	3.97566	3.77069	2.51038	2.39629	1.2076	1.26543	1.05137	1.01052
RHO2	P06781	12.0223	11.6388	16.2575	22.0859	17.5697	16.978	23.1348	24.3549	0.743043	0.800637	0.451052	0.442723	0.21115	0.233684	0.199738	0.185736
SNF1	P06782	304.142	353.3	246.024	259.47	143.235	140.01	108.894	167.038	0.67876	0.608272	0.341047	0.353345	0.174541	0.183361	0.143099	0.146628
CDC21	P06785	51.259	56.4922	58.2789	60.8242	38.9649	34.7875	29.6133	44.221	0.581463	0.593462	0.339543	0.331244	0.172824	0.179895	0.1428	0.141594
TOP2	P06786	142.111	138.668	129.989	116.104	71.7569	69.1583	74.5129	95.6675	0.271247	0.2722	0.163257	0.156429	0.0821116	0.0816084	0.065388	0.0652338
CMD1	P06787	158.6	314.514	321.711	961.983	870.002	1299.5	301.135	1106.75	1.50638	1.54024	0.736871	0.721444	0.379749	0.384685	0.34671	0.339002
RAD3	P06839	64.9072	65.0335	45.298	46.2096	26.9586	26.8259	29.7381	35.4025	0.328832	0.325569	0.17002	0.167609	0.0825444	0.0854239	0.0697856	0.067058
SPT2	P06843	9.39616	7.24834	5.24079	4.66723	2.74413	2.74047	6.16425	3.58174	0.990065	0.908539	0.53026	0.522505	0.283255	0.271835	0.218977	0.217063
SPT3	P06844	82.5101	53.3624	80.0851	47.1724	20.3269	25.3366	44.7575	28.1581	0.480949	0.425704	0.26187	0.253546	0.132314	0.134512	0.116655	0.111403
CYT1	P07143	186.191	195.388	174.379	271.721	143.916	167.693	106.549	190.065	5.16153	5.04096	2.5244	2.5335	0.976435	1.01158	0.668403	0.701633
FAS1	P07149	8469.4	8778.27	6197.59	6340.56	4054.24	4163.51	4555.52	4948.65	1.10111	1.41934	0.43795	0.4219	0.224136	0.239951	0.189672	0.185544
ADK1	P07170	2037.44	2691.46	2210.75	3049.65	1381.18	3030.43	3680.48	2959.19	2.71853	2.55711	1.42305	1.43241	0.712283	0.745144	0.58029	0.562369
HIS5	P07172	1367.26	1510.88	1319.49	1429.61	1000.31	936.807	915.188	1346.1	1.72561	2.36352	0.836429	0.841258	0.456627	0.475054	0.416621	0.42704
TOM70	P07213	796.835	1035.87	575.824	692.545	355.225	385.8	340.877	442.036	1.9807	1.77436	0.805485	0.873841	0.378614	0.382867	0.28389	0.28981
MST1	P07236	106.364	112.525	66.3804	67.9782	34.4231	34.1829	33.278	38.0835	0.463658	0.416188	0.183755	0.194873	0.0770377	0.0840677	0.0644803	0.0598396
ADE5,7	P07244	3801.92	4314.92	2742.82	2599.35	1437.41	1388.6	1522.42	1820.01	1.60479	1.48025	0.805993	0.835324	0.4279	0.439324	0.351556	0.355124
ADE3	P07245	1219.28	1510.71	1538.1	1898.38	987.129	1542.75	1457.62	1804.55	1.74267	1.75747	0.945212	1.00765	0.553572	0.522411	0.42014	0.43795
ADH3	P07246	11684.6	11820.8	13745.8	14466.5	8681.05	8488.05	10167.7	9943.75	3.26293	3.19812	2.14522	2.15964	0.993527	1.04761	0.774017	0.75532
ADR1	P07248	12.2879	14.5321	6.4003	6.05494	2.12157	2.45612	2.53392	2.75213	0.334538	0.315668	0.120091	0.116303	0.0449117	0.0499218	0.0364883	0.0360257
ATP1	P07251	9197.29	9607.34	7843.84	9059.35	5372.24	5406.41	6516.26	5522.26	3.68707	3.4585	1.79704	1.77599	0.725978	0.783937	0.551678	0.553489
CBP1	P07252	10.127	9.77495	6.67618	7.40707	4.42954	3.43798	3.6941	4.41834	0.229945	0.229843	0.11786	0.12231	0.0606893	0.0629128	0.0506703	0.0498302
CBP6	P07253	3457.24	4120	3279.27	3334.02	1636.43	1694.86	1420.47	1849.97	0.731238	0.673932	0.376933	0.400738	0.166912	0.165007	0.117961	0.113552
COX9	P07255	30753	33689.4	36066.9	32275.7	14344.7	15258.3	14197.6	15833.9	8.58879	7.90132	5.85779	5.85368	2.47301	2.61806	1.82937	1.79001
COR1	P07256	8188.8	7292.03	5882.9	5791.52	3056.98	3416.55	4348.64	3343.25	6.84625	6.71276	3.30143	3.31983	1.29277	1.2643	0.854909	0.846525
QCR2	P07257	24384.2	28704.4	21724.6	21546.9	10798.6	11304.2	8259.79	10893.4	5.56789	5.11745	2.89075	2.85122	1.12438	1.28375	0.865932	0.854808
CPA1	P07258	435.247	734.199	373.828	593.335	236.506	356.856	473.67	658.238	3.76867	5.88159	1.46286	1.47012	0.857993	0.818795	0.959879	0.947473
URA2	P07259	2940.89	3286.02	3318.42	3506.19	2436.59	2162.35	2707.13	3254.13	0.596637	0.67602	0.428595	0.420001	0.256361	0.259951	0.241663	0.240107
CDC33	P07260	1699.28	1496.17	1291.68	1351.43	803.487	721.652	1037.38	912.573	3.98381	3.8439	2.27901	2.26416	1.08461	1.03903	0.883963	0.880853
GCR1	P07261	20.4761	20.9237	14.6196	13.643	7.64479	7.34924	6.72373	9.76112	0.326113	0.292106	0.200764	0.194146	0.111806	0.113752	0.0946324	0.0919545
GDH1	P07262	24566.3	25116.3	74155.4	40075.7	22358.2	21970.6	21355.9	25857.5	7.17908	6.52335	5.85273	5.85052	2.84783	2.58605	2.04431	2.13155
HTS1	P07263	562.632	631.183	445.605	487.241	298.953	265.385	375.869	343.845	0.967031	0.997105	0.472737	0.459408	0.234484	0.232473	0.202087	0.196803
LEU1	P07264	2054.18	2209.34	1733.53	2061.64	1415.83	1318.08	1729.32	1706.03	2.53341	2.36003	1.09989	1.10009	0.568262	0.532363	0.42793	0.441646
MRS1	P07266	26.5949	37.3396	34.3278	49.6262	21.064	24.1642	12.5197	25.6621	0.265152	0.235442	0.131276	0.12523	0.0547643	0.0560381	0.042952	0.0408924
PEP4	P07267	6733.23	6331.63	6201.99	6013.57	2653.09	4852.27	2627.96	5102.99	3.05685	3.01171	2.01308	1.92997	1.01689	1.07772	0.834526	0.821268
PHO2	P07269	78.3355	74.7438	63.0579	57.7024	35.8906	32.8392	57.6174	41.9353	0.333228	0.374729	0.217284	0.219153	0.13028	0.111256	0.100116	0.0964901
DST1	P07273	530.342	572.702	333.643	336.63	161.656	178.188	232.21	224.602	0.634837	0.629468	0.324893	0.324425	0.15672	0.149573	0.126075	0.128064
PFY1	P07274	32.7267	32.4584	19.1506	24.8773	10.3372	17.259	19.3018	13.1011	3.803	3.70317	1.71596	1.59912	0.854919	0.79972	0.624828	0.639384
PUT2	P07275	1398.57	1138.63	2496.51	2418.69	1724.68	1724.14	2652.33	2093.11	1.09139	1.04167	1.33727	1.34165	0.701028	0.768538	0.618486	0.62492
RAD2	P07276	2.12057	2.00362	1.80505	1.8669	1.11056	0.988666	1.19334	1.31478	0.16473	0.152477	0.0925656	0.0915574	0.0528433	0.0567391	0.0463031	0.0437741
ERG12	P07277	567.51	704.424	514.602	509.9	294.812	330.426	177.145	426.173	0.847614	0.787178	0.369273	0.361641	0.20357	0.19484	0.167705	0.169183
BCY1	P07278	975.665	942.597	610.09	546.353	367.964	384.754	598.238	488.832	1.88135	1.84791	0.784363	0.783838	0.421011	0.413789	0.334713	0.327106
RPS19A	P07280	64887.3	65112	54386.6	62547.4	34806.1	31911.5	51204.7	39538	3.07313	2.95553	1.51185	1.50942	0.730222	0.624448	0.504395	0.501369
SEC53	P07283	10396	10872.4	10319.6	10206.2	5700.08	5425.6	3760.57	7501.45	1.72107	1.6275	1.12006	1.09848	0.549893	0.59275	0.494392	0.48888
SES1	P07284	1172.55	1580.25	1420.7	1828.4	1042.89	1202	1008.26	1503.43	1.57161	1.49932	0.83176	0.811894	0.394381	0.42234	0.336204	0.330813
TRP4	P07285	617.804	848.368	459.211	525.781	294.777	311.61	122.922	374.743	1.43013	2.38762	0.476351	0.486133	0.229966	0.235484	0.190892	0.19437
ILV2	P07342	2042	1744.76	1414.89	1535.84	1039.32	974.674	1256.15	1149.08	2.70975	3.17575	1.02189	1.01542	0.495478	0.488918	0.382626	0.394123
ARD1	P07347	270.293	255.436	188.65	166.029	119.809	104.065	188.246	129.249	0.551844	0.503562	0.247354	0.243923	0.122443	0.121597	0.097977	0.0984696
PET494	P07390	4.19538	6.2366	3.56566	4.47157	1.65024	1.96663	0.38714	1.98601	0.497015	0.462644	0.22883	0.241926	0.117455	0.117619	0.0903928	0.0878617
SEC4	P07560	558.835	651.584	434.849	484.431	321.348	360.222	399.126	451.498	2.13051	2.04029	1.14447	1.07982	0.579912	0.655129	0.537344	0.531347
LYS2	P07702	722.57	729.785	499.943	548.29	336.686	321.948	349.586	408.917	0.631862	0.772392	0.242697	0.249583	0.122408	0.127336	0.0989298	0.103601
RPC40	P07703	29.8433	36.2529	41.2373	68.4464	54.3094	42.5268	50.24	62.7885	1.08772	1.13059	0.505377	0.499449	0.268812	0.25433	0.210897	0.217147
VAS1	P07806	2176.81	2414.35	1549.15	1556.27	856.188	850.16	684.089	1024.46	1.13053	1.27967	0.498617	0.48458	0.24963	0.236488	0.196558	0.19346
CDC4	P07834	12.4754	12.3243	11.5716	11.9146	7.0349	6.28992	5.18712	8.34153	0.359622	0.367807	0.191811	0.195771	0.0995136	0.100093	0.0773876	0.0792885
MOD5	P07884	83.8288	88.3938	61.6999	54.0873	30.2405	31.6312	29.9593	39.724	0.426988	0.390125	0.30987	0.295604	0.148489	0.163575	0.139056	0.127517
CAR2	P07991	1924.07	2001.41	819.696	1069.92	417.006	461.567	307.037	404.869	0.376897	0.360488	0.0643629	0.0745004	0.0340581	0.0331972	0.0192644	0.0207908
CHS1	P08004	21.5905	22.6502	18.0621	19.7899	12.791	11.4255	10.0286	16.5092	0.561311	0.557976	0.278558	0.278462	0.144734	0.152027	0.125774	0.128563
PBS2	P08018	43.7635	38.9567	35.4097	37.3769	26.3701	24.6958	28.6017	28.89	0.418336	0.40691	0.222393	0.219944	0.120502	0.120346	0.0957405	0.0977194
RIP1	P08067	362.627	405.846	405.409	717.22	386.993	480.12	548.278	481.309	5.08557	5.28717	2.43849	2.51064	1.07636	1.10611	0.801822	0.800592
FUM1	P08417	20205.5	22639.3	10978.9	9905.5	3743.98	4288.96	2788.55	4030.39	3.59557	3.10184	1.39454	1.38168	0.48875	0.517818	0.315247	0.310153
MSF1	P08425	42.0331	44.9941	38.1427	39.0053	21.5534	20.3407	19.2306	22.5281	0.393623	0.391037	0.197562	0.197499	0.0870193	0.0849616	0.0684028	0.067591
SPE1	P08432	38.1199	45.5615	33.2598	41.4957	20.163	23.1862	23.9223	27.3579	0.230204	0.240322	0.114179	0.12468	0.0527357	0.0564616	0.0455813	0.0457341
MET2	P08465	321.46	374.922	335.185	379.308	234.426	217.377	173.198	288.201	1.34411	1.16315	0.904145	1.00524	0.514405	0.553818	0.428785	0.434493
NUC1	P08466	55.6558	40.3793	32.8461	48.3029	21.8326	18.3535	30.195	23.1568	0.814522	0.83431	0.352716	0.349071	0.156476	0.142687	0.107986	0.110868
PET111	P08468	12.7528	14.6837	10.7749	10.4849	4.54974	5.11569	2.34138	5.68791	0.204532	0.199314	0.122042	0.125711	0.0626583	0.0625776	0.0491496	0.0485238
RPB2	P08518	257.926	284.551	240.841	270.624	160.504	150.659	154.307	191.409	0.472061	0.479293	0.267172	0.270444	0.138914	0.138351	0.1136	0.113051
ERG20	P08524	1579.37	1870.93	2730.74	4062	3173.52	3029.66	2253.28	3677.34	3.05027	2.86872	1.96392	1.88228	0.955417	1.06304	0.821023	0.801938
QCR8	P08525	97.8866	168.547	170.299	260.613	148.151	149.936	90.9528	185.49	3.82869	3.90558	2.09794	2.10812	0.94823	0.95977	0.729189	0.72098
MET3	P08536	4710.26	4200.6	3079	2999.71	1896.26	1708.41	2312.81	2281.03	2.92093	1.89982	1.64356	1.74762	0.863315	0.839016	0.737122	0.727785
GPA1	P08539	395.628	381.497	411.854	388.117	251.335	254.547	273.131	312.949	0.589724	0.592534	0.423905	0.394431	0.218815	0.234168	0.182613	0.180405
ARO1	P08566	775.354	968.099	618.218	671.528	401.218	408.366	350.713	507.994	0.513764	0.682823	0.189988	0.195548	0.0997663	0.0984808	0.0857019	0.0865737
MSS18	P08593	33.5875	51.5685	34.408	32.7768	17.3975	20.7758	9.21446	22.971	0.405775	0.388299	0.198382	0.184598	0.108379	0.104241	0.0746548	0.0807988
LEU3	P08638	19.4903	23.0058	17.361	17.8772	9.01327	9.85652	7.03409	11.9397	0.257526	0.295825	0.147031	0.151492	0.0739541	0.0788319	0.0613154	0.0606468
CYR1	P08678	22.7098	25.3665	23.7838	24.4932	14.3399	15.7644	13.2742	17.8509	0.114707	0.104447	0.0808171	0.0795279	0.0424902	0.0398753	0.0310936	0.0325254
CIT2	P08679	729.689	1009.07	491.176	515.221	256.378	262.937	195.267	343.127	1.56738	1.84217	0.750435	0.735538	0.488015	0.42815	0.363414	0.381819
MYO1	P08964	14.4174	15.3092	11.1123	12.2485	4.90778	6.98505	7.13781	7.44097	0.107799	0.112039	0.0642326	0.0658483	0.0385066	0.0341892	0.0323525	0.0323416
GCD1	P09032	35.2155	32.8187	27.842	29.4789	19.4426	16.4139	32.4907	21.8785	0.800701	0.800503	0.452287	0.458134	0.211777	0.202326	0.161844	0.164183
SUI3	P09064	4599.97	4598.56	2997.55	2714	1516.06	1337.87	1595.33	1635.23	1.09871	1.08151	0.510184	0.507175	0.256852	0.255498	0.206408	0.216248
PRB1	P09232	2631.85	1646.99	1219.25	926.01	714.637	616.689	1037.4	696.351	3.62063	3.16529	2.96759	3.0032	1.72949	1.8114	1.34623	1.3254
PUT1	P09368	38.5793	40.7848	228.106	235.836	192.957	179.128	218.319	220.919	0.664029	0.617408	1.74455	1.67734	1.21063	1.3907	1.20561	1.17204
SSA3	P09435	53.7066	35.1561	1.55076	1.81034	1.10367	1.6398	2.80028	1.37776	1.32122	0.606739	0.160022	0.166722	0.0895901	0.100559	0.0779018	0.0711219
ILS1	P09436	2818.53	3145.8	1968.79	2032.72	1077.5	1015.7	968.323	1309.62	0.876078	1.02638	0.38081	0.377703	0.19767	0.19159	0.155382	0.161334
MIS1	P09440	382.899	338.832	270.165	295.774	180.281	159.782	251.474	211.793	0.414035	0.396404	0.192964	0.198807	0.097503	0.0931906	0.0733178	0.0754204
ATP5	P09457	9018.97	10422.8	7128.18	6814.39	3378.7	3586.84	3420.81	3701.95	4.46548	4.23877	2.44142	2.39344	0.989425	1.14545	0.793986	0.825372
SWI1	P09547	105.99	117.627	93.2732	87.6307	46.8835	51.3291	46.3458	67.922	0.254767	0.282519	0.160349	0.159587	0.0787442	0.0725981	0.0621749	0.0607529
KEX1	P09620	65.0945	78.7428	66.2304	70.2572	35.7724	37.8877	20.7283	45.9649	0.543819	0.534063	0.414806	0.411271	0.203564	0.217479	0.174286	0.169052
LPD1	P09624	21444.5	18074.5	12005.9	8370.33	4147.46	4569.5	4962.2	4840.52	3.07832	3.1455	1.37615	1.35042	0.576898	0.613944	0.43696	0.43051
TUB1	P09733	1019.19	1426.54	1103.66	1103.18	698.477	767.802	424.965	964.993	1.79133	1.78359	1.18097	1.14106	0.624315	0.613835	0.53176	0.539344
TUB3	P09734	103.543	161.995	137.509	193.668	89.6231	187.687	217.755	210.813	1.01158	0.983314	0.499444	0.500279	0.256297	0.250672	0.211822	0.212661
CDC16	P09798	14.3112	15.4741	10.851	10.2654	5.61434	6.03802	5.56677	7.5708	0.28059	0.267983	0.145522	0.140456	0.070984	0.0718144	0.0608231	0.0610572
RNR2	P09938	1144.95	1266.24	2362.37	2480.6	1783.63	2046.51	1667.9	2473.53	1.94897	1.45032	1.05404	0.970409	0.534531	0.606343	0.482559	0.472087
HEM1	P09950	281.354	297.133	190.379	186.699	96.7195	80.2619	109.551	98.7456	0.781782	0.730561	0.275002	0.287939	0.135755	0.127683	0.0938699	0.0950586
SWI6	P09959	54.8466	73.2173	74.7618	86.3206	48.4926	61.6196	30.6758	70.275	0.467765	0.494497	0.272668	0.277106	0.146773	0.137674	0.11255	0.111822
RPS25B	P0C0T4	52067.5	50585.6	33459.6	33589.7	19990.1	16583.2	29586.9	22039.3	1.43289	1.36975	0.611529	0.594098	0.291254	0.28019	0.214118	0.214908
RPS22A	P0C0W1	48398.6	56482.6	36455.5	37790.6	18436.5	19963.7	15696.3	22439.1	3.90673	3.86565	1.75599	1.78284	0.821611	0.692684	0.529657	0.534142
RPL11A	P0C0W9	9488.3	9839.71	10233	12755.8	8826.16	7413.83	21019.1	10063.2	3.11076	3.00501	1.32526	1.29077	0.615982	0.600917	0.48531	0.494725
RPS28B	P0C0X0	9827.92	8403.86	5594.12	6026.6	3998.01	3183.37	5823.53	4211.23	2.29555	2.2476	1.11384	1.08481	0.419119	0.401571	0.321807	0.342155
RPL27A	P0C2H6	15442.7	13499.1	10146.3	11402.9	6243.38	5548.09	13446.2	7362.57	5.45277	5.44998	2.2179	2.27035	1.03455	0.920219	0.704141	0.717332
RPL31A	P0C2H8	1657.5	1361.77	931.423	845.878	495.48	416.275	909.367	530.499	5.4275	5.22836	2.48714	2.42787	1.19936	1.21689	0.997864	0.99252
RPL31B	P0C2H9	975.904	897.064	726.136	723.32	462.867	386.794	951.938	513.782	3.77856	3.63219	1.77207	1.79178	0.894035	0.794627	0.680738	0.704674
YGL041W-A	P0C5N3	177.676	359.744	236.312	309.134	110.581	238.02	115.12	234.697	0.775455	0.778184	0.441332	0.41815	0.201565	0.229439	0.179922	0.170465
YPR170W-B	P0C5R9	2559.34	3393.78	4343.94	3951.9	2234.84	2665.73	812.086	3078.72	0.656613	0.645592	0.493591	0.484756	0.257568	0.326832	0.258313	0.252738
RPL40B	P0CH09	1894.7	2654.26	1716.08	1169.94	888.77	637.885	1874.88	991.323	5.93824	6.02863	2.98485	2.98856	1.50638	1.39689	1.1549	1.15626
SSC1	P0CS90	9083.27	10744.7	6915.67	6715.64	3524.33	3474.5	3579.29	3703.49	3.2426	2.86791	1.26003	1.33157	0.556036	0.549009	0.387511	0.408454
PBI2	P0CT04	3647.34	5906.94	6522.46	8400.47	4429.67	6235.16	5327.12	5786.61	7.54865	7.47529	4.53392	4.3828	1.87315	1.87767	1.41707	1.3363
RPL20A	P0CX23	7845.85	7614.22	7479.23	11680.4	8578.06	6541	14757.6	8431.36	4.75542	4.59959	2.02737	2.09715	1.00697	0.853087	0.667231	0.673506
RPL43B	P0CX26	1227.97	1187.56	1365.29	2254.63	1776.07	1248.36	3931.76	1677.77	2.32351	2.21027	0.699775	0.737864	0.336382	0.295261	0.224616	0.242758
RPL42B	P0CX28	14470.4	12668.9	8223.37	7171.03	3964.47	3604.34	8509.18	4240.74	5.01027	5.16499	2.49525	2.44713	1.18583	1.13647	0.920151	0.918949
RPS23A	P0CX29	16431	13197.8	9550.92	9920.6	5076.33	4698.93	10916.2	5614.92	4.9805	4.94483	2.64322	2.65508	1.32172	1.38427	1.05733	1.03198
RPS24A	P0CX31	7139.58	6407.01	6050.33	7691.27	5611.28	4075.96	9601.54	4945.09	3.91644	3.8026	1.75798	1.67234	0.808225	0.788238	0.628304	0.636358
RPS30B	P0CX34	1320.9	1511.28	1853.19	3700.42	2904.71	1982.06	5271.42	2786.52	4.18254	4.61694	1.97338	2.00115	1.01351	0.97599	0.798437	0.763275
RPS4B	P0CX36	22638.6	21292.6	18703.1	20841.8	13220.4	10983.8	16392	13712.2	4.0671	4.15557	1.84714	1.93225	0.969877	0.853965	0.685097	0.703072
RPS6B	P0CX38	58322.8	53171.8	40543.7	37750.6	22138.2	20060.7	40611	24780.8	5.54632	5.53443	2.77328	2.68987	1.27778	1.39733	1.10517	1.09712
RPS8A	P0CX39	14848.4	15381.2	11097.6	11596.5	6347.07	7725.13	14463.8	8746.34	4.86415	4.87191	2.13284	2.11635	1.06326	0.98957	0.761335	0.799385
RPL23A	P0CX41	19344.8	17063.8	16910.8	19235.6	12578	11000.5	25337.1	14098.3	2.53803	2.42379	1.25344	1.26898	0.592115	0.601187	0.482983	0.491369
RPL1B	P0CX44	5386.36	6443.87	7661.98	12021.2	8075.38	6631.51	12111.8	8791.26	4.12361	4.14225	1.91002	1.90086	0.941477	0.857648	0.685779	0.701547
RPL2A	P0CX45	79790.2	64379.5	40283.8	35684.4	19795.7	17156.8	42660.8	22067.6	4.9122	4.82014	2.23614	2.27731	1.08766	0.966295	0.7274	0.783488
RPS11A	P0CX47	13390	12396	9567.73	10366.9	6511.96	5045.36	13583.7	6719.64	5.39544	5.61799	2.51858	2.52715	1.19708	1.21147	0.959045	0.979567
RPL18A	P0CX49	45252.8	56120.4	27522.6	25914	12012.7	12487.3	11399.9	14248.2	6.45395	6.6874	2.87754	2.8779	1.39725	1.26663	1.00298	1.03328
RPS16A	P0CX51	42144.6	47668.3	38116.6	42255.3	24341	20603.9	28566.4	26716.8	3.84459	3.76652	1.78271	1.76772	0.881245	1.009	0.797226	0.793049
RPL12A	P0CX53	20498.2	22059.6	17287.7	20187.2	13180.8	11484.6	19042.3	13187.7	4.56203	4.63489	1.96088	2.00659	0.897299	0.77823	0.590122	0.615722
RPS18B	P0CX56	134530	135438	97728	104353	56008.8	50043	39441.5	62940.2	5.22134	5.10006	2.23407	2.2511	1.10906	1.03836	0.823107	0.845039
ASP3-4	P0CX79	1146.4	2371.02	137175	109984	77412.5	79434.1	51080.2	95151.9	0.418765	0.385384	2.70009	2.65192	1.58436	1.75426	1.25656	1.26251
RPL19A	P0CX82	60529.7	58554.2	40003.4	40828.8	22546	20515.2	33486.9	24078.8	5.91499	5.80172	2.90953	2.89266	1.39966	1.38724	1.128	1.12306
RPL35A	P0CX84	26421.5	26133.7	17530.6	19310.7	11170.3	9516.11	16952.4	11167.4	5.49174	5.41204	2.44641	2.47911	1.15433	1.026	0.803659	0.809393
SBP1	P10080	633.005	568.791	655.734	777.887	612.399	475.165	1529.21	630.209	2.91579	2.83342	1.6841	1.6808	0.876921	0.862455	0.683133	0.660893
TIF1	P10081	10015.6	10703.9	8827.41	10359.5	6382.12	6891.63	8404.87	8610.76	4.65827	4.38939	2.41417	2.43668	1.22894	1.16686	0.954576	0.979364
PET122	P10355	12.2337	7.21502	7.4335	8.38984	4.73279	4.81462	4.43291	5.016	0.18077	0.170635	0.0884935	0.0967987	0.0469419	0.0410538	0.0354219	0.038538
YER152C	P10356	5.80756	8.72676	9.58759	10.3861	5.45576	5.9978	2.42007	7.55859	0.588279	0.554592	0.44309	0.436537	0.221474	0.218469	0.161685	0.170175
PRI1	P10363	122.132	103.591	84.457	70.7192	37.8992	40.0752	63.0861	50.0322	0.392648	0.368733	0.20313	0.187235	0.107299	0.104819	0.0851179	0.0937561
MAS1	P10507	1098.08	1311.01	836.596	871.61	394.579	428.43	287.38	475.195	0.779643	0.740609	0.367935	0.378048	0.193712	0.180336	0.151612	0.149139
MRS3	P10566	27.8042	29.0215	23.6017	25.2483	14.6393	14.0691	20.5748	18.4383	0.40828	0.434873	0.202849	0.20208	0.106254	0.0996821	0.083094	0.0922535
SSA1	P10591	6480.87	11632.8	7579.38	7875.54	3706.35	6230.44	3166.08	6510.73	4.30058	3.49324	1.92427	1.89355	0.979201	0.9653	0.81796	0.797063
SSA2	P10592	535.984	1147.21	1244.87	1977.35	1151.86	1465.46	933.275	1966.27	3.44328	2.71834	1.68335	1.74116	0.905491	0.867221	0.781211	0.803864
ERG11	P10614	2073.9	2332.4	1756.25	1781.55	1104.53	1099.85	725.807	1349.92	5.29226	4.40934	1.52861	1.45142	0.801264	0.838115	0.682442	0.655729
RPP1B	P10622	2711.79	7356.22	7593.03	21384.6	9899.91	19723.1	5342.47	19628.4	4.828	4.95655	2.19264	2.26234	1.07674	1.00569	0.674086	0.68475
SAM1	P10659	1303.18	924.096	496.938	705.099	229.55	394.139	246.661	461.72	3.0078	2.22371	1.90756	2.0771	1.04773	0.966463	0.779926	0.81355
MRP1	P10662	308.521	276.664	169.374	164.769	80.6944	76.5854	87.9259	83.6501	1.29921	1.23352	0.515676	0.568548	0.227943	0.216292	0.15135	0.162583
MRP2	P10663	677.925	640.123	356.413	299.647	125.998	122.488	202.157	133.555	0.93472	0.926203	0.482879	0.489863	0.200314	0.182159	0.13756	0.127136
RPL4A	P10664	19298.8	16358.1	10011.7	9374.94	5153.78	4591.96	9113.9	5720.09	3.65115	3.68739	1.69288	1.75209	0.833829	0.694137	0.53429	0.548941
GPA2	P10823	774.73	925.47	511.623	454.651	239.442	304.672	132.599	328.253	1.15894	0.989977	0.575384	0.578719	0.303837	0.297029	0.220998	0.21929
MTF2	P10849	106.495	130.246	96.8862	96.0269	46.2101	53.2134	28.5438	54.9063	0.338233	0.332138	0.19122	0.190579	0.0944528	0.0989797	0.0789303	0.0758722
RAD18	P10862	45.2363	43.7219	30.8901	30.7689	14.5692	15.9096	12.0853	19.8443	0.15244	0.144877	0.0790911	0.077525	0.0429135	0.040994	0.0318402	0.0296002
HOM3	P10869	2772.2	3142.99	1511.04	1777.17	860.034	861.499	644.644	1141.19	1.61655	2.058	0.450242	0.496575	0.24703	0.240251	0.206992	0.205671
HSF1	P10961	11.0521	12.1218	9.91929	10.7875	6.76903	6.81352	4.0929	9.12021	0.536431	0.512663	0.292868	0.308482	0.155135	0.149734	0.12438	0.133218
MAK16	P10962	333.972	353.843	187.864	196.525	92.2847	88.8415	52.8438	114.517	1.53257	1.48446	0.714136	0.706474	0.343455	0.33849	0.256571	0.256328
PCK1	P10963	539.484	527.25	324.031	221.297	97.8665	114.018	76.219	134.378	0.420902	0.448819	0.0539795	0.118767	0.0238901	0.0249685	0.0234536	0.0224836
RPA190	P10964	247.076	300.778	215.537	264.05	156.972	168.511	150.478	198.32	0.337518	0.32416	0.159787	0.165851	0.0790878	0.0817401	0.0670891	0.0689275
SEC7	P11075	164.17	177.014	153.428	147.437	87.9169	89.1746	56.6693	114.641	0.209348	0.196385	0.137179	0.131854	0.0691408	0.0670834	0.0556055	0.0556925
ARF1	P11076	74.3775	96.6861	132.806	190.669	131.245	143.597	118.95	179.421	1.61885	1.51507	0.829557	0.801981	0.39814	0.400522	0.313513	0.323508
PYC1	P11154	353.794	434.481	289.489	293.506	158.726	166.973	163.425	290.559	2.16749	2.06452	0.963064	1.0587	0.551534	0.534977	0.575632	0.618528
NAM2	P11325	66.2563	69.2989	41.5116	44.6471	22.3757	20.7581	21.4719	26.1086	0.424488	0.389032	0.199695	0.205931	0.0938431	0.0956832	0.0671666	0.0741704
HEM13	P11353	824.197	690.199	363.286	335.465	169.448	166.132	182.449	179.205	0.71652	0.620667	0.430835	0.449543	0.183934	0.171257	0.132284	0.131583
ZWF1	P11412	3254.17	3743.92	2768.75	2664.39	1481.61	1561.99	862.874	2021.86	2.2752	2.25306	1.07719	1.08768	0.525252	0.5356	0.429139	0.42695
CDC24	P11433	57.0824	70.5805	56.5727	66.0302	34.737	40.3617	36.4625	51.2236	0.374098	0.380634	0.217233	0.215947	0.11379	0.122385	0.0965491	0.0966525
SSB1	P11484	3.11754	10.9875	6.75817	7.31734	4.417	3.1779	0.826966	1.96282	3.09218	3.1105	1.41533	1.38507	0.681666	0.650606	0.524807	0.530689
PHO8	P11491	770.373	837.819	1049.57	978.163	629.742	696.232	541.495	836.426	0.753885	0.888452	0.538425	0.51702	0.29729	0.318504	0.247551	0.241391
NHP6A	P11632	7325.2	5919.13	6485.78	5991.63	3525.55	3153.06	7361.33	4177.92	1.57175	1.53353	0.904841	0.757579	0.559035	0.443716	0.294781	0.313055
NHP6B	P11633	4059.15	4001.51	3372.84	3538.95	2420.68	2157.31	4171.45	2976.73	1.93137	2.23472	0.753538	0.75911	0.457736	0.397307	0.381716	0.326616
SEC12	P11655	66.3059	59.8664	52.0734	64.3722	28.6755	38.421	22.7626	35.0204	0.401473	0.403816	0.209024	0.214395	0.111126	0.115541	0.092016	0.094109
BIK1	P11709	0.0792698	0.0940564	0.0751282	0.0833343	0.0571674	0.0551403	0.0930166	0.0728752	0.486524	0.442149	0.248034	0.245069	0.131311	0.128855	0.112474	0.107272
RNA1	P11745	1402.26	1978.13	1256.27	1344.72	871.246	864.303	442.794	1082.04	0.974978	0.953552	0.515881	0.518251	0.24876	0.235665	0.207396	0.198477
TAF13	P11747	109.104	129.572	104.88	98.208	57.5242	58.4836	30.9078	76.0377	0.81833	0.886813	0.659007	0.642655	0.347648	0.358887	0.287357	0.295418
SCH9	P11792	200.711	194.011	317.357	282.649	196.736	182.774	303.375	233.663	0.715901	0.711549	0.59139	0.578566	0.325526	0.335175	0.272031	0.274795
MAS2	P11914	445.272	774.145	606.616	820.756	324.848	521.311	360.794	564.017	0.845049	0.852595	0.342956	0.345645	0.146817	0.151244	0.109153	0.112013
RAP1	P11938	151.592	168.419	172.511	172.844	106.587	99.9898	91.8302	129.602	0.497893	0.544197	0.366755	0.365253	0.191973	0.191171	0.157922	0.158196
SST2	P11972	5.85315	6.10592	12.2513	15.8622	10.0793	7.86298	9.41248	10.1763	0.205775	0.197869	0.215456	0.208258	0.103851	0.103504	0.0815043	0.0787793
INO1	P11986	8866.08	8548.45	3701.86	3081.82	886.893	1646.34	705.836	865.484	2.31682	3.6572	1.06653	0.994783	0.255625	0.423551	0.169333	0.143237
PDR1	P12383	75.7911	76.9038	57.4149	62.3753	36.2557	36.9503	52.0494	50.7501	0.406211	0.380772	0.195428	0.191218	0.104627	0.101457	0.090716	0.0913033
SUP45	P12385	927.92	1000.56	1080.33	1435.02	1001.78	864.613	1511.41	1153.55	2.15363	2.12826	1.12149	1.13879	0.544334	0.557401	0.456698	0.444452
WHI2	P12611	265.007	344.696	509.467	593.04	292.741	448.594	423.683	563.208	0.680754	0.696695	0.530346	0.53005	0.283892	0.294989	0.238691	0.2341
TCP1	P12612	2881.67	3301.46	2438.65	2553.69	1449.38	1498.01	1248.81	1905.55	0.765616	0.754785	0.393333	0.395526	0.198444	0.207285	0.16756	0.163552
BAR1	P12630	6.07133	6.36088	8.61021	8.783	5.8704	6.00977	4.7055	6.32573	0.324052	0.292185	0.470311	0.458521	0.256186	0.292847	0.200876	0.200251
HMG1	P12683	743.871	707.838	392.142	341.405	225.155	211.661	295.74	289.533	1.00115	1.10061	0.331312	0.328476	0.195377	0.190486	0.162186	0.16123
HMG2	P12684	53.9818	55.5699	55.0617	57.0895	31.6467	33.8699	26.58	40.6691	0.159937	0.173907	0.0935543	0.0947106	0.0539229	0.0534915	0.0433413	0.0441143
MRP13	P12686	249.858	340.802	211.002	211.525	67.9164	106.301	56.8304	104.344	1.30212	1.21017	0.652959	0.689481	0.288805	0.259911	0.191216	0.199204
MRP7	P12687	219.216	289.712	199.696	217.426	101.982	100.171	92.5818	119.175	1.37961	1.30963	0.598677	0.614257	0.257134	0.242123	0.172483	0.174731
YPK1	P12688	53.9279	58.5371	48.4122	48.4712	25.3538	25.2204	23.5803	33.682	0.699297	0.646433	0.434447	0.427173	0.227878	0.228494	0.193022	0.198447
LAT1	P12695	1827.46	2311.46	2007.24	2137.49	1345.83	1401.73	1330.99	1556.78	1.95975	1.98614	0.952678	0.966423	0.479856	0.499453	0.38249	0.381729
PGI1	P12709	72135.2	64308.6	42132.4	36480.9	21386.4	22030.2	20342.8	27473.4	1.89013	1.74222	0.933416	0.891172	0.530473	0.501296	0.423937	0.43759
GCD2	P12754	395.8	419.466	285.858	281.34	152.833	154.229	124.517	194.333	0.572478	0.592705	0.301409	0.304009	0.151236	0.15668	0.121644	0.11636
STE6	P12866	10.7519	11.0939	12.9774	12.7256	6.62528	6.98901	5.92698	7.76734	0.383196	0.388658	0.389316	0.386641	0.181467	0.197581	0.141253	0.138728
PEP5	P12868	104.689	110.626	86.8617	81.4648	43.743	47.3192	37.4542	58.7194	0.127472	0.135407	0.0801408	0.081756	0.0405046	0.0414797	0.0363482	0.0350016
UNG1	P12887	2.2633	2.79182	2.12491	3.59039	2.9565	2.16648	3.38043	2.65261	0.326704	0.313491	0.20256	0.191184	0.102021	0.105083	0.0861328	0.0888825
SNF4	P12904	729.322	883.882	736.658	773.139	452.902	440.823	301.238	519.02	0.583338	0.545553	0.308334	0.305794	0.145241	0.158028	0.118489	0.118489
NAT1	P12945	323.426	356.216	251.849	260.27	148.473	148.113	125.163	190.822	0.541481	0.517995	0.263171	0.267297	0.131783	0.128917	0.106552	0.110455
SRS2	P12954	14.9263	14.5567	14.3637	13.4342	7.94498	6.97711	10.1387	10.1377	0.195556	0.198733	0.124181	0.128056	0.0729838	0.0682235	0.0578921	0.0583891
ATR1	P13090	8.00722	7.40664	3.74203	3.66531	2.23168	2.14076	1.68252	2.95469	0.364178	0.484554	0.128643	0.128712	0.0676475	0.0689183	0.0603389	0.0597489
KIN1	P13185	34.7365	38.3238	38.9188	39.0394	25.0629	27.2464	26.7149	34.1644	0.284305	0.278078	0.174337	0.171269	0.0960481	0.099311	0.0825391	0.0804702
KIN2	P13186	1.93813	1.79926	1.49099	1.16044	0.644335	0.630004	0.567709	0.803324	0.272	0.260266	0.142216	0.154781	0.0806735	0.0754332	0.0650227	0.0628226
GLN4	P13188	1952.78	1994.86	1424.81	1398.31	815.828	735.665	733.515	960.072	0.506678	0.503398	0.249157	0.257948	0.132192	0.132616	0.108461	0.111274
PCT1	P13259	118.427	119.912	119.386	118.633	66.2175	60.6026	61.0324	72.0425	0.83443	0.790624	0.467798	0.479335	0.25454	0.254106	0.185888	0.191294
URA5	P13298	4484.94	5625.93	3584.09	3678.19	1715.21	1927.91	1225.64	2418.49	1.25173	1.2577	0.685717	0.706312	0.321277	0.3268	0.264602	0.270396
POL1	P13382	138.001	142.844	119.977	128.185	75.8695	71.7276	92.3984	100.069	0.161534	0.145583	0.0834901	0.0874209	0.0409109	0.0420171	0.0342607	0.0360384
SPT15	P13393	166.774	182.293	143.649	131.837	78.6897	72.7236	96.0748	98.8674	1.26043	1.29785	0.788787	0.776949	0.398988	0.406902	0.340518	0.32361
RPO41	P13433	41.1295	47.316	24.0236	23.5075	9.50677	9.38146	6.61143	10.3259	0.363458	0.353404	0.163159	0.167734	0.0748027	0.0726004	0.0516048	0.0553438
CAP2	P13517	21.5111	33.2191	29.9803	71.5698	17.9745	87.3619	60.0826	92.7584	1.37255	1.29695	0.727055	0.794507	0.362247	0.347433	0.271738	0.283494
STE12	P13574	12.2963	12.6357	13.3324	12.9749	7.84467	7.27014	5.40665	9.12894	0.397221	0.392693	0.256194	0.265885	0.134445	0.133866	0.107206	0.10619
PMR1	P13586	338.386	352.393	272.682	257.488	140.115	141.625	128.957	193.583	0.496246	0.439412	0.258704	0.26036	0.131151	0.128291	0.115561	0.111206
HOM2	P13663	4792.36	5643.69	3546.1	4501.75	2212.21	3018.68	3144.64	3719.44	2.59343	3.44012	0.704856	0.698958	0.349219	0.305658	0.24688	0.256823
POX1	P13711	1760.05	2047.78	212.659	198.414	59.4746	86.186	54.9793	76.7945	1.70728	1.76199	0.169541	0.141315	0.0497785	0.0729675	0.0446758	0.0411608
RSR1	P13856	31.6039	48.7159	52.219	68.3229	36.4769	66.3152	67.1447	84.6851	0.681966	0.6259	0.359981	0.347762	0.191975	0.181733	0.167893	0.165735
DPM1	P14020	5171.26	5527.13	3409.42	3716.33	2171.37	2132.18	2650.27	2535.38	1.37968	1.36854	0.548776	0.553565	0.267537	0.248751	0.184252	0.195948
RPL30	P14120	6840.47	6851.52	6965.2	9580.25	6857.56	4954.73	12426.5	6450.47	3.78852	3.65064	1.7958	1.78923	0.896053	0.807173	0.649602	0.704016
RPL3	P14126	23864.6	23277.8	17460	19011.5	11601.9	9968.6	21710.2	12799.4	5.87748	6.14622	2.89816	2.84181	1.40305	1.38022	1.08164	1.14644
ABF1	P14164	194.339	220.911	187.85	197.653	121.515	116.413	85.8707	153.533	0.699005	0.753955	0.423181	0.419237	0.221346	0.219306	0.190382	0.18826
CHS2	P14180	30.8811	29.6536	23.4397	24.1783	15.0319	13.5122	22.2828	20.5792	0.447098	0.452621	0.262637	0.273622	0.143194	0.128347	0.116376	0.128652
TFS1	P14306	22.2362	20.9705	11.996	10.6973	7.13301	7.17563	16.5411	9.07805	1.12381	0.929092	0.397694	0.383702	0.216996	0.235219	0.193191	0.181691
FBA1	P14540	12082.7	14657.5	15049.1	23538	11569.1	23024.4	22543.4	27244	17.2986	18.6854	7.24999	7.39099	4.20548	4.07792	3.35445	3.55047
YAK1	P14680	27.6216	30.9211	38.1872	36.6653	29.373	29.854	46.6931	34.2833	0.499538	0.482259	0.23191	0.233817	0.130337	0.131786	0.110016	0.112087
KSS1	P14681	25.6855	25.0929	24.0832	29.0419	20.8029	20.1537	24.2102	25.8834	0.342531	0.354667	0.177789	0.179657	0.0881415	0.0904411	0.0764172	0.0793158
SAM35	P14693	236.92	289.33	222.183	206.51	108.857	118.108	93.8886	148.356	0.758686	0.708318	0.433628	0.411646	0.20218	0.213738	0.177083	0.168809
RAD4	P14736	2.38801	2.57433	2.36692	2.42919	1.49195	1.55821	1.78416	1.68394	0.238081	0.217403	0.129118	0.127529	0.0688732	0.0717729	0.0559132	0.0532507
RAD9	P14737	4.57725	4.51332	3.03176	2.83508	1.60144	1.47821	2.05894	2.11622	0.177532	0.176985	0.0966703	0.0907874	0.0533882	0.0544032	0.0459242	0.0444484
GCN3	P14741	617.016	748.033	533.941	577.672	336.994	324.542	197.216	406.303	0.582385	0.582118	0.306526	0.304935	0.164861	0.163994	0.128253	0.127111
GFA1	P14742	997.562	1115.34	925.099	921.901	609.099	670.409	638.939	892.968	1.11261	1.09096	0.623939	0.588132	0.33477	0.370778	0.320121	0.324498
NMT1	P14743	225.611	330.418	249.35	293.721	130.626	212.206	127.464	240.65	0.655817	0.638589	0.356408	0.356486	0.180873	0.176285	0.135099	0.136791
CMP2	P14747	103.301	128.525	127.874	150.793	100.077	91.4088	70.2868	123.968	0.548277	0.512834	0.294609	0.297185	0.160453	0.157016	0.123705	0.129697
BPT1	P14772	11.8355	12.9517	14.822	14.7893	9.01809	8.98531	9.17391	11.7556	0.146975	0.136567	0.081164	0.0732999	0.0401037	0.0427104	0.0359267	0.0349121
CPR1	P14832	6649.63	5748.78	5503.36	5840.14	4076.92	5242.96	8876.68	5369.32	8.96333	7.91518	4.01567	3.88361	2.25338	2.24682	1.87089	1.86663
ARO3	P14843	1056.3	1226.55	640.51	619.842	337.273	355.812	190.564	418.122	1.98238	3.03537	0.547935	0.561776	0.266368	0.277783	0.213566	0.223173
APE1	P14904	3399.64	2954.66	6137.28	4797.74	3217.31	3713.4	3066.61	4459.54	0.638163	0.617344	0.639826	0.642721	0.373893	0.371493	0.283889	0.281957
CBS2	P14905	17.3323	10.2965	23.6307	31.7608	28.8597	19.781	22.8013	38.0125	0.524507	0.500005	0.242536	0.261278	0.110006	0.102485	0.0851573	0.0876271
SEC63	P14906	151.332	168.188	125.622	155.609	95.9166	83.3872	108.495	111.455	0.827669	0.828973	0.404826	0.392099	0.193672	0.184929	0.158377	0.155727
MTF1	P14908	28.6112	33.7277	31.1782	40.6587	20.3852	29.2639	31.8768	31.3352	0.301464	0.289209	0.185593	0.178408	0.08603	0.0917996	0.0681233	0.0718235
CYC8	P14922	320.603	362.06	387.858	398.444	224.127	230.123	147.721	290.779	0.648107	0.669488	0.402362	0.437154	0.231541	0.214169	0.166743	0.174841
TAL1	P15019	49560.9	57843.3	32497.6	34680.8	19636.7	21868.9	17124.8	28932.3	5.22149	5.30779	1.91535	1.93706	0.968282	0.937793	0.790864	0.812217
HSC82	P15108	3066.07	3635.09	2330.15	2832.13	1984.41	1862.8	2149.96	2375.33	6.72649	5.75525	3.11579	3.20454	1.54512	1.48599	1.29805	1.288
MSD1	P15179	5.06027	5.70346	2.51414	2.0867	0.880779	0.8244	0.691152	0.951399	0.399555	0.400849	0.171758	0.172179	0.0715112	0.0713584	0.0535274	0.05251
KRS1	P15180	1603.08	1546.24	1314.69	1595.18	1092.42	971.024	1507.49	1319.96	0.840271	0.89128	0.329948	0.3379	0.169373	0.174902	0.140247	0.149792
CTA1	P15202	558.675	565.738	38.1636	29.0868	9.6541	12.96	12.5647	9.91061	2.61464	3.06273	0.0981993	0.0912356	0.0239272	0.0302599	0.02012	0.0183215
AMD1	P15274	245.529	253.671	201.019	200.676	125.373	125.943	154.563	163.488	0.401912	0.392542	0.217186	0.2267	0.109735	0.109335	0.089165	0.092017
SEC23	P15303	1139.25	1309.91	830.835	856.917	495.004	485.425	362.876	622.122	1.03414	1.03913	0.504434	0.520639	0.26404	0.257332	0.207952	0.212447
DAL5	P15365	99.5128	181.602	10390.2	10762.5	8193.67	7701.31	7069.61	14934.5	0.152226	0.150585	6.04497	6.01214	4.12768	4.31558	4.8394	4.81641
SEC11	P15367	237.919	251.225	181.428	160.967	92.4956	85.1962	87.2068	112.545	1.23219	1.07683	0.508791	0.517787	0.25355	0.261597	0.213446	0.219495
PUT4	P15380	39.2025	33.6185	151.328	178.167	111.129	98.2214	94.4849	123.644	1.41301	1.72504	2.88558	2.93668	1.47402	1.41321	0.975234	1.04969
MSS116	P15424	390.575	466.927	257.379	296.49	120.262	125.946	122.495	142.073	1.3753	1.26601	0.556397	0.592687	0.241596	0.233172	0.169894	0.171351
POL3	P15436	63.4802	67.0483	42.7435	38.3982	18.6971	21.8	22.464	27.2145	0.142213	0.135824	0.083162	0.0807471	0.0444308	0.0426856	0.0357024	0.0331987
GCN2	P15442	13.0352	12.9452	16.0511	15.2603	10.311	10.1438	10.53	12.9136	0.103433	0.104757	0.0745849	0.0716169	0.0392368	0.0400136	0.0329599	0.0330903
GUK1	P15454	677.819	769.255	656.587	767.718	436.512	698.346	1041.13	720	1.45045	1.25987	0.758468	0.766336	0.361274	0.371714	0.291091	0.293985
IDI1	P15496	852.064	1148.65	1072.61	1223.53	726.297	843.797	477.605	945.493	2.00859	2.3164	0.960007	0.919207	0.47023	0.491784	0.395719	0.380329
TRM1	P15565	187.882	192.492	166.042	201.918	131.926	108.753	171.786	150.376	0.728782	0.734828	0.360084	0.337245	0.16721	0.169285	0.136979	0.138429
FRS1	P15624	306.115	262.244	232.357	265.527	181.421	155.746	229.858	209.994	1.36697	1.31092	0.720205	0.725904	0.340535	0.334226	0.271876	0.27325
FRS2	P15625	1618.61	1501.86	1134	1037.63	651.21	564.2	901.955	744.994	1.06997	1.02629	0.581601	0.595766	0.2864	0.280217	0.223446	0.219278
NOP1	P15646	714.614	539.522	400.168	448.79	346.416	236.322	542.225	313.314	1.66956	1.62028	0.637138	0.680858	0.336014	0.341428	0.248371	0.272427
URA6	P15700	2607.49	3439.9	2074.74	2228.64	1113.81	1631.69	1420.49	1927.32	0.603132	0.566938	0.24786	0.259219	0.12228	0.121948	0.101024	0.101656
BGL2	P15703	14333.8	13877.6	9521.67	8581.98	4074.9	6125.78	4866	7192.72	3.89357	3.47198	1.84082	1.7646	0.920474	0.8718	0.707041	0.745762
STI1	P15705	2228.73	2396.25	1209.84	1222.81	712.572	755.726	1022.51	1023.39	2.33388	1.8456	0.809325	0.850038	0.450595	0.440362	0.403828	0.407521
CKA1	P15790	350.403	401.531	277.665	282.257	158.041	163.763	174.228	200.291	1.12811	1.14743	0.597639	0.584131	0.301871	0.28884	0.249533	0.2453
MET8	P15807	107.211	110.448	76.0505	71.1066	37.9806	33.3602	26.2588	41.9596	0.803042	0.563652	0.386057	0.42222	0.19774	0.199201	0.147991	0.163078
POL30	P15873	2231.19	2654.83	2154.52	2478.29	1498.58	1429.22	1222.19	2008.17	0.863594	0.929697	0.520802	0.489402	0.270379	0.288402	0.243243	0.240197
ABP1	P15891	198.156	318.14	272.218	286.906	253.962	225.68	120.595	291.684	0.733592	0.699447	0.431214	0.438949	0.223563	0.220137	0.172264	0.172873
HSP26	P15992	6886.91	3925.62	881.999	858.691	433.083	511.24	804.59	525.14	9.10196	5.28412	0.282298	0.231023	0.159231	0.22128	0.153283	0.115873
THR4	P16120	3921.91	5128.24	2894.55	3138.01	1781.71	1967.82	1221.96	2538.78	1.1981	1.44717	0.460295	0.452929	0.236474	0.223165	0.189501	0.193287
VMA2	P16140	1519.91	1558	2401.28	2814.37	1778.04	2013.15	2280.6	2322.59	1.7053	1.69161	1.30616	1.32715	0.683601	0.688288	0.548631	0.541354
ERD1	P16151	25.8167	26.8074	22.4682	22.1205	14.1535	12.4656	14.3414	16.1872	0.192782	0.203614	0.106475	0.110736	0.0576023	0.047158	0.0400856	0.0439834
RPB3	P16370	1.16565	1.26971	1.76256	2.61345	2.45933	1.80406	2.58689	2.44868	1.00166	1.05462	0.527387	0.520085	0.268411	0.258208	0.216392	0.223313
PDA1	P16387	7749.26	7408.56	4923.09	4417.71	2417.78	2483.49	3149.43	2987.24	1.83953	1.90695	0.793675	0.814784	0.402955	0.406377	0.315625	0.321215
PDX1	P16451	598.911	606.58	359.497	282.604	176.577	184.42	241.861	243.505	0.884991	0.874178	0.416567	0.420599	0.209318	0.214891	0.167572	0.178044
KAR2	P16474	2806.35	3336.18	2149.95	2324.35	1247.06	1323.64	747.776	1466.04	1.56446	1.34804	0.637422	0.665539	0.320369	0.329505	0.263993	0.269209
YEF3	P16521	23801.3	26906.2	20438.3	20764.4	11202.4	10863.1	7262.54	13932.3	3.84345	3.77132	2.16266	2.08841	1.14124	1.16574	0.981562	0.991103
CDC23	P16522	28.7469	24.175	26.2919	23.1454	13.5912	13.4389	20.0872	15.6514	0.181273	0.186208	0.113752	0.108712	0.0509431	0.059706	0.046823	0.0467015
OM45	P16547	1775.93	1961.81	704.366	704.312	386.837	735.434	472.086	572.667	5.36079	5.88772	1.135	1.07018	0.489106	0.589923	0.400155	0.354533
APA1	P16550	517.572	627.678	719.813	898.493	595.374	509.393	399.436	700.461	1.34876	1.29683	0.832437	0.895658	0.454615	0.387466	0.326144	0.334384
NCP1	P16603	864.661	844.316	703.211	760.552	525.496	492.784	580.21	595.555	0.909032	0.693241	0.367606	0.415206	0.221101	0.219342	0.177643	0.200684
HEM15	P16622	1290.16	1341.02	1078.31	936.231	510.171	531.67	498.28	633.076	0.593023	0.60814	0.289095	0.296222	0.157024	0.154509	0.125641	0.121077
TUP1	P16649	197.808	218.019	209.446	309.513	187.96	217.541	244.521	261.334	1.4708	1.38038	0.807725	0.92751	0.490863	0.446784	0.367043	0.407681
ALG1	P16661	172.597	173.103	145.953	157.095	97.6563	101.68	118.615	129.78	0.514447	0.466591	0.238878	0.245711	0.119944	0.122543	0.11177	0.10839
PFK1	P16861	2525.03	2682.98	2575.23	2581.1	1520.54	1720.79	2011.93	2188.15	1.21872	1.16764	0.761258	0.768521	0.457405	0.440905	0.37716	0.381647
PFK2	P16862	2982.57	2774.01	2624.72	2632.57	1637.94	1811.07	2230.88	2237.2	1.00754	1.00858	0.656379	0.64361	0.386615	0.360831	0.300133	0.303867
FUS3	P16892	376.765	331.752	263.541	234.334	119.343	178.32	205.075	175.421	0.7124	0.632261	0.436731	0.410293	0.222874	0.228786	0.16613	0.156968
FCY2	P17064	3826.44	3415.56	4855.76	4283.41	2234.55	2368.06	1776.52	3023.07	1.66333	1.85399	1.67903	1.61224	0.909224	0.981977	0.783611	0.750618
SEC2	P17065	33.9832	44.9808	37.9488	43.6136	24.9798	25.1314	14.9987	32.7341	0.33152	0.316643	0.165782	0.172237	0.0867562	0.0900656	0.0759321	0.0718678
RPL8A	P17076	1437.72	1460.53	1188.02	1609.93	1140.55	920.57	1706.13	1211.02	3.06422	3.26943	1.47425	1.44919	0.684891	0.705919	0.576432	0.568832
CBF1	P17106	430.234	482.823	430.758	422.502	247.338	231.525	139.959	314.874	0.620983	0.618973	0.40594	0.383321	0.185598	0.197113	0.165592	0.167058
SAC7	P17121	6.34371	7.86889	7.11011	7.33926	4.01526	4.04341	3.73139	4.75025	0.52397	0.534736	0.310539	0.319359	0.169308	0.167373	0.139861	0.136866
PHO85	P17157	203.433	210.911	299.975	322.717	230.95	222.084	229.214	273.885	1.00704	0.976452	0.760384	0.752039	0.392938	0.371389	0.311043	0.30261
VMA1	P17255	2342.52	2917.94	5364.2	6908.51	4540.2	4718.88	5195.73	5835.41	0.690563	0.672126	0.585445	0.574026	0.300876	0.326714	0.247746	0.250007
THR1	P17423	1077.48	842.72	685.412	727.909	494.969	443.529	810.916	529.866	1.66313	1.73692	0.631347	0.690762	0.323578	0.295422	0.240083	0.258014
PHO81	P17442	36.9482	46.5887	58.4763	59.8755	34.8899	41.2308	34.3781	50.6795	0.19398	0.169814	0.139539	0.13501	0.073344	0.0768412	0.0590408	0.0595103
MDH1	P17505	223.833	212.058	156.397	267.611	188.201	196.574	218.303	167.985	2.91972	2.49679	1.40525	1.39764	0.533453	0.530217	0.349871	0.349118
TPM1	P17536	553.472	1064.13	631.331	751.897	180.107	981.531	246.907	825.14	4.40772	4.26549	2.26532	2.24711	1.16625	1.13576	0.982358	0.947952
SRV2	P17555	1027.62	1579.17	994.258	1210.5	658.513	789.004	306.622	960.089	1.0934	1.027	0.529121	0.527994	0.260862	0.286054	0.229347	0.247657
PET123	P17558	211.545	196.528	145.72	154.063	87.4372	73.4102	141.804	85.8043	1.36447	1.31152	0.542789	0.547629	0.214015	0.201036	0.152934	0.149514
HPR1	P17629	59.2156	66.3972	56.8204	58.8939	34.6563	34.9009	28.132	46.1616	0.252489	0.271546	0.150659	0.144435	0.0831217	0.0770538	0.0685254	0.0665844
UGA1	P17649	367.504	349.985	296.05	285.092	191.022	223.847	300.996	257.719	0.437914	0.397941	0.235915	0.220323	0.129668	0.135879	0.102657	0.0973912
GRX2	P17695	265.422	310.828	149.73	150.63	77.9031	111.034	77.9234	119.039	1.0914	0.978583	0.442584	0.417888	0.21734	0.246479	0.199885	0.200845
GLK1	P17709	3798.99	4377.97	2186.81	2043.57	1050.92	1491.63	1314.8	1470.49	4.23555	4.4132	1.3739	1.34565	0.591623	0.601717	0.438402	0.441193
SKI3	P17883	155.288	190.809	155.432	157.944	91.0535	96.2668	60.9168	121.238	0.15533	0.151323	0.102624	0.0978702	0.0517575	0.0519671	0.0431391	0.0452067
RPC31	P17890	50.8869	91.0543	43.499	58.3461	37.9844	31.3691	8.40163	40.6354	0.756095	0.704702	0.34894	0.355025	0.164964	0.164179	0.134581	0.131479
CLC1	P17891	819.028	1082.08	831.242	832.921	525.369	576.493	321.448	699.122	2.13116	2.00307	1.05629	1.13698	0.54503	0.484525	0.389274	0.412555
CPT1	P17898	87.0768	94.0524	59.5244	57.2754	26.6058	26.8444	20.5686	28.4703	0.993824	1.11076	0.55274	0.557352	0.272706	0.255718	0.21648	0.21409
PDI1	P17967	197.635	225.098	300.042	436.326	448.157	327.882	592.884	420.935	3.09133	2.89586	1.38313	1.44926	0.727709	0.712952	0.559568	0.581225
PET9	P18239	65517.8	77267.4	61836.1	61991.9	26167.6	29252.9	26015.6	29004.6	4.1893	3.62535	2.27701	2.37562	0.909014	0.935671	0.61368	0.653805
MET16	P18408	34.9601	42.0981	44.9238	59.2823	26.7508	31.1687	38.0874	44.9929	2.46187	2.65159	1.59855	1.67681	0.90084	0.860081	0.762374	0.747349
ATP10	P18496	55.7779	48.9468	40.5634	39.357	26.3708	22.6974	46.8845	30.3169	0.544618	0.490996	0.22378	0.218945	0.0846817	0.0935952	0.0680106	0.0696192
ARG8	P18544	413.827	415.17	231.145	241.454	155.488	148.573	187.164	200.138	0.707859	1.28241	0.179959	0.180698	0.0932748	0.0970437	0.0748474	0.0782497
FUR1	P18562	1794	1893.28	1671.8	1687.7	901.401	1018.83	806.781	1179.98	0.78472	0.696068	0.422618	0.468689	0.209789	0.229063	0.159401	0.166316
ART10	P18634	7.90057	7.87937	5.90901	5.94344	3.1839	3.66339	3.20053	4.26486	0.334177	0.315709	0.165264	0.17354	0.0827257	0.0845061	0.0697463	0.0666413
SEC18	P18759	246.33	265.406	207.375	238.467	155.807	151.78	198.419	200.14	0.499281	0.483771	0.237885	0.23995	0.129237	0.12898	0.112044	0.112308
STE4	P18851	53.9627	51.4571	42.7365	47.4263	31.4504	28.2392	58.8906	34.4891	0.611165	0.645965	0.452403	0.441532	0.230291	0.236592	0.18469	0.179101
COQ1	P18900	252.371	339.029	221.018	228.022	94.4359	109.411	61.2665	117.483	0.640108	0.603333	0.318389	0.321904	0.15244	0.15275	0.118192	0.11497
YPK2	P18961	4.06803	4.96289	2.15156	3.00213	1.36766	1.37283	1.43175	1.48435	0.675509	0.628459	0.176618	0.169417	0.0775341	0.0835227	0.0666299	0.0642548
DAP2	P18962	332.04	295.317	356.61	405.407	281.281	263.062	412.368	331.078	0.579999	0.575732	0.608118	0.589325	0.316244	0.3413	0.282101	0.274389
CDC42	P19073	575.429	488.76	453.117	396.738	304.721	237.195	559.574	331.867	1.2527	1.13714	0.700594	0.671446	0.393324	0.384115	0.330064	0.353402
FAS2	P19097	5557.45	5672.27	3984.6	4083.08	2606.9	2675.54	3302.15	3375.22	0.946261	1.19792	0.563863	0.534817	0.285856	0.289919	0.233694	0.229277
GAP1	P19145	1465.81	1536.03	22964	23035.9	14613.5	15232.5	12151.2	19920.2	0.715657	0.678551	7.09024	7.1035	3.95623	4.32218	3.3754	3.37021
ARF2	P19146	339.505	407.301	425.435	458.021	307.823	299.866	240.985	382.739	2.71328	2.66301	1.33187	1.2842	0.660033	0.752071	0.597228	0.597884
KGD2	P19262	243.354	285.543	288.622	341.305	164.426	230.61	309.703	219.829	2.29254	2.05088	1.18758	1.15293	0.472641	0.509057	0.329011	0.32195
RGR1	P19263	48.511	58.2521	41.6561	43.2926	24.469	23.4651	25.0466	27.8784	0.225679	0.21751	0.119803	0.128523	0.0641211	0.0637268	0.050154	0.0534034
SAM2	P19358	1788.84	1451.69	985.198	1222.37	512.117	985.454	713.987	1093.25	4.00601	3.45747	2.65021	2.6699	1.32246	1.35844	1.08955	1.08041
ACO1	P19414	4293.42	4519.17	5914.94	6576.99	3502.32	3576.6	4394.92	3532.46	3.03079	2.76749	2.36897	2.25972	0.943506	1.02258	0.699313	0.678864
CKA2	P19454	667.013	935.249	975.359	1101.87	689.679	742.835	484.821	895.725	1.30014	1.24355	0.812091	0.804753	0.436158	0.415252	0.336561	0.334617
COX11	P19516	415.043	424.157	217.793	194.664	81.6781	77.9822	67.0675	84.3169	0.583702	0.528468	0.268834	0.290983	0.12512	0.112315	0.0761985	0.0819345
MYO2	P19524	388.885	455.287	359.472	361.771	212.135	230.512	162.962	288.847	0.468496	0.471675	0.300668	0.294247	0.145511	0.154611	0.124093	0.123503
EXO70	P19658	31.7581	34.3386	25.9597	24.4004	13.5496	13.963	11.6501	17.1694	0.272381	0.257981	0.150232	0.154608	0.075155	0.0756391	0.0653329	0.0618526
GAL11	P19659	46.7589	45.0193	48.4774	48.6369	35.227	31.9106	36.5697	42.519	0.760622	0.708757	0.448201	0.462357	0.261835	0.25253	0.210521	0.20394
PRP6	P19735	44.2624	50.2294	31.9898	31.2553	17.4093	18.1493	13.3937	23.0568	0.221503	0.215869	0.115102	0.12576	0.0620977	0.0588323	0.0495341	0.0495421
PRP9	P19736	5.99137	5.08349	4.97351	5.05555	3.75225	3.17988	4.7852	4.75823	0.294495	0.285539	0.169772	0.174178	0.0927641	0.0938473	0.074977	0.0773488
HNM1	P19807	92.098	105.672	121.966	104.781	52.1765	48.6435	41.7301	63.582	0.893975	0.958435	0.786259	0.761992	0.416511	0.449498	0.365149	0.363741
UBR1	P19812	83.9503	98.5162	82.8553	81.3971	45.4176	49.1234	34.2811	61.1758	0.207391	0.199474	0.131243	0.133782	0.0684858	0.0659771	0.055147	0.0542682
PHO13	P19881	14.3232	20.0192	45.3916	72.8692	60.889	51.1472	47.7549	72.1706	0.652288	0.607333	0.465237	0.450758	0.2529	0.259131	0.228016	0.228104
HSP60	P19882	6325.06	7519.3	4290.65	5971.32	3492.83	3906.1	3932.37	4196.6	4.38827	3.93756	1.49191	1.584	0.663912	0.646835	0.480413	0.495087
YMR31	P19955	62.7741	62.7751	43.6499	43.949	22.0621	22.5481	36.6564	25.0793	1.39848	1.36759	0.608123	0.562825	0.231891	0.252246	0.167837	0.172993
MRPL44	P19956	41.7119	48.0366	57.1247	71.3259	37.6081	32.1951	62.3799	34.0157	1.49758	1.54187	0.765258	0.776724	0.336775	0.361412	0.256643	0.250104
TYR1	P20049	17.4144	16.9869	14.8207	17.4848	10.5767	12.0487	13.3758	15.3799	0.496962	0.520855	0.240753	0.234679	0.130074	0.131065	0.112426	0.118691
URA4	P20051	213.556	195.328	316.616	318.885	223.308	237.474	260.667	319.012	0.681885	0.642324	0.359025	0.363994	0.188166	0.179094	0.153945	0.148653
PRP4	P20053	37.1707	25.669	29.5052	29.894	12.0963	22.6437	10.2203	23.894	0.356675	0.343027	0.201921	0.195292	0.100861	0.111832	0.0908121	0.0878485
FPR1	P20081	1326.33	1445.43	1400.47	2290.15	1879.23	1283.62	3950.7	1676.71	6.85315	7.23198	2.52555	2.5776	1.24039	1.16456	0.938081	0.949439
MRPL33	P20084	1486.38	1224.81	809.845	771.018	381.683	331.749	642.86	375.361	1.26374	1.18214	0.607352	0.600631	0.28946	0.284701	0.198107	0.221787
PRP2	P20095	4.00526	4.05311	3.00249	3.41078	2.00487	1.9876	1.83762	2.44875	0.230389	0.222817	0.129633	0.129161	0.0732846	0.0728904	0.0620938	0.0622314
ZRC1	P20107	268.414	360.749	455.643	545.511	359.496	341.967	258.92	451.889	0.871521	0.857456	0.557674	0.537429	0.272023	0.283082	0.233512	0.227044
BET2	P20133	144.904	193.139	114.675	120.643	66.6777	79.0203	41.2522	98.5908	0.571314	0.537436	0.274151	0.266613	0.130906	0.148011	0.120026	0.118098
SRP54	P20424	416.792	449.327	446.072	478.982	323.513	289.512	366.017	366.654	0.722158	0.708674	0.420888	0.424125	0.215637	0.219667	0.168832	0.17592
RPB4	P20433	34.525	33.2436	28.6503	23.1909	11.5039	16.4288	20.2619	18.5023	1.94301	2.0251	0.918251	0.9138	0.436069	0.432908	0.338134	0.338067
RPB5	P20434	172.542	191.292	137.419	150.012	107.303	86.9488	192.504	128.192	1.18017	1.18641	0.575893	0.591581	0.283935	0.274868	0.241148	0.225782
RPO26	P20435	63.591	105.501	164.097	281.95	221.897	200.055	203.664	257.246	2.34675	2.22256	1.18718	1.20064	0.594101	0.546534	0.465982	0.47645
DBP3	P20447	4553.49	4200.06	2836.17	3620.02	1438.71	1390.99	1403.11	2029.03	0.6887	0.609683	0.32013	0.328031	0.157999	0.160627	0.12457	0.120294
HCA4	P20448	66.6986	64.1981	44.4777	53.415	35.2674	25.6092	56.4814	36.5114	0.423043	0.401524	0.180545	0.181018	0.0955499	0.097496	0.0792666	0.0792067
DBP5	P20449	194.855	191.723	171.629	199.361	125.84	124.066	142.188	161.226	0.770507	0.737446	0.394598	0.400994	0.19256	0.192577	0.158999	0.156944
PRI2	P20457	94.1692	103.954	74.8064	71.3833	40.4996	38.9596	36.0511	51.7883	0.501746	0.537714	0.292477	0.27915	0.153275	0.15556	0.130249	0.12903
SUI2	P20459	2144.72	3109.48	2671.06	3514.56	2136.86	2322.42	1358.99	3091.09	1.07693	0.919374	0.446426	0.501939	0.255992	0.228325	0.189659	0.207734
MAK11	P20484	130.466	127.292	92.65	103.609	65.9357	56.8703	87.8441	81.447	0.620311	0.610619	0.279194	0.270632	0.142406	0.144398	0.123303	0.120071
CKI1	P20485	658.347	724.216	683.022	633.029	348.201	366.559	234.82	426.519	0.552358	0.590586	0.437774	0.436881	0.210984	0.216045	0.16909	0.167389
CKS1	P20486	33.1186	35.1289	46.4625	60.9115	63.0201	49.2652	88.621	64.5738	1.19576	1.23204	0.64346	0.658371	0.30605	0.298399	0.232444	0.238942
SIT4	P20604	80.9018	89.1547	72.2912	62.8731	36.4437	35.2891	51.7177	49.3006	0.78399	0.741297	0.41571	0.409525	0.234531	0.216308	0.170634	0.177431
SAR1	P20606	1426.63	1690.58	1405.39	1586.14	754.223	894.986	600.198	1107	1.4215	1.44467	0.679645	0.667369	0.360778	0.364134	0.294428	0.299299
NUP1	P20676	4.64787	3.4879	3.02718	2.88709	1.98626	1.75983	4.04756	2.3068	0.431732	0.422919	0.210081	0.222407	0.122663	0.1139	0.0935076	0.0941747
VPS33	P20795	32.8137	42.8986	39.0028	42.52	23.445	40.9832	41.1542	47.6708	0.16467	0.170033	0.0979319	0.0899602	0.0462366	0.0493313	0.0389098	0.0391115
KGD1	P20967	1568.61	2215.52	1271.38	1359.03	559.718	826.336	616.45	818.643	1.32836	1.2449	0.560323	0.541796	0.230576	0.244494	0.172238	0.171757
OLE1	P21147	379.614	409.27	296.252	263.777	155.997	159.023	259.794	205.23	5.14364	7.26841	2.32284	2.13429	1.2319	1.41392	1.26453	1.1888
SPE2	P21182	171.685	199.968	114.675	102.312	66.4409	67.5945	66.5546	85.4058	0.621624	0.563115	0.285653	0.296134	0.145215	0.134786	0.107179	0.113758
PRE10	P21242	684.19	760.858	734.314	798.322	542.966	804.483	884.214	892.466	2.04096	2.05588	1.07334	1.08883	0.592502	0.596611	0.49902	0.497147
SCL1	P21243	1748.21	1575.6	1490.77	1275.58	867.531	838.157	1167.54	1098.32	2.12302	2.21503	1.20262	1.20567	0.639953	0.674697	0.571355	0.544045
ADE2	P21264	1968.7	2186.14	2102.08	2287.92	1450.82	1378.6	1651.28	1955.15	0.987021	0.904858	0.617435	0.595262	0.317599	0.304635	0.268182	0.272259
FAR1	P21268	0.864646	0.882883	1.38221	1.33968	0.791771	0.885683	0.669383	0.928002	0.18029	0.186591	0.32647	0.31049	0.1725	0.186096	0.122705	0.118662
CCA1	P21269	90.6672	101.62	69.7886	75.8159	45.2987	44.7462	38.4982	58.1894	0.267016	0.268303	0.142498	0.133826	0.0674307	0.0720344	0.0584993	0.0557674
PWP1	P21304	655.612	611.643	323.078	300.071	164.43	160.655	231.969	195.517	0.702293	0.636736	0.271628	0.292095	0.145845	0.140297	0.116706	0.117848
ATP15	P21306	1059.64	489.109	553.089	464.677	233.112	350.478	390.273	350.88	8.56035	8.43815	3.57298	3.52302	1.57563	1.38629	1.03558	1.07508
MSB1	P21339	22.5314	24.7719	21.4404	20.2904	10.9246	10.4952	8.73896	13.3305	0.224724	0.211795	0.137958	0.136379	0.0749598	0.0676251	0.0540552	0.0560166
PRP5	P21372	100.542	84.821	66.9112	61.3863	33.4189	55.2892	53.8524	64.1555	0.288344	0.281136	0.161957	0.161964	0.0865931	0.0941406	0.0809834	0.077765
ISY1	P21374	20.5338	14.9502	14.6109	13.7474	9.60909	7.87463	17.0659	10.4977	0.38317	0.373325	0.179052	0.188863	0.100756	0.100238	0.0801123	0.081338
OSM1	P21375	31.7143	33.028	28.8104	31.4216	19.3054	17.4129	20.6807	21.6895	0.352378	0.31896	0.174367	0.178027	0.0970576	0.0915399	0.0769016	0.0773834
RNR1	P21524	620.021	620.098	853.126	866.687	551.532	576.939	793.838	764.248	0.730309	0.784127	0.501057	0.487631	0.26204	0.26752	0.213473	0.216813
REB1	P21538	84.0549	84.4889	71.3217	74.4282	41.9469	42.5881	59.3423	55.5625	0.530245	0.536419	0.325003	0.325702	0.18654	0.170943	0.144998	0.145662
CBP3	P21560	419.146	466.177	286.842	279.303	132.12	122.234	109.951	142.358	1.08567	1.01512	0.544901	0.520075	0.230312	0.240692	0.193468	0.185153
VPS1	P21576	1848.55	2398	1659.82	1686.84	988.8	1084.6	595.772	1378	1.03597	1.02732	0.598302	0.595032	0.312044	0.31092	0.274938	0.269174
DAL81	P21657	19.1695	18.5572	17.0844	16.0644	8.52332	8.15087	9.29937	11.5434	0.263803	0.282081	0.195734	0.201589	0.110706	0.101065	0.0861322	0.086098
UBC1	P21734	2692.42	3324.1	1898.15	1957.48	1010.2	1372.74	1350.74	1544.36	1.9201	1.78903	0.868449	0.894445	0.432593	0.438707	0.334144	0.337402
MRPS28	P21771	480.641	599.873	350.434	357.087	148.985	186.639	152.409	199.052	0.775657	0.728019	0.352538	0.37011	0.162117	0.159986	0.114153	0.121261
SDH2	P21801	4200.73	4122.5	3799.78	4728.22	2431.44	2341.54	2277.54	2268.99	5.98388	5.66207	2.35164	2.23451	0.800678	0.906563	0.576493	0.55506
SEC62	P21825	64.4775	69.1077	60.7257	67.6716	45.2761	42.1963	98.1397	57.05	1.28676	1.19814	0.604316	0.61214	0.313541	0.299471	0.250798	0.262411
DAL7	P21826	149.279	159.732	2255.78	2418.26	1545.89	1459.12	1165.53	2008.22	0.217844	0.224416	1.10482	1.15985	0.618109	0.611502	0.522704	0.512091
SRM1	P21827	623.088	512.432	303.294	272.161	163.545	147.093	270.027	185.095	0.585686	0.531473	0.308514	0.305469	0.15519	0.156517	0.124488	0.127276
POL2	P21951	8.32902	8.93306	7.13726	6.92535	4.36772	4.01951	4.33071	5.582	0.0974744	0.0997673	0.0621632	0.0602812	0.0340567	0.0318569	0.0271751	0.0276206
IDP1	P21954	1850.4	2107.98	2712.24	3142.9	1858.7	1836.33	2385.05	2263.65	1.18298	1.26756	0.783976	0.788398	0.37976	0.387904	0.286898	0.294035
OPI1	P21957	285.532	326.004	271.437	261.048	142.999	141.432	107.428	180.908	1.44053	1.57535	0.740631	0.74089	0.376222	0.376041	0.298505	0.289919
MCK1	P21965	1062.63	990.688	876.447	813.032	526.454	520.758	548.052	676.12	1.3753	1.39885	0.743046	0.742183	0.393183	0.358143	0.28867	0.30467
RAM1	P22007	54.0522	61.2844	58.3972	53.9968	32.9843	34.9699	23.2078	44.9839	0.237846	0.196356	0.14182	0.143195	0.0732408	0.0760814	0.0649923	0.0659174
KRE5	P22023	59.2159	70.1907	48.4264	46.146	27.9253	27.776	26.1592	35.9128	0.0987412	0.0996954	0.0545488	0.0527781	0.0283363	0.028803	0.0262313	0.0235199
BAS1	P22035	24.3425	24.4847	18.6904	17.6923	10.9835	10.1876	9.58989	13.7939	0.222765	0.328548	0.12188	0.125365	0.0734208	0.0675358	0.0622814	0.0616816
SNF2	P22082	31.313	33.555	21.7282	19.8655	12.4776	12.3599	15.1677	14.8229	0.302722	0.304222	0.180127	0.186446	0.0982512	0.0962831	0.0757458	0.0771758
MDH2	P22133	1934.78	2000.78	716.627	778.848	460.609	524.397	653.91	681.655	1.27236	1.37569	0.278464	0.291499	0.153027	0.200253	0.190658	0.178835
MAG1	P22134	91.4347	90.2022	74.0603	78.6687	55.1385	50.0711	75.4699	67.9765	0.400601	0.325921	0.17552	0.180728	0.0910824	0.0874091	0.0761234	0.0762283
ATP12	P22135	741.906	843.611	565.514	560.594	243.632	232.428	178.09	264.305	0.61683	0.635256	0.271095	0.282424	0.120579	0.112888	0.0835192	0.0849215
AEP2	P22136	34.0747	40.271	24.2322	25.6497	12.1055	11.8032	7.59095	14.2672	0.451952	0.430412	0.214502	0.204388	0.0920679	0.100985	0.0729125	0.074932
CHC1	P22137	758.518	971.933	773.812	861.182	513	559.917	352.721	692.58	0.260359	0.257126	0.157818	0.154444	0.0840248	0.0844552	0.0693572	0.0674073
RPA135	P22138	402.785	422.265	208.862	207.118	106.732	105.979	130.662	139.076	0.603446	0.622524	0.290225	0.291814	0.139438	0.142014	0.110913	0.112737
RPB10	P22139	1401.64	1318.25	873.655	786.721	381.22	405.574	396.958	539.926	0.72245	0.702179	0.471855	0.451745	0.207287	0.231507	0.198797	0.190041
EPT1	P22140	4.39013	5.96261	8.76921	11.4273	7.56298	6.68684	6.0612	9.47495	0.361332	0.337389	0.238183	0.23985	0.112239	0.120092	0.102376	0.104917
PRE1	P22141	754.848	2405.31	2337.82	4477.1	1488.84	5241.15	2508.65	5580.59	2.47639	2.46022	1.32479	1.29222	0.66676	0.718432	0.589994	0.591118
GAS1	P22146	5799.45	5514.32	4696.74	4218.88	2260.19	2245.13	1464.88	2757.75	3.84192	3.61935	2.09226	2.15617	1.06916	1.06153	0.815873	0.811309
XRN1	P22147	296.013	348.265	297.052	344.782	205.512	195.495	200.341	247.704	0.470073	0.45671	0.299549	0.302235	0.150631	0.150826	0.126764	0.125905
SSA4	P22202	92.8458	149.882	36.9228	47.5442	29.754	49.9524	29.6289	46.014	0.649508	0.449829	0.184204	0.183252	0.102621	0.11105	0.0871425	0.0808271
VMA4	P22203	6277.43	6655.24	9692.76	9252.9	6013	5166.77	3073.21	6439.51	2.77765	2.68404	2.14049	2.23634	1.16181	1.20459	0.94373	0.988334
DBF2	P22204	35.7534	42.2163	48.48	51.8293	32.579	32.7683	31.1517	45.109	0.359884	0.389317	0.2397	0.251133	0.143745	0.147788	0.131531	0.125763
NPR1	P22211	12.1145	13.4311	13.4475	16.8111	11.0635	10.0631	22.0856	12.0428	0.511442	0.556195	0.456095	0.463174	0.256137	0.247968	0.203925	0.206755
SLY1	P22213	164.814	215.107	187.392	220.688	140.49	147.81	117.693	190.583	0.83037	0.834437	0.472013	0.461978	0.244765	0.235725	0.196733	0.19153
SEC22	P22214	36.9844	34.0968	31.959	39.2288	27.3325	24.4562	32.0762	29.0936	0.937811	0.965208	0.544927	0.575555	0.286347	0.272298	0.232355	0.225956
RAD53	P22216	5.32679	4.49495	8.35612	8.99099	7.30623	6.88763	8.19881	9.10357	0.150797	0.154557	0.105452	0.102853	0.0634558	0.0656822	0.0563155	0.0575963
TRX1	P22217	65.3067	75.3436	67.2512	78.5186	41.7036	55.9317	74.5075	57.2791	3.94271	3.83417	1.80035	1.88241	0.896743	0.775993	0.648881	0.67967
SEC15	P22224	142.223	173.732	131.953	136.175	78.0318	83.2333	45.8021	99.787	0.17555	0.164036	0.094393	0.0944944	0.0479169	0.0489365	0.0409651	0.0406273
RET1	P22276	100.076	105.075	75.3532	74.5126	41.1894	41.4146	43.0967	53.0384	0.25079	0.227749	0.116448	0.122987	0.0628505	0.0604827	0.0534038	0.0536343
QCR9	P22289	14267.9	15151.2	11490.2	10439.9	4551.12	4655.85	4109.89	5133.64	5.85034	5.65281	3.36732	3.34403	1.33951	1.57891	1.13298	1.09084
RFA1	P22336	817.551	804.913	739.097	763.483	534.252	516.366	731.862	708.585	0.709218	0.752504	0.387384	0.385677	0.199865	0.198394	0.168965	0.17377
MRPL8	P22353	507.642	518.442	386.265	496.486	239.946	204.253	220.572	235.378	2.13537	2.08516	1.00396	1.0391	0.418174	0.412448	0.287607	0.289824
PDE1	P22434	191.217	170.872	140.693	119.22	67.6735	75.7672	77.7618	89.3495	0.478229	0.502014	0.319556	0.315056	0.162645	0.159934	0.133423	0.131104
MSM1	P22438	19.9862	22.8943	12.481	14.1935	7.069	6.85651	5.44099	8.46981	0.379026	0.32937	0.151398	0.159316	0.0723963	0.0742929	0.0542104	0.0523415
SAN1	P22470	22.3328	25.9948	14.2403	13.3931	7.03906	7.69375	3.60224	9.39294	0.425165	0.398547	0.192303	0.209884	0.118496	0.104844	0.0880212	0.0963733
UBA1	P22515	654.392	690.942	644.373	784.808	580.282	531.064	685.926	721.221	1.28092	1.25623	0.681201	0.662102	0.35498	0.369475	0.314091	0.310001
CHL1	P22516	1.77074	1.47012	2.17883	2.56597	1.83209	1.61909	2.08666	2.18866	0.224159	0.217011	0.144095	0.148117	0.0704797	0.0727074	0.054564	0.0569945
CMK2	P22517	387.726	414.643	374.071	361.669	198.849	244.25	220.18	272.611	0.414866	0.340521	0.317625	0.297848	0.172584	0.190912	0.156552	0.141998
VPS34	P22543	17.7448	17.9437	13.9152	12.5539	8.17295	8.05858	6.52074	9.66356	0.197079	0.200956	0.108154	0.107934	0.0505295	0.0526088	0.0442896	0.043342
SIN3	P22579	156.889	208.211	151.82	153.733	87.6453	96.9383	60.5958	119.27	0.343378	0.325234	0.180299	0.185954	0.0959135	0.0931656	0.0735931	0.0759163
AMD2	P22580	8.43239	6.84189	32.4863	32.3957	30.3761	28.772	54.579	38.2352	0.106256	0.138328	0.155367	0.145853	0.0861723	0.0916472	0.0794309	0.0799837
ARG1	P22768	4892.73	4166.42	5017.02	5088.76	3467.97	3398.05	5813.55	4376.21	5.71529	10.8786	2.45906	2.44388	1.41105	1.38127	1.12812	1.16316
BET1	P22804	306.502	305.86	212.25	191.869	109.986	109.221	83.8358	131.556	0.864302	0.821313	0.4275	0.39839	0.193181	0.21876	0.160783	0.176736
AMS1	P22855	304.769	237.962	109.959	97.069	77.4284	99.6746	125.988	107.175	0.469874	0.365421	0.15436	0.140762	0.0849924	0.101606	0.0807939	0.079358
APN1	P22936	720.146	707.082	427.233	382.524	195.318	212.992	186.087	266.23	0.525392	0.502896	0.247135	0.228208	0.113458	0.114588	0.0878362	0.0861527
HSP12	P22943	294.752	280.409	203.979	209.11	148.529	318.387	142.964	300.152	10.9743	9.1971	3.24935	2.89913	1.84061	2.03143	1.86305	1.70653
AIM17	P23180	75.4845	87.8491	72.5485	82.0065	57.8043	56.5931	77.5263	66.5071	1.16285	1.11804	0.36665	0.405707	0.198466	0.186281	0.152182	0.143164
SPA2	P23201	31.7861	31.131	30.9406	31.9946	20.4504	18.4791	19.6061	25.1118	0.390273	0.404129	0.228793	0.227594	0.120908	0.123785	0.102022	0.100149
URE2	P23202	741.768	701.782	410.033	361.502	195.943	197.031	261.325	253.613	0.978567	1.00583	0.434709	0.429905	0.213268	0.218818	0.179986	0.17878
RPS1B	P23248	11576.5	10591.5	7963.63	8824.85	5584.81	4434.26	9967.53	5800.43	7.61658	7.91233	3.62904	3.59418	1.72125	1.72783	1.41976	1.43084
TKL1	P23254	17145.6	16710.1	8506.36	8351.21	4427.03	4545.62	4595.69	5905.73	2.68755	2.59186	1.01017	1.07825	0.540528	0.495947	0.410597	0.427122
TAF2	P23255	15.0547	18.6206	13.289	13.1292	8.39774	8.86924	6.01656	11.2756	0.180822	0.181269	0.0991292	0.10276	0.0562939	0.0513287	0.0432582	0.0436992
CNA1	P23287	13.2083	14.9617	15.7274	17.4244	11.4682	12.4015	10.9592	16.6257	0.337131	0.311666	0.178434	0.179049	0.0842537	0.0940556	0.0778292	0.074034
YCK1	P23291	22.2208	33.9805	35.1156	40.2458	18.7445	29.0115	20.862	36.4418	1.12968	1.11858	0.573088	0.583455	0.291221	0.27389	0.227655	0.239323
YCK2	P23292	241.967	297.893	216.211	232.387	120.422	130.141	97.6448	163.029	1.17278	1.26021	0.579599	0.595608	0.299476	0.28922	0.226122	0.233927
SGV1	P23293	27.6942	28.5125	20.6576	21.5782	14.9998	13.8379	12.3258	19.9429	0.348135	0.326194	0.170252	0.172293	0.0938549	0.0834655	0.0721963	0.0708585
HYP2	P23301	2475.09	2131.32	1535.7	1444.4	1229.45	1053.22	3052.98	1514.68	29.2284	31.8527	10.6298	10.4967	5.09891	4.66212	4.04425	4.11563
GSY1	P23337	32.4567	34.0238	29.3556	28.6958	10.3508	9.67619	8.95391	8.97189	0.261622	0.229077	0.154319	0.166255	0.0493955	0.0492983	0.0290121	0.0293683
MRPL25	P23369	196.71	169.266	110.165	104.879	51.3275	48.7551	86.2129	53.8838	1.28558	1.28949	0.491574	0.522267	0.243796	0.209128	0.162779	0.169081
PRP28	P23394	16.9882	17.0567	14.6295	14.52	10.3161	9.99425	12.2226	12.8133	0.105995	0.0988807	0.0678789	0.0635772	0.0327984	0.0366015	0.0339039	0.0322997
NAR1	P23503	115.03	103.448	61.2536	52.9682	27.4316	27.0516	43.3011	34.8194	0.516131	0.517188	0.207644	0.223096	0.112122	0.110355	0.0862644	0.086272
AAT2	P23542	3165.08	3614.53	3146.03	3577.26	2041.92	1886.12	1956.21	2200.99	3.01515	3.42124	1.44157	1.42956	0.651805	0.656753	0.481588	0.487191
STE11	P23561	3.05406	2.95425	2.35078	2.58167	1.86553	1.79931	3.46064	2.29855	0.311816	0.298636	0.182486	0.183527	0.098974	0.105756	0.0877574	0.086577
HXT2	P23585	3691.6	4197.7	1238.06	1362.36	637.602	600.226	362.493	638.359	3.83458	4.43938	1.00943	1.05547	0.64161	0.561796	0.474603	0.496736
PPH22	P23595	76.406	90.3635	86.6	102.91	66.6936	87.7262	52.4794	101.329	0.671997	0.620997	0.322363	0.313947	0.152584	0.152554	0.126466	0.121368
SPT6	P23615	319.684	320.612	275.299	274.553	174.343	167.948	230.115	225.585	0.413471	0.427296	0.226514	0.217673	0.119238	0.11343	0.0930802	0.0935649
PRE9	P23638	1428	1920.62	1441.84	1333.23	752.089	898.698	654.837	1146.65	1.39358	1.37802	0.761517	0.750607	0.407898	0.433193	0.371738	0.359116
PRE8	P23639	321.468	314.367	432.349	566.085	549.91	390.227	1001.07	531.368	1.56145	1.59986	0.725422	0.704452	0.404957	0.419229	0.348758	0.3765
MIR1	P23641	13662.2	15098.8	12823.9	13804.3	6803.2	6811.15	7616.98	7640.5	3.84201	3.44365	1.90824	1.9062	0.810738	0.796813	0.555503	0.5885
VAN1	P23642	53.393	64.7105	59.4522	62.1448	35.8839	36.5006	38.5419	46.2097	0.734691	0.707215	0.432508	0.434705	0.230301	0.245932	0.199554	0.192806
VPS3	P23643	4.76878	5.62168	5.62997	6.34917	3.92331	3.89559	1.46085	4.62464	0.141637	0.137868	0.0945629	0.0878202	0.0493973	0.0446592	0.0395993	0.0381206
TOM40	P23644	569.74	811.398	778.058	1104.53	628.017	704.152	623.243	802.354	1.24548	1.20221	0.543485	0.542551	0.262193	0.259973	0.198142	0.216979
PRE7	P23724	2823.52	2816.76	2434.63	2438.29	1699.82	1718.97	3033.51	2187.73	1.46668	1.44758	0.795328	0.812286	0.445593	0.427921	0.370825	0.371607
EXG1	P23776	522.77	645.072	1029.89	1454.63	1038.55	1388.14	843.24	1305.19	2.41936	2.59912	1.76519	1.76027	0.859887	0.996436	0.736938	0.70741
RIT1	P23796	40.0424	37.0111	24.8419	27.7609	12.3261	11.3803	15.973	14.3912	0.161022	0.1525	0.0941693	0.0984756	0.050004	0.0496298	0.0394533	0.0378696
SCO1	P23833	328.187	399.518	212.973	201.677	84.5061	96.979	51.0472	109.068	0.838802	0.777286	0.438917	0.444099	0.183659	0.188973	0.130073	0.135852
VMA16	P23968	427.361	453.925	668.493	805.492	485.2	475.118	302.846	575.948	1.34271	1.36274	0.844102	0.867796	0.462319	0.475507	0.363684	0.389821
RPL24B	P24000	0.332551	0.42987	0.330631	0.483582	0.51998	0.385229	0.802956	0.548461	3.86452	3.71705	1.73897	1.7447	0.843482	0.842439	0.678442	0.701109
PEX1	P24004	46.3616	44.5951	40.9761	35.2574	17.8013	23.0718	19.2445	27.6817	0.205874	0.198406	0.106668	0.10101	0.058954	0.0613629	0.0513351	0.0496281
SSD1	P24276	166.04	161.958	118.235	98.2971	59.6848	64.1138	72.3298	76.3979	0.752083	0.731522	0.377144	0.372868	0.20824	0.211649	0.168768	0.167319
MCM3	P24279	153.592	161.17	160.256	141.831	77.8515	78.3735	63.9813	97.9224	0.323663	0.352442	0.226237	0.223814	0.128742	0.129484	0.103194	0.10236
SEC14	P24280	5447.83	5338.68	3719.36	3435.35	1744.45	1935.98	1428.11	2308.48	0.759256	0.762788	0.354296	0.368568	0.20089	0.185197	0.152255	0.165891
PRP22	P24384	7.13118	9.77399	8.10731	9.80937	6.23434	5.48414	7.4939	7.67261	0.132102	0.131245	0.0805622	0.079057	0.0498624	0.0516217	0.0418054	0.0428165
DPB2	P24482	48.2419	50.7879	40.6593	38.1917	23.0163	20.3361	17.2193	28.2945	0.18601	0.201568	0.105536	0.105724	0.0596303	0.052262	0.0496077	0.047337
ERG8	P24521	25.9039	34.8745	41.8057	68.0842	38.4021	47.242	30.6057	68.2796	0.72504	0.703344	0.356774	0.332934	0.167156	0.181156	0.15577	0.157918
PKC1	P24583	6.27029	7.26815	9.73189	12.3215	8.46223	9.42705	12.143	11.5405	0.361337	0.347118	0.201652	0.206112	0.104384	0.102848	0.0856369	0.0879288
MNE1	P24720	14.9721	15.263	13.2381	13.3339	7.51601	7.73878	5.87312	8.93353	0.232157	0.219009	0.125732	0.127362	0.0635812	0.067042	0.0541517	0.0548764
DBP2	P24783	696.922	826.582	678.809	751.889	418.327	459.657	570.032	574.861	0.68844	0.598641	0.311415	0.306102	0.172899	0.177273	0.149758	0.154436
DBP1	P24784	28.4535	21.5532	16.2891	14.9658	10.4274	10.7094	26.6493	13.25	0.180744	0.170687	0.0816721	0.0820734	0.0490703	0.0507587	0.0428632	0.040252
GRR1	P24814	34.9861	35.3589	36.0673	35.5139	21.6388	25.0094	19.7357	26.3898	0.207276	0.195874	0.119103	0.123418	0.0758603	0.0688214	0.060335	0.0607198
CLB2	P24869	0.616256	0.682264	0.611468	0.694178	0.446974	0.389951	0.631041	0.60409	0.298756	0.316707	0.215962	0.205619	0.112682	0.125539	0.110357	0.108877
YSP3	P25036	6.0412	7.3586	51.8883	42.2964	37.2757	40.0318	42.4388	48.2676	0.175088	0.18916	0.2146	0.211428	0.125141	0.137077	0.107597	0.106985
UBP1	P25037	325.928	501.105	354.031	441.943	170.442	256.222	152.957	335.127	0.617356	0.58901	0.295908	0.299656	0.142182	0.146517	0.11559	0.111058
IFM1	P25038	13.7147	11.1539	11.4738	16.0049	9.92953	7.72846	7.95266	9.30002	0.3708	0.372436	0.168789	0.1825	0.0746748	0.0794962	0.0556996	0.0553556
MEF1	P25039	40.2761	44.6127	47.0858	73.5828	42.331	36.131	59.5056	40.022	1.13696	1.0576	0.472899	0.493212	0.17946	0.180131	0.126579	0.129816
TSR4	P25040	23.7461	33.7843	31.8408	57.7042	24.1224	57.765	46.0351	65.2819	0.64586	0.619546	0.346691	0.351156	0.181713	0.188081	0.15603	0.149598
PUP1	P25043	852.665	899.499	820.903	970.501	781.987	718.369	709.833	911.983	1.26637	1.22117	0.652997	0.682015	0.350584	0.350445	0.284565	0.306489
PTP1	P25044	5.92192	5.72161	4.63311	4.66083	3.18315	3.24076	4.64809	3.87673	0.339623	0.305141	0.150409	0.157714	0.080764	0.0804611	0.0652445	0.0663158
ERG6	P25087	11137.8	11755.5	5450.57	4879.11	2883.1	3175.47	2888.72	4056.47	4.5779	4.21144	1.29128	1.2814	0.656971	0.696253	0.575782	0.59525
MRM1	P25270	57.2097	62.9309	42.6565	43.4663	23.7642	20.7571	22.2506	27.8708	0.807468	0.889339	0.378721	0.393517	0.188969	0.185169	0.141819	0.136158
NAP1	P25293	426.039	847.895	621.489	942.22	374.138	841.744	360.369	945.18	2.20553	2.14736	1.12232	1.10786	0.55001	0.539489	0.430938	0.423433
SIS1	P25294	2885.99	2494.19	2535.71	2401.63	2087.46	1968.14	3680.7	2443.31	2.64124	2.06945	1.20605	1.17395	0.645718	0.619299	0.520203	0.527557
CNB1	P25296	183.825	174.007	142.015	156.939	124.069	92.1995	30.2239	113.697	1.59314	1.6056	0.849555	0.844889	0.428541	0.44653	0.343821	0.34771
RNA14	P25298	263.593	341.38	249.655	263.634	146.728	152.008	88.6446	196.104	0.433178	0.445187	0.255336	0.256365	0.135414	0.13869	0.11701	0.115462
RNA15	P25299	15.3026	12.5898	16.6812	17.2565	15.2686	21.2474	27.1368	16.3878	0.711328	0.70253	0.438656	0.430978	0.229551	0.225265	0.187282	0.181562
SWI4	P25302	0.275033	0.200649	0.326248	0.4617	0.547864	0.34264	0.61213	0.560327	0.273239	0.274648	0.153647	0.152915	0.0790085	0.073395	0.0611918	0.0614951
SCJ1	P25303	10.8509	9.59893	9.34009	10.3342	6.77448	6.42042	9.42927	8.57253	0.543506	0.512191	0.270636	0.258973	0.143382	0.155877	0.121348	0.120445
RBK1	P25332	36.1598	50.7373	28.6682	30.3326	16.0678	18.5868	5.65423	21.6969	0.859697	0.800935	0.460555	0.435192	0.219644	0.229287	0.186132	0.1779
DAL2	P25335	42.1849	52.2215	215.681	330.693	244.392	267.63	672.969	358.025	0.51543	0.427833	1.42977	1.505	0.693512	0.747413	0.643729	0.676448
MSH3	P25336	7.47375	10.0928	11.167	13.4426	9.04293	8.37451	6.50595	9.7564	0.122154	0.126049	0.0759468	0.0771758	0.0402251	0.0408066	0.032223	0.0338813
PUF4	P25339	88.6531	93.6687	77.195	66.9976	43.4313	40.7885	44.1135	48.0469	0.501419	0.545998	0.25775	0.268606	0.139639	0.141835	0.115882	0.120415
ERG4	P25340	495.342	509.51	252.528	229.033	120.858	120.44	112.043	178.671	1.31204	1.00392	0.468494	0.443683	0.25636	0.247706	0.235535	0.243948
CDC10	P25342	597.519	783.919	720.326	905.638	554.327	565.334	277.374	720.234	0.972287	0.981695	0.511145	0.502497	0.254047	0.266903	0.23551	0.228063
RVS161	P25343	2331.71	2517.53	2694.98	2812.03	1843.22	2049.9	1705.38	2543.63	1.54497	1.48314	1.06509	1.05648	0.554116	0.553427	0.466278	0.458061
STE50	P25344	188.683	236.443	164.582	160.906	95.8396	103.336	50.0024	128.307	0.566586	0.490334	0.279421	0.262331	0.149888	0.140195	0.122443	0.116954
SLM5	P25345	64.3623	62.6028	47.5108	41.9146	25.3863	26.1853	35.262	29.7107	0.541199	0.505038	0.259047	0.262213	0.115978	0.111402	0.0818144	0.0856409
MRPL32	P25348	72.8641	64.4403	37.6566	36.0292	19.5384	16.459	35.7907	19.5681	1.51575	1.38814	0.67789	0.6935	0.257119	0.266426	0.19851	0.193685
YCP4	P25349	226.534	276.015	287.293	441.503	301.585	431.778	639.636	390.745	3.88063	4.11614	1.33846	1.37155	0.610798	0.588385	0.404601	0.422004
YCR023C	P25351	47.1453	42.9266	40.9596	33.8243	19.6752	19.4033	23.2215	25.5602	0.169538	0.173606	0.102552	0.0981159	0.0505111	0.0486078	0.0404905	0.0408752
NPP1	P25353	50.1941	25.6774	25.2993	21.8102	11.1298	12.4545	11.804	16.8517	0.388038	0.368947	0.254298	0.248228	0.132656	0.132783	0.109526	0.109791
CTR86	P25355	103.896	147.558	87.895	99.2676	52.0893	64.7676	31.7991	81.9489	0.187315	0.185764	0.0973894	0.0936038	0.044752	0.0467136	0.0401851	0.0429731
SNT1	P25357	5.40478	6.20473	5.68415	5.47416	3.01281	3.19521	2.25198	3.76875	0.319086	0.34862	0.219839	0.219294	0.11632	0.111597	0.0898201	0.0886641
ELO2	P25358	423.06	523.786	403.337	397.479	227.071	218.59	246.128	272.896	0.637927	0.648699	0.304172	0.298636	0.150452	0.138167	0.111552	0.115886
RRP43	P25359	84.7973	72.3618	64.5295	79.627	46.5043	44.6747	65.6806	56.1388	0.41671	0.423116	0.217884	0.204846	0.105593	0.108308	0.0893861	0.0908308
PHO87	P25360	14.6038	15.2962	8.57042	7.86794	4.1537	3.9188	4.63284	5.0523	0.317446	0.294629	0.152362	0.155859	0.0790391	0.0763176	0.0598417	0.0605316
OCA4	P25366	15.4594	24.31	12.8157	11.8799	7.11218	9.35463	4.94982	11.3495	0.306204	0.296355	0.158092	0.162705	0.0893391	0.0844309	0.0665734	0.0674029
RNQ1	P25367	1229.22	1824.32	1311.54	1775.78	913.933	1413.85	896.9	1493.93	1.43431	1.41906	0.761147	0.75544	0.3749	0.393982	0.30689	0.29311
RRP7	P25368	16.248	14.3352	8.86058	8.68966	5.42153	4.51847	11.8791	5.75017	0.827686	0.814981	0.418528	0.402382	0.211911	0.189875	0.152917	0.153694
LSB5	P25369	464.181	523.775	690.4	778.055	566.905	512.986	672.92	656.081	0.908096	0.814518	0.599293	0.597339	0.319037	0.325042	0.258817	0.25589
ADP1	P25371	200.743	199.669	272.898	242.42	166.77	171.323	174.565	220.209	0.31894	0.295071	0.232081	0.228898	0.128318	0.125353	0.106872	0.108439
TRX3	P25372	3395.53	2879.81	2055.29	1896.88	1373.06	1378.37	1424.7	1635.96	0.847258	0.727433	0.349295	0.334268	0.160835	0.168254	0.121913	0.112881
GRX1	P25373	3110.85	3528.46	2704.24	2553.46	1611.84	1733.85	1477.27	1976.3	3.41976	3.39535	1.71642	1.60778	0.829195	0.943785	0.737834	0.688826
NFS1	P25374	437.987	466.222	459.155	499.578	293.44	302.176	520.818	371.614	0.74469	0.707986	0.442575	0.424309	0.225698	0.227741	0.186484	0.187353
PRD1	P25375	208.617	239.199	248.262	273.09	163.569	184.169	148.846	213.621	0.733018	0.690725	0.390539	0.382176	0.191172	0.201919	0.164601	0.158449
RHB1	P25378	5.23924	4.62809	8.23114	11.0504	8.03401	5.96165	10.4817	7.45206	0.461034	0.495077	0.274129	0.291655	0.142527	0.145651	0.119667	0.118534
RSA4	P25382	70.9452	77.4027	50.9814	55.0975	28.322	28.7045	34.5947	37.731	0.254231	0.26672	0.111439	0.128179	0.0693974	0.0701761	0.0545042	0.0561319
BOS1	P25385	73.9313	134.366	120.795	154.925	71.1409	111.073	77.109	138.374	0.507016	0.519417	0.263594	0.257857	0.128902	0.132106	0.0982103	0.103118
USO1	P25386	20.7348	25.0448	20.6608	23.1381	12.6698	13.6076	7.97885	16.7238	0.123397	0.121246	0.0771557	0.0793801	0.042134	0.040839	0.0342808	0.0327168
KCC4	P25389	16.6926	17.322	16.3315	15.8859	7.8234	7.87263	5.79649	8.69511	0.199559	0.217663	0.160677	0.158289	0.0801967	0.0821944	0.0611454	0.0613283
RPC53	P25441	0.184744	0.191047	1.94816	6.94575	7.25347	4.31789	13.5372	4.89296	0.559903	0.537301	0.29162	0.299909	0.152125	0.140256	0.112472	0.118767
RPS2	P25443	27587.8	23763.2	14483.6	13594.2	7103.1	7015.3	13043.1	8863.75	6.78942	7.00195	2.97995	3.02851	1.40905	1.40151	1.08688	1.08866
RAD51	P25454	231.123	290.274	229.302	245.446	163.101	153.389	183.649	259.054	0.849262	0.793471	0.38976	0.357026	0.222901	0.229309	0.192774	0.192703
YDJ1	P25491	3138.48	2327.47	1592.04	1600.58	1019.74	928.271	1517.8	1231.89	2.04111	1.61352	0.822372	0.84182	0.459793	0.455421	0.410251	0.411303
PUT3	P25502	2.54762	2.70832	2.26856	2.47919	2.13233	1.52161	3.12082	2.1621	0.353575	0.37733	0.150194	0.142908	0.0840167	0.0832644	0.0710199	0.0720324
SGF29	P25554	22.7439	18.8789	14.0074	14.3421	8.35243	7.8908	6.38689	9.96726	0.50083	0.492638	0.295446	0.311451	0.148756	0.154358	0.124611	0.119051
GBP2	P25555	87.2608	74.7451	60.8951	62.4726	38.0147	34.472	84.8376	48.7537	1.6342	1.56878	0.939291	0.932364	0.465514	0.49502	0.386045	0.378481
BUD3	P25558	15.4231	14.8227	14.8725	15.3484	8.64669	8.64547	12.5758	11.4974	0.137597	0.137065	0.0848552	0.0855445	0.0472491	0.0474223	0.040473	0.0399794
RER1	P25560	158.267	177.985	150.278	145.742	80.2807	79.8627	75.965	97.8479	0.987168	0.94847	0.504299	0.523905	0.278866	0.269314	0.235501	0.232619
ATG22	P25568	18.3456	22.4647	26.5386	25.7613	15.5994	17.4633	14.835	20.5666	0.133828	0.116663	0.0757037	0.0702618	0.040241	0.0407619	0.0361602	0.0345289
GID7	P25569	36.6086	42.7882	29.858	28.4175	17.3873	18.1264	12.7362	22.9559	0.444563	0.405336	0.224652	0.224796	0.12207	0.125907	0.100808	0.103432
YCL042W	P25572	10.0253	11.424	10.9266	14.9617	13.2271	11.4523	21.3439	14.9346	1.52948	1.68773	0.411169	0.324704	0.204599	0.193241	0.120636	0.118676
MGR1	P25573	120.029	133.47	83.971	79.7192	47.4425	45.2731	44.8378	57.3461	0.636705	0.616757	0.257767	0.274843	0.136512	0.130207	0.105405	0.116248
EMC1	P25574	200.995	236.703	194.838	208.528	119.98	121.772	90.8774	159.789	0.715141	0.70664	0.404847	0.400859	0.204239	0.202024	0.172546	0.168962
PGS1	P25578	8.24113	7.35624	5.77544	5.01173	2.92249	3.53076	4.58422	3.69308	0.201433	0.194058	0.111966	0.114211	0.0566062	0.0550867	0.0428777	0.0460846
SPB1	P25582	215.093	211.935	116.926	114.517	60.4303	53.3772	58.5993	73.4639	0.510244	0.478621	0.223625	0.234447	0.12379	0.113387	0.0912732	0.0889716
KAR4	P25583	6.46124	8.09835	6.66263	7.80089	3.88449	4.20083	2.53217	4.53068	0.411413	0.404408	0.236078	0.244442	0.146238	0.146768	0.111454	0.111309
KRR1	P25586	548.231	518.291	300.259	284.321	153.881	150.186	232.784	188.356	0.418434	0.377799	0.213809	0.214927	0.115508	0.0986937	0.0850799	0.0825669
MRC1	P25588	1.67073	1.48927	1.52319	1.75416	1.34126	1.09053	1.87891	1.35932	0.242992	0.252788	0.161152	0.165061	0.0900901	0.0815478	0.0704179	0.0698549
ILV6	P25605	1026.11	995.889	896.246	1248.72	753.285	816.149	1308.49	1056.19	4.07884	4.70718	1.20723	1.36438	0.636607	0.607227	0.452039	0.500025
YCR015C	P25616	63.5126	81.9366	79.5423	78.8487	42.3292	50.4234	27.3303	59.9085	0.242704	0.23911	0.157714	0.141851	0.074467	0.0738484	0.0586323	0.0613864
YCR016W	P25617	144.623	161.135	102.881	99.4473	58.1017	53.4745	35.246	75.2898	0.470058	0.480357	0.288523	0.282659	0.159685	0.15875	0.125765	0.124511
CWH43	P25618	38.964	42.4044	27.5221	28.2451	14.7477	14.6911	14.0575	19.2173	0.540092	0.48787	0.23566	0.232226	0.121773	0.12604	0.101693	0.101469
SYP1	P25623	405.375	390.999	393.379	355.337	227.578	237.448	329.59	291.532	0.397897	0.368444	0.234575	0.244631	0.127229	0.126656	0.103128	0.112353
PER1	P25625	10.2276	9.32256	7.92045	7.04058	4.00776	3.80395	4.48079	4.70303	0.339661	0.333737	0.193157	0.186385	0.0950205	0.10078	0.0754984	0.0836724
IMG1	P25626	915.444	953.57	521.696	482.813	200.187	176.409	191.916	200.45	1.65198	1.60978	0.688488	0.74022	0.322306	0.277703	0.194316	0.215033
BUD23	P25627	5.78758	22.4502	17.6502	18.556	11.5124	11.9559	7.06237	11.7698	1.06334	0.990007	0.693278	0.693608	0.359704	0.3608	0.257038	0.262917
RSC6	P25632	3.63091	4.7746	5.51369	9.1092	5.40398	5.85945	3.86487	7.29033	0.523597	0.493295	0.254736	0.27432	0.139937	0.132466	0.102165	0.106909
PWP2	P25635	131.923	159.45	109.178	125.12	80.7546	78.8291	90.7013	103.15	0.339941	0.338002	0.155423	0.163634	0.0822101	0.0860384	0.0682282	0.0683531
ATG15	P25641	5.19779	6.42543	7.91997	8.01386	5.61439	5.96836	3.71739	7.23357	0.447789	0.410205	0.286417	0.279114	0.15645	0.157873	0.136485	0.133331
IMG2	P25642	505.624	480.276	291.837	274.269	131.177	114.14	170.931	124.617	1.86554	1.70352	0.816322	0.859602	0.342699	0.337279	0.231698	0.23337
PAT1	P25644	352.902	320.101	276.996	274.391	170.291	163.012	329.796	208.921	0.546492	0.545022	0.284638	0.290576	0.163263	0.159454	0.119178	0.127393
PTC6	P25646	17.1048	18.1025	17.5115	17.0511	11.3324	11.1039	11.1877	13.9271	0.589479	0.597216	0.353942	0.366027	0.198395	0.200101	0.152167	0.152586
AHC2	P25649	2.88482	2.92362	2.23649	2.31012	1.42461	1.48542	0.956646	1.7356	2.26387	2.33776	0.92487	0.913107	0.464471	0.475622	0.39388	0.396169
CDC39	P25655	2054.43	2392.03	1776.6	1765.87	972.311	1001.11	692.346	1274.55	0.236462	0.244844	0.127835	0.132586	0.0748754	0.0698897	0.0571062	0.0603286
CDC50	P25656	7.75038	8.10357	6.42223	6.46934	3.67219	3.66313	4.0664	4.84307	0.419932	0.434834	0.208589	0.205918	0.0939041	0.100224	0.0837275	0.082685
CDC48	P25694	2012.49	2471.61	2316.33	2988.87	1965.98	2270.27	2449.77	2942.91	2.28117	2.30845	1.21508	1.18015	0.631016	0.671267	0.558436	0.542463
CPR3	P25719	182.985	214.652	222.491	304.765	218.295	204.227	359.501	216.503	1.30887	1.27828	0.496078	0.547935	0.2446	0.219122	0.161322	0.172252
SPB4	P25808	59.0326	52.1166	34.6236	37.5747	22.0157	19.7478	32.2878	27.4898	0.345968	0.334746	0.172447	0.171053	0.0861565	0.0848384	0.0718605	0.0677432
MSH1	P25846	125.794	143.058	73.0814	72.9158	34.054	31.14	22.0902	38.4272	0.166392	0.164753	0.0812485	0.0776556	0.0384952	0.0377536	0.0315114	0.0308808
MSH2	P25847	55.9822	65.7554	60.1427	64.2548	37.2138	37.1854	25.779	48.7928	0.200272	0.212434	0.12036	0.11935	0.0639358	0.0606317	0.0502711	0.0524493
RPL5	P26321	9392.04	8713.54	6325.61	7885.68	4384.74	4411.67	5432.6	5553.51	8.62607	8.77868	3.77796	3.92184	1.85095	1.70161	1.33297	1.38088
UGA3	P26370	17.5474	18.2571	15.9765	13.3112	8.04857	8.61657	6.24586	11.4489	0.34399	0.506893	0.239361	0.234954	0.139403	0.14374	0.11694	0.117981
BUB2	P26448	40.6843	40.648	40.8278	39.6213	20.9351	24.8715	12.942	27.1703	0.163657	0.175322	0.107601	0.105253	0.0566185	0.057144	0.048022	0.0456931
BUB3	P26449	9.62785	12.9631	19.0231	24.2804	11.0719	14.9934	12.3299	14.9208	0.400963	0.419191	0.289455	0.273374	0.161735	0.161475	0.138923	0.140307
PPZ1	P26570	52.3877	57.7293	33.8911	29.4715	16.7505	15.7867	16.2434	20.1541	0.569668	0.513543	0.246414	0.254829	0.132762	0.127462	0.105149	0.105222
CDC60	P26637	1062.17	1192.48	879.705	993.909	560.75	560.28	486.426	700.315	0.737824	0.756086	0.390676	0.389415	0.194527	0.191257	0.152462	0.153281
YUR1	P26725	14.9597	14.9544	14.6002	14.7561	9.94125	8.3145	13.9601	11.7333	0.451327	0.423117	0.207742	0.203221	0.103242	0.107955	0.0941345	0.091102
RFA2	P26754	1.72209	843.585	507.945	645.399	91.0396	808.474	0.932648	810.05	0.611042	0.661946	0.331075	0.328965	0.187302	0.185152	0.164544	0.156105
RPS5	P26783	71131.5	68816.8	45626.3	44418.9	24456.5	20154.2	32776.7	24896.3	9.03317	8.99244	4.07895	3.97332	1.92814	1.82651	1.4732	1.51218
RPL16A	P26784	1305.52	1152.67	803.55	917.754	579.236	477.488	968.673	607.671	3.44091	3.66368	1.58233	1.66748	0.809317	0.793654	0.630782	0.668994
RPL16B	P26785	4489.27	4261.68	2888.69	3253.38	1896.77	1491.44	2679.67	1906.29	4.56013	4.61869	2.02447	2.07713	0.999801	0.929529	0.740051	0.759564
RPS7A	P26786	336.609	370.696	444.164	908.462	799.742	523.225	1302.14	702.318	2.9362	2.87931	1.36044	1.3429	0.642968	0.599797	0.486883	0.494596
RAD27	P26793	404.156	391.471	249.707	233.956	135.279	157.458	244.647	199.914	0.769714	0.79553	0.432185	0.410501	0.225834	0.232393	0.20043	0.196917
INO2	P26798	24.8476	31.9843	38.1177	49.099	33.2958	26.1805	18.5856	33.352	0.619277	0.654506	0.311833	0.313238	0.158775	0.144452	0.125783	0.124257
DPB3	P27344	77.7738	81.4149	50.4996	43.4251	24.7854	26.6274	15.6284	34.4437	0.414375	0.389114	0.216139	0.192619	0.104679	0.108089	0.0872826	0.0798534
APL1	P27351	71.7336	84.3433	52.6508	59.2755	32.3208	33.1479	26.6112	43.0481	0.376874	0.352306	0.162224	0.157664	0.0939481	0.0835587	0.0798042	0.0753535
CMK1	P27466	150.769	176.72	151.671	171.082	89.7885	89.2485	39.8823	88.386	0.560984	0.499999	0.304655	0.32093	0.146056	0.134633	0.106958	0.104886
GSY2	P27472	88.5382	85.9472	71.2185	54.5474	31.2982	35.7978	31.5471	38.387	0.451788	0.444217	0.249095	0.241438	0.12272	0.117929	0.0985978	0.095612
NSR1	P27476	377.27	384.538	137.006	136.577	69.6993	62.1757	100.379	74.7782	1.44408	1.3801	0.428707	0.42815	0.224652	0.226145	0.169902	0.163703
PHO91	P27514	47.9309	55.1902	70.7969	70.821	42.36	41.2289	37.1573	55.3827	0.263691	0.238315	0.22131	0.240298	0.127978	0.123423	0.101856	0.108153
URK1	P27515	35.816	39.1501	22.7855	24.1871	11.8347	12.2138	16.1409	16.9632	0.291153	0.267093	0.27664	0.263772	0.148287	0.164595	0.139131	0.130996
CPS1	P27614	1498.06	1691.49	11836.5	12260.2	7642.96	10072.3	7448.06	12932.2	0.42543	0.445032	1.91678	1.94935	1.10069	1.09011	0.90912	0.934823
ADE1	P27616	8122.16	11183	8207.74	9930.36	5900.01	6353.3	3977.76	7665.83	2.54796	2.19002	1.40342	1.3776	0.711522	0.748913	0.619855	0.599731
CDC15	P27636	1.82011	1.81942	1.4614	1.42958	0.788483	0.736936	0.786822	1.04309	0.134726	0.131134	0.0695795	0.079241	0.0427129	0.0452306	0.0357684	0.0370018
COQ3	P27680	3.21932	2.79374	7.85802	9.61903	6.51691	5.07333	8.02016	6.21296	0.365479	0.325036	0.176644	0.177367	0.0889502	0.0851548	0.0597822	0.0632895
SPT5	P27692	86.6399	105.584	110.284	126.393	82.5033	84.0324	87.7098	108.705	0.610349	0.600179	0.335037	0.341458	0.179891	0.176624	0.1474	0.14223
COQ8	P27697	133.135	146.623	99.4996	99.06	57.7722	55.9244	51.4862	67.0094	0.359145	0.320247	0.185939	0.191983	0.098393	0.0959363	0.0818449	0.0807002
PEP3	P27801	53.75	58.929	44.0541	42.1727	24.007	24.2725	21.428	31.8184	0.195948	0.184839	0.112892	0.11169	0.0585276	0.0546491	0.0445324	0.0447807
KRE2	P27809	124.721	110.813	115.821	108.15	70.9177	65.4805	64.1397	75.4997	1.19888	1.0677	0.738801	0.707071	0.387296	0.355239	0.293922	0.299345
KTR1	P27810	581.424	623.949	389.301	365.457	201.403	206.953	136.034	259.611	0.844263	0.808596	0.421262	0.422358	0.221015	0.245283	0.195119	0.186975
CNE1	P27825	35.7371	34.3479	23.4902	23.1561	13.4602	11.7444	9.62989	14.188	0.246039	0.238629	0.122779	0.125431	0.0583802	0.0650614	0.0525322	0.0589876
ERV1	P27882	825.647	668.072	409.344	332.202	185.398	192.676	239.154	219.703	1.63741	1.69548	0.620352	0.63471	0.286713	0.271687	0.213695	0.205381
CIN8	P27895	43.7818	36.2155	24.9441	22.9955	12.3622	11.7969	13.1885	15.6145	0.198564	0.200905	0.153498	0.153263	0.0791467	0.0822264	0.0673598	0.0658491
NAM9	P27929	644.688	631.094	325.187	307.539	133.91	130.658	111.295	131.067	1.39871	1.31669	0.658531	0.696169	0.29211	0.28548	0.204972	0.204147
RPB9	P27999	166.756	163.218	125.761	110.249	42.041	55.6866	87.1434	54.362	1.22852	1.21626	0.600514	0.575097	0.278933	0.278893	0.214777	0.216112
PRP45	P28004	14.9962	14.4266	13.5348	13.757	9.23723	7.67211	14.0619	10.2155	0.496209	0.502711	0.206243	0.20593	0.104366	0.105381	0.0828932	0.0836825
POP5	P28005	305.464	204.143	157.948	173.68	83.5846	84.2093	95.5175	104.477	0.688789	0.745885	0.537741	0.548906	0.257044	0.274502	0.213285	0.206526
GAR1	P28007	100.26	92.6976	102.897	100.641	62.7072	49.8466	125.01	58.9375	1.42279	1.32182	0.617428	0.653291	0.31095	0.319732	0.235852	0.231565
PPA2	P28239	63.902	71.0305	56.5534	86.8219	53.4038	47.023	81.2557	49.4989	0.52115	0.480035	0.184073	0.186553	0.0756017	0.0791092	0.0600197	0.0615726
ICL1	P28240	2341.07	2150.75	160.891	165.793	49.0249	59.0973	84.9023	60.8355	2.03341	3.63814	0.220511	0.278621	0.0823897	0.0929972	0.0690212	0.064627
IDH2	P28241	10043.6	10376.7	10931.2	10670.7	5205.38	5307.41	6360.13	5163.22	2.8273	2.174	2.04812	1.99738	0.822608	0.845418	0.574385	0.595856
URA1	P28272	767.803	1015.81	806.755	916.405	493.938	473.212	458.067	590.941	0.760929	0.680903	0.408388	0.388963	0.167533	0.17994	0.13829	0.142298
OXP1	P28273	262.928	293.8	246.184	228.063	138.589	142.646	107.521	184.056	0.216804	0.211647	0.133604	0.142062	0.0686766	0.0720315	0.0582602	0.0600239
URA7	P28274	1599.34	1904.26	904.65	927.56	453.575	432.129	268.591	558.575	0.804306	0.780485	0.314324	0.316509	0.154487	0.154521	0.127436	0.129596
YJU3	P28321	52.2824	53.584	51.9032	58.1061	43.219	35.1058	74.0902	45.3104	1.48499	1.49109	0.790307	0.779689	0.401671	0.425949	0.330243	0.322239
CAP1	P28495	103.23	75.9101	70.5218	61.0172	32.6008	43.8987	69.0497	49.5193	1.29556	1.21146	0.629312	0.623753	0.319671	0.33633	0.286996	0.286574
RAD14	P28519	23.6305	21.862	14.9069	13.6346	7.69284	7.95964	8.72024	9.47668	0.474394	0.442947	0.222602	0.216243	0.114155	0.116038	0.0998515	0.0916001
YIM1	P28625	31.624	40.5902	35.7787	41.5489	26.3608	29.1253	40.8589	35.2244	0.815103	0.793941	0.486985	0.472308	0.233348	0.280377	0.235001	0.219111
SBA1	P28707	539.483	509.686	391.334	388.881	258.529	259.297	416.52	342.164	3.78369	3.67004	1.82579	1.83081	0.911474	0.891897	0.684479	0.680784
PRR1	P28708	19.1904	23.0533	21.5492	21.9259	14.3961	13.2972	16.5807	17.0964	0.291528	0.325247	0.220697	0.214017	0.110334	0.116322	0.0989534	0.0954579
MSP1	P28737	552.949	611.486	388.772	403.131	204.069	198.528	161.265	222.089	0.482369	0.475683	0.257361	0.246463	0.111255	0.118137	0.0894282	0.0901707
ARO2	P28777	595.633	1245.58	930.175	1234.85	318.164	825.505	560.669	1017.05	2.31999	2.92852	0.776464	0.811342	0.376405	0.359787	0.265877	0.276866
MRP17	P28778	207.731	215.289	133.46	150.303	79.9788	67.31	92.7507	75.8059	1.61012	1.49666	0.782475	0.776633	0.330833	0.335174	0.227852	0.241182
HEM3	P28789	31.6193	29.0284	27.518	29.4067	18.4842	16.0476	14.1986	20.8717	0.999419	0.916379	0.446574	0.447192	0.187661	0.184959	0.128998	0.133386
SEC20	P28791	11.8081	11.4922	6.68169	6.25983	2.8839	3.00407	2.27281	3.84317	0.303279	0.312796	0.164494	0.164734	0.0907463	0.0934709	0.078533	0.0753212
PEX3	P28795	52.2295	73.1568	54.1259	78.8127	48.5219	53.3846	35.5994	64.957	0.768444	0.753094	0.358985	0.346126	0.174073	0.186515	0.157539	0.141868
EHD3	P28817	627.665	840.625	432.663	492.031	212.056	292.309	249.547	354.415	0.391546	0.368621	0.100651	0.102603	0.0465956	0.0481118	0.0398152	0.0350642
IDH1	P28834	4654.91	5038.92	5464.58	6399.76	3424.71	3296.61	5472.48	3384.59	2.76122	2.20134	1.64232	1.58086	0.647369	0.622588	0.386706	0.402208
SUA7	P29055	115.472	124.721	96.5934	112.451	65.6218	57.5399	59.9596	73.7761	0.897998	0.961571	0.467884	0.463029	0.230088	0.235847	0.189076	0.192923
HRR25	P29295	31.9386	54.8829	31.3501	37.3604	18.7445	23.11	6.98238	28.1213	1.28581	1.27578	0.721259	0.724089	0.367017	0.36956	0.302483	0.287827
BMH1	P29311	19.3294	271.849	633.816	1320.06	1033.65	1263.32	1447.78	1491.94	9.10835	9.32251	5.61226	5.61952	2.84298	2.75974	2.18325	2.12803
RPL8B	P29453	2287.75	2372.78	1849.24	2601.45	1680.95	1326.07	2412.21	1681.29	5.77415	5.71092	2.58728	2.6167	1.25061	1.27786	1.05064	1.03959
CHS3	P29465	31.3544	31.3745	25.0844	23.4118	13.0994	13.7277	12.7616	17.9317	0.313581	0.288132	0.158765	0.154839	0.084635	0.0870145	0.0739753	0.0770103
PAP1	P29468	500.447	571.789	296.63	300.152	149.778	162.972	124.301	202.607	0.459557	0.42546	0.191195	0.195157	0.0999547	0.0997489	0.0830094	0.0837729
MCM2	P29469	138.417	161.665	126.283	125.167	79.9523	77.1933	80.6122	99.1421	0.317274	0.323496	0.192977	0.190314	0.10245	0.105963	0.0885785	0.0827003
SEC65	P29478	346.891	338.07	259.615	245.065	146.828	137.845	182.939	177.344	0.832209	0.791536	0.456815	0.494835	0.239055	0.219849	0.180973	0.188235
MCM5	P29496	84.3088	105.555	124.471	156.221	95.8936	114.798	116.516	144.846	0.352014	0.384853	0.228455	0.219941	0.119117	0.127957	0.106778	0.105138
TRR1	P29509	5851.93	5877.75	4082.68	4315.72	3072.11	2775.12	3385.06	3558.55	1.53891	1.52386	0.77051	0.777366	0.416712	0.433012	0.3618	0.354911
RIF1	P29539	4.35283	4.71711	5.21807	5.2693	3.36664	3.34079	2.39945	3.92065	0.185008	0.188936	0.106004	0.105083	0.0564867	0.0566836	0.0475795	0.0484277
CAM1	P29547	2713.58	2537.04	2145.15	2201.14	1400.52	1275.34	2320.38	1630.5	2.26826	2.14576	1.10804	1.14715	0.604253	0.598204	0.485365	0.494513
RAM2	P29703	85.3277	123.65	80.37	85.9357	42.7907	48.7717	25.196	63.5559	0.698512	0.661236	0.339098	0.332124	0.170126	0.162037	0.13454	0.135584
ERG9	P29704	4757.26	6105.67	5570.84	5673.45	2934.37	3456.27	1464.71	4217.78	1.57551	1.4693	0.823576	0.786615	0.420743	0.414649	0.348259	0.342923
PMI40	P29952	1973.24	2592.76	2330.31	2637.63	1458.84	1595.06	996.674	2046.41	0.878027	0.849785	0.452039	0.471047	0.238594	0.247609	0.203323	0.218848
URA10	P30402	39.7948	42.8057	18.5123	16.7884	10.2384	12.4794	10.1078	14.1008	0.277387	0.24812	0.120055	0.112659	0.0547057	0.0594745	0.0516356	0.0474495
ITR1	P30605	0.856443	0.899286	0.741486	0.733888	0.390068	0.364937	0.390093	0.365586	4.16425	5.15165	2.36177	2.30393	1.00686	1.15585	0.798371	0.759185
ITR2	P30606	4.08815	3.88998	2.48947	2.33735	1.03934	0.995415	1.32087	1.07532	0.359022	0.346942	0.205484	0.215494	0.10615	0.113873	0.088203	0.085232
SEC1	P30619	85.9587	88.5647	65.8606	65.6761	45.9868	42.5136	37.4478	50.1275	0.407151	0.379028	0.19629	0.195171	0.0983836	0.100339	0.0862987	0.0822823
FAA1	P30624	1212.16	1405.89	1882.82	2180.04	1348.18	1461.18	1412.19	1649.1	1.3697	1.72029	0.842583	0.845974	0.431357	0.481486	0.335715	0.336561
PRE2	P30656	827.646	921.183	775.098	816.747	550.954	518.148	639.749	673.392	2.01323	2.08249	1.04418	1.03193	0.572866	0.596072	0.485341	0.473187
PRE4	P30657	347.607	295.881	381.779	522.165	514.551	399.064	846.709	533.524	2.14178	2.23582	1.08305	1.13847	0.610232	0.612439	0.537683	0.53879
MCM4	P30665	151.865	180.263	144.399	142.179	83.919	84.4666	51.0541	101.673	0.340075	0.330982	0.196581	0.190364	0.101615	0.107372	0.0886969	0.0878187
NAM7	P30771	51.9756	47.1326	41.7975	46.594	29.5894	28.8269	37.9422	35.025	0.343583	0.327942	0.178932	0.181334	0.091459	0.0947045	0.0764404	0.0825283
CRM1	P30822	605.984	737.012	626.027	644.498	403.323	400.846	275.347	506.255	0.435925	0.435812	0.262647	0.267046	0.132967	0.133711	0.106626	0.102681
ATP7	P30902	3105.57	3872.56	3564.33	4802.77	2967.84	2853.26	2682.33	3167.17	6.26065	6.21483	3.13651	3.05138	1.34924	1.41503	1.05085	1.02089
MLS1	P30952	1485.83	1602.37	1535.8	1616.27	713.574	903.524	513.472	514.814	0.841961	0.742176	0.575453	0.60222	0.253434	0.283717	0.165263	0.171844
DEG1	P31115	84.1033	72.1977	47.1483	46.013	24.9067	24.8051	35.3961	29.7273	0.307489	0.279731	0.137802	0.135463	0.0673798	0.0721014	0.054091	0.0553518
HOM6	P31116	1702.86	2332.49	2037.38	2592.34	1596.16	1647.06	1399.53	2131.98	1.35088	1.29009	0.667161	0.682163	0.343655	0.341797	0.288351	0.291119
RAD16	P31244	2.95122	3.1476	4.21608	4.43155	2.68995	2.89922	1.8285	3.71707	0.102942	0.0905183	0.0832593	0.0913761	0.0469486	0.0534893	0.0436855	0.0419433
MRPL9	P31334	17.5756	14.496	9.93538	9.6963	5.84786	5.01607	13.6034	6.49454	1.16949	1.05407	0.472022	0.499765	0.206207	0.218609	0.152168	0.161206
CYS3	P31373	414.902	471.754	475.939	608.659	480.418	380.577	671.924	524.054	2.08651	1.55375	0.949599	1.12575	0.552252	0.477554	0.378766	0.441843
PSK1	P31374	9.87674	13.4381	10.3492	10.5001	5.35163	6.33565	3.19672	6.97136	0.228788	0.219605	0.14818	0.138088	0.0714085	0.0802014	0.0610524	0.0600197
SYN8	P31377	35.2882	50.0735	60.3236	83.5313	48.5654	63.4191	29.8801	75.0547	0.392758	0.367119	0.211341	0.238119	0.1178	0.124568	0.106804	0.107242
FUN30	P31380	54.3483	64.5586	49.9589	57.0119	31.6992	35.3746	22.7989	40.5497	0.236621	0.245134	0.114851	0.125303	0.0604933	0.0587201	0.044419	0.0445733
FUN26	P31381	9.63077	11.5681	10.2096	10.5451	5.82347	5.90299	4.7613	7.88768	0.379011	0.379077	0.206713	0.21296	0.105043	0.107782	0.0851345	0.0859698
PMT2	P31382	93.2536	109.918	139.307	189.299	124.597	100.901	116.806	136.734	0.878403	0.851635	0.460174	0.473861	0.243973	0.234096	0.185382	0.19768
TPD3	P31383	2195.82	2851.11	2236.91	2350.98	1216.78	1607.43	981.191	1955.02	0.62545	0.584075	0.299506	0.287204	0.153729	0.160604	0.136032	0.128401
CCR4	P31384	99.2317	110.199	92.3611	91.0874	50.0892	51.172	50.3607	67.5225	0.777125	0.798395	0.493822	0.491707	0.266811	0.259841	0.209223	0.207695
DEP1	P31385	37.5172	33.9682	33.9001	32.244	21.9196	19.8942	24.3025	25.9156	0.830844	0.787435	0.423416	0.454693	0.239171	0.243756	0.183056	0.187097
VMA5	P31412	2425.59	2791.17	3342.79	3295.64	2038.45	1986.53	1541.06	2495.76	1.1371	1.07101	0.84068	0.81589	0.441622	0.436541	0.33309	0.339652
HSP104	P31539	6216.93	7035.86	6191.51	6006.93	3895.27	4794.7	2833.28	5172.03	1.55271	1.12132	0.748422	0.701577	0.386746	0.428195	0.32795	0.319921
TPS2	P31688	494.667	473.806	405.724	385.342	264.719	304.135	333.778	331.497	0.954267	0.820367	0.383335	0.365651	0.20432	0.221838	0.172523	0.165103
OCH1	P31755	2.62124	2.43682	2.38548	2.30884	1.413	1.51788	1.29636	1.7233	0.39174	0.337545	0.287835	0.265807	0.142496	0.156421	0.11592	0.112516
ACB1	P31787	1915.79	5310.45	2776.7	4600.29	870.324	6757.5	1435.35	5501.76	4.20024	4.68976	1.59477	1.63656	0.830281	0.835151	0.621118	0.594145
MSK1	P32048	35.7335	52.6196	28.3173	31.6427	12.2475	14.8779	5.09452	15.1799	0.63338	0.591117	0.334259	0.34564	0.148892	0.148108	0.10539	0.107119
SEC21	P32074	1370.68	1753.41	1233.93	1286.58	721.388	733.607	472.626	920.714	0.557094	0.536665	0.286441	0.281064	0.143122	0.142937	0.118819	0.117959
ARO7	P32178	535.604	592.925	865.072	981.284	660.969	654.609	600.055	849.124	0.465313	0.429041	0.451117	0.468996	0.25133	0.257744	0.209042	0.216831
MET22	P32179	174.758	248.805	191.241	235.321	113.75	147.717	114.895	185.47	1.09729	1.3029	0.534119	0.518477	0.278434	0.276667	0.218639	0.226353
GUT1	P32190	228.994	201.782	98.7751	84.7743	51.0149	47.2155	71.0215	61.1901	1.31982	1.26663	0.232967	0.26121	0.0901482	0.089087	0.0592532	0.067147
GUT2	P32191	2757.4	2624.3	940.945	863.906	382.43	469.924	481.355	386.818	4.25104	4.26395	1.02594	1.04266	0.353711	0.381604	0.224594	0.22706
SIN4	P32259	5.84789	5.82823	5.75018	5.232	3.38932	3.33919	5.46618	4.10561	0.240627	0.230301	0.130137	0.132326	0.0679745	0.0646087	0.0537815	0.0557871
PRO3	P32263	511.217	750.005	1089.31	2291.16	1330.62	1808.66	1087.2	2272.93	1.38342	1.32855	0.874964	0.877104	0.442717	0.443675	0.37424	0.384257
PRO1	P32264	186.446	201.37	118.788	132.161	86.5169	80.7614	72.8432	107.067	0.455663	0.454545	0.192438	0.198648	0.101875	0.107462	0.0867804	0.0869713
MGM1	P32266	161.822	190.504	145.533	164.476	98.3213	100.791	101.589	116.032	0.314214	0.297531	0.151889	0.152973	0.0670398	0.0708293	0.0539214	0.0548715
GLN1	P32288	5624.4	5703.71	10697.4	9649.03	6744.72	7878.25	9953.71	10275.8	6.43684	6.4016	5.75085	5.38429	3.33545	3.43261	2.86113	2.8405
ACH1	P32316	5348.04	5066.64	1562.5	1341	485.55	569.05	722.537	471.976	2.26021	2.11643	0.578146	0.604493	0.189254	0.203494	0.112808	0.120603
AFG1	P32317	175.072	186.023	133.489	127.207	70.1792	67.9313	86.7194	79.2696	0.569685	0.56496	0.255748	0.270758	0.116353	0.120291	0.088892	0.0931284
PEP1	P32319	48.6683	45.5457	54.6201	52.9133	27.5205	31.4351	27.2152	37.7643	0.241449	0.232594	0.168529	0.165776	0.0855084	0.0884504	0.0682637	0.0680401
EFT1	P32324	25910.1	32396.5	23362.5	25969.4	13669.3	14048.6	12282.9	17491.2	2.65684	2.56078	1.43053	1.40162	0.735033	0.712323	0.575104	0.578043
PYC2	P32327	207.575	227.389	184.415	213.861	137.45	122.179	139.223	149.494	0.891407	1.01154	0.375989	0.394079	0.187448	0.196713	0.154667	0.162259
DBF20	P32328	5.01641	5.97149	6.57369	7.20148	4.65066	5.24113	6.04298	6.60189	0.507905	0.667393	0.20102	0.200744	0.108025	0.110006	0.0957742	0.090273
YPS1	P32329	79.3882	80.3385	36.0852	35.2642	20.9518	25.3196	24.0783	29.358	0.88958	0.674928	0.285137	0.276878	0.140715	0.166115	0.124648	0.124935
YMC1	P32331	1661.89	1661.66	1772.78	1727.67	1037.09	1038.3	1504.37	1352.76	0.67966	0.883182	0.354744	0.334515	0.174861	0.188568	0.164117	0.162407
OAC1	P32332	3244.58	3398.08	2545.22	2509.69	1459.42	1323.02	1424.69	1694.55	1.00836	1.01309	0.494843	0.491844	0.250231	0.246288	0.189332	0.195545
MOT1	P32333	59.8161	69.8058	66.1669	71.1887	34.5846	40.2515	27.7337	47.5168	0.0904159	0.100311	0.0640197	0.0640204	0.0454134	0.0419472	0.0339117	0.0349919
MSS51	P32335	742.749	696.35	522.329	504.32	271.095	296.168	317.229	334.279	1.04981	1.00659	0.467504	0.478819	0.205576	0.201263	0.148836	0.148879
NUD1	P32336	9.0183	7.80868	10.1642	9.36204	7.128	5.40333	11.7117	7.99658	0.225646	0.214255	0.169674	0.16347	0.0832983	0.0812095	0.066287	0.0637832
PSE1	P32337	549.735	602.651	407.17	412.186	224.694	223.919	189.69	269.95	0.435773	0.420333	0.234759	0.232867	0.123262	0.120664	0.092625	0.0962865
RME1	P32338	1.22359	1.3589	1.99475	2.53566	1.51171	1.58863	3.40552	1.90474	0.877852	0.867332	0.673265	0.645851	0.347516	0.36484	0.285603	0.275516
HMX1	P32339	159.752	190.145	76.5097	82.9589	41.5021	41.0791	27.4726	48.4783	1.56768	2.02911	0.902705	0.934717	0.452031	0.443493	0.342037	0.344449
NDI1	P32340	675.315	708.677	499.013	670.254	359.75	366.643	466.869	358.228	4.16063	3.82659	1.69208	1.66429	0.701891	0.711294	0.493816	0.485649
VPH2	P32341	98.8598	96.4945	53.2298	50.397	26.7893	25.3168	30.7096	30.289	0.291763	0.273158	0.147868	0.128537	0.0716096	0.0700677	0.0561865	0.0543319
SRP21	P32342	210.584	178.473	141.116	132.087	83.8684	80.9681	148.073	102.575	2.24677	2.3975	1.32778	1.30669	0.706443	0.66487	0.560915	0.523372
SSH4	P32343	1.75284	1.78418	2.12017	2.55363	2.24337	1.98387	3.65562	2.42023	0.577955	0.57915	0.245826	0.237584	0.114691	0.123918	0.104951	0.0964112
PPH3	P32345	26.8919	31.8841	29.2447	32.0978	19.05	18.1743	12.4612	23.8235	1.01472	1.04091	0.672251	0.648394	0.345	0.349271	0.288474	0.268226
HEM12	P32347	329.819	342.652	246.806	251.496	147.18	141.964	147.426	181.45	0.695824	0.667494	0.338855	0.329662	0.16866	0.167125	0.126798	0.131421
RPC82	P32349	700.473	735.406	406.618	373.221	209.8	191.095	202.816	255.26	0.405993	0.414574	0.201862	0.200025	0.097831	0.098044	0.0800356	0.0793972
KNS1	P32350	4.27596	3.59873	3.39104	3.04761	1.91647	1.98499	3.63763	2.48438	1.12303	1.09874	0.595196	0.595313	0.292943	0.320333	0.239809	0.247357
IMP2'	P32351	12.4433	13.7833	10.2977	10.8488	8.05944	7.38517	11.3037	10.0228	0.483463	0.405896	0.302	0.303928	0.212909	0.218163	0.182806	0.185626
ERG2	P32352	31519.8	29942.7	16123.1	13698.4	7519.69	7392.72	8596.94	10426.1	4.22765	3.50606	1.51708	1.51192	0.831103	0.738233	0.632758	0.65596
ERG3	P32353	1330.72	1141.5	658.71	573.973	342.37	333.941	414.523	418.683	8.50701	6.24404	2.45716	2.37092	1.35287	1.42052	1.15146	1.09451
NTH1	P32356	124.765	133.922	148.292	136.364	91.0388	110.045	82.3285	131.11	0.608877	0.528749	0.423922	0.398828	0.225763	0.240165	0.203612	0.202125
IRE1	P32361	3.24683	3.89431	2.99853	3.15452	1.93069	1.87263	2.05747	2.50119	0.153966	0.150402	0.0778452	0.0775453	0.0458226	0.0448551	0.0360529	0.0376444
SMY1	P32364	27.1517	36.5128	25.7352	29.4045	20.3024	19.304	22.3059	29.043	0.294139	0.255507	0.146203	0.13627	0.0753185	0.0737498	0.0645298	0.0626415
VMA6	P32366	731.793	1164.57	1819.18	2352.94	1186.19	2019.82	1519.97	2226.08	1.04003	1.0431	0.754297	0.731909	0.381114	0.417026	0.330246	0.321334
TFC1	P32367	24.3227	27.3157	26.583	25.3922	14.4974	13.7805	14.4277	17.4647	0.244026	0.236981	0.164073	0.160079	0.08447	0.0897865	0.0741097	0.0711793
SAC1	P32368	358.902	414.277	363.933	377.803	218.993	238.816	209.369	308.065	0.662729	0.614246	0.392252	0.390223	0.191476	0.188681	0.154133	0.158954
MVD1	P32377	577.568	806.596	713.592	970.815	672.887	625.711	496.238	822.424	1.22031	1.21852	0.557982	0.563012	0.289149	0.281684	0.240222	0.23344
COQ2	P32378	211.794	200.141	181.351	166.311	85.2628	79.479	97.5084	92.0967	0.395298	0.429004	0.262446	0.273493	0.122637	0.120379	0.0966291	0.0953462
PUP2	P32379	463.3	1083.06	665.571	1041.05	421.1	1112.48	253.149	1046.9	1.55309	1.4708	0.842237	0.850512	0.44951	0.452967	0.370107	0.377587
SPC110	P32380	26.0929	24.9351	23.7883	20.9305	11.5226	11.1903	14.1502	14.9558	0.179394	0.177488	0.127637	0.126891	0.0704051	0.0684169	0.0567579	0.053946
ARP2	P32381	1993.34	1818.83	1433.92	1415.96	851.61	862.31	941.838	1095.88	0.899995	0.863365	0.450963	0.452044	0.235188	0.234109	0.200292	0.200156
YBT1	P32386	236.672	241.849	250.609	246.728	154.757	152.7	142.664	205.979	0.238135	0.248561	0.12442	0.125311	0.0633125	0.0676624	0.0555204	0.0558486
MRP20	P32387	92.8493	77.2487	48.5903	49.4033	22.8998	20.3267	37.721	22.0473	1.90937	1.82433	0.710474	0.716146	0.327814	0.303895	0.230657	0.242051
MRP49	P32388	231.726	234.598	179.016	220.392	117.136	94.534	206.756	109.633	0.831135	0.825345	0.418453	0.430908	0.191576	0.162735	0.122623	0.122064
MDH3	P32419	2382.65	2278.86	1189.18	1020.18	490.557	524.284	662.128	584.889	1.88139	1.83548	0.803106	0.74765	0.354195	0.39381	0.293975	0.291913
RIM1	P32445	1759.8	1636.27	2105.22	2032.05	2191.72	1796.87	2231.35	2384.23	2.16346	2.23287	0.979002	0.950929	0.492301	0.505309	0.415203	0.410651
ASF1	P32447	102.024	135.395	105.788	163.365	116.457	96.8723	44.6801	143.176	1.24371	1.15791	0.653592	0.672172	0.333346	0.350477	0.286132	0.276931
ARO4	P32449	3172.34	3629.11	1743.78	2102.83	1189.82	1101.9	873.149	1494.66	2.33469	2.94334	0.622009	0.626406	0.298038	0.258625	0.211112	0.211739
BIO2	P32451	459.671	465.456	223.742	211.039	83.1198	76.4106	65.1618	66.8527	1.13094	1.29161	0.534945	0.546192	0.231579	0.223348	0.149381	0.145148
PHA2	P32452	79.7218	76.8888	59.9049	67.5927	37.7814	40.781	65.9265	54.1271	0.428063	0.445101	0.203669	0.205684	0.102964	0.100919	0.0873446	0.086062
ATP11	P32453	651.709	501.043	445.211	473.91	254.598	242.742	256.148	260.696	1.0612	0.999042	0.605738	0.642151	0.267616	0.278299	0.213457	0.212453
APE2	P32454	593.114	758.441	1172.54	1185.87	930.818	832.443	794.902	1173.09	0.665624	0.637385	0.489247	0.470128	0.247708	0.258016	0.207278	0.209944
CDC3	P32457	258.062	335.2	319.624	377.434	229.083	227.176	165.595	294.285	1.1436	1.15938	0.639834	0.641272	0.316858	0.314291	0.268732	0.267257
CDC11	P32458	61.659	93.0932	115.898	146.622	85.9597	89.5464	51.2251	116.359	1.03823	1.02666	0.682009	0.664426	0.327798	0.324566	0.261567	0.263431
DCG1	P32460	41.9298	42.4888	35.1541	46.9726	30.2301	29.7322	24.99	35.7078	0.239267	0.206337	0.594842	0.624886	0.277554	0.254365	0.210297	0.206768
DPH2	P32461	110.685	115.783	62.5726	57.3274	32.8043	32.1839	28.492	39.7566	0.483121	0.451542	0.183538	0.188153	0.0914848	0.0922266	0.0682898	0.0756544
ERG24	P32462	46.7493	49.9712	38.5925	33.7924	18.7925	19.5053	15.5188	24.3589	0.57513	0.436058	0.238831	0.23111	0.118425	0.130499	0.104179	0.10495
ACP1	P32463	64.5482	72.8543	48.9514	85.1792	63.3258	63.7033	37.9484	81.7957	3.16282	3.25948	1.46463	1.50697	0.721983	0.680811	0.505363	0.521523
HYM1	P32464	62.3689	51.6986	36.3563	38.3822	27.7736	24.2917	39.9738	30.7848	0.230145	0.220902	0.113507	0.116642	0.0516973	0.0591728	0.0430051	0.0435666
HXT3	P32466	73.6689	70.9539	51.1453	57.8596	95.8783	84.7428	139.25	198.013	0.531545	0.497397	0.204795	0.212694	0.418765	0.498145	0.705756	0.740665
HXT4	P32467	32.7552	23.8024	45.6549	54.9104	88.452	77.5908	67.6018	94.9199	0.165299	0.18832	0.421936	0.370407	0.656085	0.710453	0.557077	0.560137
CDC12	P32468	664.438	770.152	705.986	754.318	505.186	477.208	444.541	633.778	0.642864	0.641797	0.412892	0.395375	0.201856	0.208389	0.163685	0.167919
DPH5	P32469	500.577	423.578	264.26	247.293	128.45	125.802	123.543	124.003	0.893006	0.847339	0.440562	0.4294	0.20865	0.205412	0.170168	0.173676
EFB1	P32471	1635.77	1306.5	1132.84	1146.26	715.325	632.932	1858.22	892.814	5.21167	4.71774	2.6533	2.64415	1.27038	1.27146	1.04148	1.0549
FPR2	P32472	387.061	310.296	394.065	371.415	332.837	240.331	583.428	292.828	1.33657	1.37783	0.634395	0.571595	0.293185	0.309317	0.241242	0.243576
PDB1	P32473	363.378	445.258	496.073	811.376	713.98	812.209	1304.06	929.884	1.90179	1.86996	0.875759	0.87603	0.422471	0.430926	0.332675	0.334136
EUG1	P32474	78.3817	79.9	73.0066	78.777	50.9923	58.2459	48.0183	70.3027	0.189507	0.175539	0.0997363	0.100165	0.053095	0.0503397	0.043896	0.0415192
ERG1	P32476	2777.36	2599.82	687.781	602.793	331.284	368.963	238.22	420.924	3.62288	3.19682	0.992931	0.894904	0.526058	0.577168	0.436622	0.414179
GSH1	P32477	321.286	369.872	392.081	394.494	252.199	244.161	198.105	316.738	0.798193	0.640327	0.453586	0.463662	0.241843	0.241149	0.196642	0.198728
HIR2	P32480	17.7383	15.3962	13.8364	13.1277	8.93346	8.42849	12.1229	11.2411	0.238614	0.254153	0.151137	0.153884	0.0808905	0.0775924	0.0615761	0.0648917
GCD11	P32481	1264.21	1307.34	1144.61	1399.99	879.697	827.555	1178.15	1074.93	1.54987	1.48961	0.807554	0.81699	0.405491	0.419381	0.348726	0.345291
HOG1	P32485	167.492	215.228	194.687	274.999	147.238	218.117	242.505	271.41	1.22189	1.12351	0.63732	0.62904	0.297022	0.30464	0.246175	0.249596
KRE6	P32486	200.175	183.747	151.833	155.234	101.71	84.3752	130.818	107.926	0.750119	0.722139	0.436559	0.428968	0.217508	0.232027	0.186096	0.190221
LYP1	P32487	668.596	674.691	208.951	212.44	103.82	85.6409	96.2852	109.248	0.816183	0.871226	0.389327	0.41868	0.200621	0.199528	0.158505	0.16073
MKK1	P32490	13.9722	21.4098	17.0919	21.9308	11.2213	11.3354	9.94897	15.3919	0.342044	0.323896	0.163967	0.169722	0.0863489	0.0820334	0.065224	0.0705563
MYO4	P32492	66.4037	77.4758	57.4962	59.6455	33.9687	35.8017	28.8486	40.7589	0.205594	0.201524	0.116645	0.12004	0.0595143	0.0558379	0.0484578	0.0513918
AEP1	P32493	112.036	120.908	73.1876	72.0561	37.4708	35.3835	39.3197	47.0341	0.547687	0.562807	0.285239	0.278	0.142406	0.136636	0.116244	0.111503
NGG1	P32494	32.676	34.4641	34.0364	31.4582	18.7987	18.7586	13.8174	24.0338	0.473577	0.482062	0.297261	0.303004	0.164462	0.159412	0.13693	0.128763
RPN12	P32496	1096.25	1876.47	1659.76	1871.91	995.771	1396.88	690.959	1731.02	0.96357	0.952553	0.53392	0.51581	0.273234	0.252631	0.20929	0.212654
NIP1	P32497	2511.49	2902.58	1782.21	1930.22	1009.64	1018.68	639.778	1288.63	0.741335	0.756026	0.36062	0.373101	0.186575	0.18588	0.146396	0.145684
NUP2	P32499	176.158	191.989	169.013	190.485	106.606	120.517	140.962	148.215	0.548486	0.567488	0.308799	0.317934	0.166922	0.159794	0.126971	0.130003
NDC1	P32500	194.955	217.868	199.37	209.113	136.579	125.866	142.03	163.424	0.57074	0.59143	0.2953	0.302376	0.152619	0.149318	0.129578	0.128861
GCD6	P32501	76.2499	85.7799	75.398	117.741	62.0177	87.4685	93.2721	110.576	0.53444	0.551794	0.285074	0.285312	0.137656	0.137939	0.114261	0.112851
GCD7	P32502	246.072	290.592	215.308	215.756	119.645	129.993	122.556	168.355	0.398385	0.358835	0.18009	0.187287	0.0979918	0.0939104	0.0815738	0.0803369
CBF2	P32504	65.9608	74.4207	55.1818	51.8096	29.5005	28.3386	24.7503	37.061	0.261788	0.269963	0.167306	0.161468	0.0939088	0.091021	0.0774052	0.0774039
NAB2	P32505	40.91	34.8376	45.808	45.4044	33.84	28.4885	76.9929	38.3609	0.799146	0.78719	0.416172	0.44841	0.264281	0.242562	0.203426	0.189878
PAN1	P32521	76.1145	102.485	121.359	159.802	108.059	110.527	97.3342	141.506	0.469027	0.425355	0.226397	0.245275	0.132284	0.127436	0.100406	0.108104
PET309	P32522	45.9647	43.8017	24.0578	18.0174	8.46227	8.72205	7.88543	10.8116	0.209352	0.195451	0.0998303	0.107073	0.0492342	0.0447565	0.0351662	0.033691
PRP19	P32523	102.522	118.43	85.5489	85.4071	51.5007	50.3807	48.9778	63.3665	0.450724	0.449736	0.250652	0.250665	0.134432	0.141463	0.110912	0.11092
ECM25	P32525	24.9465	27.6542	19.4055	21.8406	10.3988	10.9715	8.62828	14.1801	0.383037	0.390975	0.237765	0.226712	0.115811	0.10731	0.0914371	0.0943399
ZUO1	P32527	1292.98	997.934	749.025	721.534	485.593	432.469	800.39	569.58	2.32861	2.09807	1.18126	1.15456	0.575917	0.579405	0.476479	0.474119
DUR1,2	P32528	61.354	72.6458	331.632	392.573	297.644	320.17	377.737	408.117	0.127094	0.108152	0.368196	0.342928	0.183038	0.196431	0.15708	0.156313
SPT16	P32558	827.888	834.543	638.751	587.321	374.577	352.608	369.928	454.183	0.848669	0.854204	0.422301	0.433282	0.231041	0.22196	0.185656	0.190024
RPD3	P32561	36.0011	47.9033	49.2449	46.7517	21.8917	34.7144	34.8021	41.0507	0.602134	0.6059	0.364316	0.362047	0.184319	0.17774	0.148675	0.14597
VPH1	P32563	511.328	558.203	964.602	1041.4	724.016	688.416	817.927	838.8	0.624523	0.642434	0.540597	0.522069	0.273541	0.283705	0.224404	0.224889
SCM4	P32564	134.546	127.339	71.8903	73.6769	45.8657	44.0584	48.2654	49.5636	2.75232	2.4068	0.666535	0.691696	0.359583	0.315012	0.232988	0.23311
RPN2	P32565	1640.46	1825.69	1678.66	1911.34	1157.42	1242.43	1561.27	1624.32	1.41802	1.41111	0.775453	0.792895	0.408488	0.389979	0.327686	0.318869
SMI1	P32566	19.2004	25.0852	27.7105	40.7927	32.6086	29.8083	28.1316	39.5163	1.25878	1.24239	0.681064	0.642762	0.332583	0.348086	0.286342	0.275646
PAH1	P32567	22.5654	23.6513	21.4075	24.1203	16.3196	16.3818	17.8624	16.7969	0.297844	0.289174	0.162726	0.171508	0.0853823	0.0958866	0.0738783	0.0731694
SNQ2	P32568	77.0129	83.878	52.8069	56.9939	35.794	32.8605	40.4458	42.9777	0.339845	0.37076	0.103286	0.0944311	0.0523227	0.0537824	0.0429991	0.0440045
SRB4	P32569	34.0494	40.9949	31.4201	32.3515	21.0198	21.362	15.7478	26.4264	0.198143	0.206388	0.124294	0.128975	0.0618272	0.0640955	0.0532283	0.0498437
SRB6	P32570	70.8234	89.3496	68.7209	64.8599	37.5069	43.6032	23.312	50.3301	0.47482	0.526783	0.282471	0.274762	0.154587	0.159239	0.127569	0.141769
DOA4	P32571	21.5604	22.1108	18.6246	17.7982	9.77777	10.3743	8.94474	12.3891	0.175867	0.166871	0.105376	0.10998	0.0606664	0.0633761	0.0496278	0.0488053
SPS19	P32573	312.021	376.684	59.8567	58.1924	30.5407	35.4305	30.962	38.6474	1.0037	0.991821	0.10759	0.0928331	0.0440128	0.0554239	0.0376805	0.0363558
SUA5	P32579	118.64	155.584	116.058	117.866	63.7775	66.2748	43.0122	88.908	0.366683	0.325672	0.191058	0.176684	0.0890576	0.0855555	0.0665686	0.0666123
SUV3	P32580	5.31534	4.51485	2.90595	2.04574	1.17361	1.24353	1.42786	1.43604	0.30537	0.270617	0.165665	0.158932	0.076143	0.0688913	0.0534503	0.053554
CYS4	P32582	4528.05	4707.7	4323.88	4668.04	3071.85	3679.46	3414.75	4074.04	1.7169	1.50977	1.30314	1.30438	0.705372	0.706755	0.538585	0.521041
SRP40	P32583	142.195	139.126	79.1894	101.041	69.4553	56.4183	59.7272	69.5446	1.09462	1.08998	0.479632	0.485087	0.215346	0.21494	0.150892	0.159907
SRB5	P32585	15.7679	18.8726	14.8317	15.2526	8.34627	9.63384	6.02082	12.3112	0.409299	0.383297	0.249328	0.249018	0.115359	0.12316	0.0969247	0.0949416
PUB1	P32588	623.937	832.545	898.548	1225.92	482.289	1372.04	1744.51	1370.25	1.63506	1.6344	0.951862	0.960667	0.478776	0.468219	0.371372	0.374579
SSE1	P32589	4593.77	5046.19	3272.77	3633.81	2172.36	2800.28	2972.67	3375.95	2.473	2.06257	0.974585	0.966111	0.512567	0.515054	0.455501	0.454829
SSE2	P32590	138.673	130.215	54.0224	44.8506	35.6888	43.8411	53.5817	49.7795	0.490388	0.34747	0.0939472	0.0842593	0.0549517	0.0597294	0.049004	0.0459094
SWI3	P32591	223.716	260.997	234.06	239.401	143.805	139.353	120.304	183.442	0.495945	0.482514	0.29438	0.293042	0.158864	0.160935	0.131198	0.134298
STH1	P32597	96.187	123.385	110.737	119.661	68.6532	75.56	42.2009	96.9978	0.360853	0.387689	0.218793	0.230849	0.120253	0.121006	0.0947452	0.0982194
GLC7	P32598	691.982	1166.03	1080.51	1520.96	534.494	1616.37	1103.38	1638.84	1.59881	1.57072	0.915533	0.918422	0.480174	0.463153	0.375968	0.375249
SAC6	P32599	1161.01	1438.28	1300.02	1313.84	668.179	774.401	348.734	936.421	1.09179	1.0757	0.701855	0.68818	0.347667	0.364817	0.284117	0.283588
SEC17	P32602	567.109	912.919	726.484	908.67	531.279	676.702	400.111	808.457	0.981124	0.940528	0.514041	0.483242	0.266926	0.282873	0.230973	0.223814
FBP26	P32604	64.0574	71.0084	65.1676	73.3674	46.7863	57.2364	69.2059	63.9591	0.290481	0.283616	0.159706	0.149113	0.0789196	0.0804671	0.0708904	0.0681849
MUD1	P32605	15.7468	15.8728	17.982	18.4511	12.2829	11.6267	15.1826	14.9527	0.481865	0.424615	0.238657	0.2554	0.141306	0.138297	0.112797	0.114173
PET127	P32606	3.37588	4.24277	2.28283	1.91821	0.853708	1.02098	0.521419	0.984582	0.293114	0.288641	0.159314	0.162774	0.0804857	0.0738625	0.0610175	0.0612562
RTG2	P32608	301.139	266.708	228.398	224.395	153.123	137.328	227.594	184.534	0.608553	0.619295	0.311229	0.321699	0.17677	0.180005	0.154044	0.148946
VMA8	P32610	1878.64	1884.92	2331.17	2414.87	1604.21	1453.46	2172.18	1748.96	1.06535	1.05165	0.72926	0.720405	0.371015	0.377226	0.302583	0.294846
RML2	P32611	5.55515	4.56886	2.75514	2.66809	1.1152	1.09522	1.92413	1.22914	1.51821	1.33313	0.6738	0.706322	0.279054	0.277049	0.182506	0.184645
TCA17	P32613	201.372	269.712	259.006	274.999	158.948	166.828	106.931	222.544	0.149958	0.155524	0.0817753	0.0791329	0.0342253	0.0344182	0.0316969	0.0265063
FRD1	P32614	1330.85	1548.98	1434.14	1493.99	1035.79	1030.9	828.135	1312.2	0.341849	0.354937	0.201158	0.193663	0.106703	0.113805	0.0959591	0.0945351
YEF1	P32622	21.3876	21.8712	15.8966	15.0087	8.52108	8.75343	7.14424	10.9956	0.5518	0.544059	0.224846	0.208497	0.105656	0.114586	0.092003	0.091865
UTR2	P32623	31.8967	39.9484	64.1071	106.54	117.869	70.9761	101.536	99.4353	1.46868	1.72011	0.995595	1.06792	0.491104	0.430549	0.337474	0.354413
UTR4	P32626	102.326	100.878	146.719	153.6	119.693	131.695	132.861	171.865	0.153524	0.158855	0.110744	0.109044	0.0577483	0.0611785	0.0509181	0.0531438
ANP1	P32629	132.825	136.348	126.484	127.906	76.5587	67.318	118.584	90.5403	0.9447	0.921136	0.479287	0.490992	0.242641	0.233408	0.183371	0.184482
GRX4	P32642	370.901	391.499	272.032	241.446	128.623	137.697	145.345	166.704	0.811388	0.904325	0.370296	0.351347	0.171197	0.17998	0.13445	0.136362
TMT1	P32643	94.2466	95.9406	46.6137	40.5664	26.8431	29.8303	28.2563	38.2478	0.763881	1.29562	0.235718	0.220642	0.115339	0.118712	0.101353	0.10003
ECM32	P32644	19.0564	17.4926	15.6777	14.4693	8.94609	8.62444	12.6475	12.0403	0.28336	0.335654	0.150452	0.146615	0.0835068	0.0846303	0.071816	0.0730155
GCG1	P32656	33.5351	38.1656	26.6133	26.6277	17.817	15.4811	27.1942	21.9005	0.477648	0.469082	0.190602	0.187867	0.0870605	0.10206	0.0812757	0.0798018
CHD1	P32657	52.759	57.9198	51.2	52.1586	30.6432	29.6594	32.2401	39.2236	0.276138	0.27011	0.173215	0.180109	0.0914805	0.0868674	0.0692705	0.0709508
DNF1	P32660	37.7779	42.5319	41.9748	51.1909	30.0158	27.362	28.5888	35.5636	0.210146	0.203615	0.123101	0.117169	0.0627164	0.059833	0.0473922	0.0474855
KAP122	P32767	80.6664	108.512	83.5739	92.5582	39.6263	63.9244	33.954	71.4932	0.168204	0.155621	0.0913611	0.0935908	0.0433944	0.0456555	0.035406	0.0333344
HBS1	P32769	27.8597	32.3609	27.0305	32.0014	20.0054	21.7327	24.3862	26.6873	0.391361	0.385495	0.182886	0.177835	0.088573	0.0989784	0.0869731	0.0859393
SFA1	P32771	127.552	98.6918	80.2091	71.2714	53.4217	45.9368	89.6178	61.5185	0.799311	0.69366	0.320787	0.317019	0.164334	0.161764	0.135049	0.138643
TOA2	P32774	414.511	765.219	675.285	1008.73	439.476	763.862	475.131	893.951	1.16795	0.955522	0.473398	0.470087	0.242819	0.263076	0.193981	0.203038
GLC3	P32775	52.5937	55.5467	81.8815	94.3195	59.7224	65.6699	74.4138	60.2501	0.461286	0.441732	0.275252	0.266453	0.119484	0.127618	0.0917668	0.0871605
TFB1	P32776	49.1336	59.8568	44.3832	44.0533	25.4105	25.6718	15.8414	32.5095	0.215473	0.231837	0.12358	0.118807	0.0666528	0.0726368	0.0562515	0.0510928
ABD1	P32783	275.104	253.308	146.792	131.663	77.1363	75.9489	100.505	102.233	0.347737	0.334226	0.159334	0.159431	0.0788978	0.0803678	0.0637304	0.0663592
SCT1	P32784	32.7829	49.3857	33.8313	40.7868	22.6451	24.4264	15.3198	28.3018	0.450732	0.417716	0.180522	0.193163	0.0872396	0.0862965	0.0670151	0.0731562
MGM101	P32787	21.8341	18.9803	16.5887	19.364	10.2917	10.8463	17.3546	14.1284	0.953539	0.919786	0.506465	0.498235	0.256388	0.258467	0.196415	0.205476
YBL010C	P32788	5.28164	5.62645	6.8982	8.2597	5.82043	4.66868	10.1129	5.99614	0.453151	0.435653	0.333179	0.32018	0.166747	0.165906	0.13929	0.139008
SLA1	P32790	158.158	126.192	130.896	130.857	95.0168	82.7313	122.196	106.843	0.577545	0.567575	0.330989	0.353734	0.182985	0.180068	0.138582	0.139369
YSC83	P32792	159.5	191.736	137.704	145.927	84.652	99.0868	88.356	119.142	0.476741	0.444807	0.255712	0.265134	0.131158	0.126304	0.10203	0.108168
YSC84	P32793	56.6669	56.5097	71.2095	78.3497	53.8583	54.3253	62.4373	64.1662	0.471887	0.483919	0.247317	0.248799	0.132362	0.132073	0.106281	0.104092
AFG2	P32794	42.8252	35.4569	41.6216	50.7369	37.5707	30.7807	85.2128	38.8515	0.311859	0.300157	0.160607	0.154084	0.077947	0.0775087	0.0631242	0.067242
YME1	P32795	173.006	143.713	109.031	120.477	77.6063	75.8059	100.011	87.5893	1.19857	1.16182	0.536712	0.552333	0.259173	0.243939	0.190251	0.194456
CAT2	P32796	1878.18	2196.87	347.015	306.127	120.175	186.569	145.955	142.348	1.16272	1.51657	0.116042	0.112958	0.0410258	0.0522948	0.0313475	0.0307295
COT1	P32798	273.833	297.202	253.844	218.319	112.676	122.909	105.143	191.636	0.879475	0.986202	0.485736	0.500663	0.253577	0.254831	0.222218	0.220778
COX13	P32799	1821.97	1876.41	2500.2	3020.59	1688.29	1570.47	1792.84	1624.15	5.53431	5.73261	2.81944	2.69025	1.20113	1.35639	0.954196	0.911753
PEX2	P32800	45.3553	48.9366	27.2511	23.6799	11.3132	11.2212	11.6794	14.7201	0.776978	0.767384	0.296244	0.30563	0.143487	0.133083	0.104145	0.116183
ELM1	P32801	38.2777	41.1841	45.5924	42.5904	22.7305	23.4229	17.9738	27.9639	0.185592	0.20257	0.142553	0.141977	0.0838806	0.0888916	0.0689757	0.0665407
EMP70	P32802	12.9405	13.5213	13.6309	13.4181	9.19218	8.28912	11.4614	11.2301	0.473823	0.441489	0.266749	0.27209	0.138485	0.135235	0.115077	0.111438
EMP24	P32803	26.5772	32.3841	44.0858	86.773	75.768	64.0742	82.9029	80.4697	3.07279	3.03661	1.60334	1.60265	0.799695	0.790149	0.655224	0.656892
ZRT1	P32804	4237.13	4664.7	1646.31	1378.89	632.407	554.08	513.296	675.601	1.71037	1.8511	0.622971	0.546201	0.27804	0.249342	0.18098	0.174392
FZF1	P32805	94.7702	87.7099	96.1249	93.6136	67.6047	61.0538	142.832	82.3332	0.463851	0.451387	0.289561	0.280967	0.14424	0.145306	0.134924	0.135193
GYP6	P32806	23.8951	27.1397	20.6057	20.6912	11.0772	11.3011	4.11114	13.3581	0.426903	0.435343	0.220073	0.234093	0.120162	0.112418	0.0922613	0.0906103
TIM12	P32830	40.1109	44.2129	45.3825	77.0307	57.5782	42.1343	88.8223	56.5975	0.444779	0.446826	0.246034	0.244923	0.102297	0.120495	0.0902713	0.0911732
NGR1	P32831	126.763	99.7751	72.2905	62.3394	39.5499	35.4112	68.8903	48.9498	1.28584	1.36011	0.595797	0.573985	0.310632	0.310529	0.270652	0.263331
NPL6	P32832	153.324	141.129	145.811	166.851	102.15	107.064	163.466	133.118	0.727761	0.707246	0.451664	0.434106	0.213678	0.226435	0.17679	0.17878
ORC2	P32833	5.40675	5.5659	4.13031	3.89718	2.17281	2.11351	1.97862	2.83866	0.282683	0.291361	0.146196	0.146441	0.0807391	0.0738358	0.0652024	0.0637562
GSP2	P32836	1044.47	1049.49	1308.46	1895.04	1561.07	1229.43	2384.02	1619.63	0.409388	0.377843	0.204427	0.217409	0.121352	0.11782	0.0970371	0.104211
BCS1	P32839	89.4233	70.1184	34.6835	32.2163	14.0445	12.9053	27.5817	15.3629	0.589121	0.589013	0.275937	0.273954	0.122541	0.118244	0.0916094	0.0882127
VMA11	P32842	83.9606	85.1949	85.2532	94.8922	50.2425	53.9112	41.9216	76.0616	0.668519	0.635173	0.392399	0.409202	0.234162	0.207191	0.16398	0.175878
YME2	P32843	677.248	786.386	590.367	575.732	309.135	336.969	286.794	401.02	0.708369	0.697082	0.382464	0.373383	0.196257	0.204314	0.165759	0.163215
SEC6	P32844	105.944	125.136	89.9397	88.1254	50.2043	52.158	34.0297	65.7869	0.271096	0.273232	0.140056	0.138345	0.069865	0.0741314	0.0603565	0.0593299
RAD5	P32849	9.5507	9.97293	6.79326	6.23615	4.11078	3.36801	4.16825	4.25092	0.185648	0.194758	0.0948506	0.0975381	0.0516435	0.0536598	0.0431996	0.0428221
PEP12	P32854	20.833	19.2911	30.3945	36.4413	28.3511	25.7925	37.1943	30.432	1.31209	1.10322	0.798025	0.784873	0.433779	0.425926	0.357334	0.358479
SEC8	P32855	21.8546	23.4347	20.1797	21.0541	12.7071	12.0557	12.2612	16.0858	0.122075	0.123943	0.0806377	0.0758245	0.0408793	0.0389247	0.0356555	0.0347656
PTM1	P32857	359.551	357.856	313.4	257.383	129.217	131.032	124.942	175.236	0.760361	0.662924	0.42373	0.444433	0.215804	0.209994	0.174864	0.178909
NFU1	P32860	169.165	347.564	295.981	408.664	110.449	482.569	465.522	494.846	0.706688	0.691553	0.330744	0.3235	0.171103	0.154059	0.139064	0.138669
UGP1	P32861	1078.89	1111.29	1338.21	1297.97	838.488	961.625	814.794	1017.57	1.07684	1.01552	0.694247	0.689999	0.343566	0.352427	0.265334	0.274359
RGT1	P32862	17.1869	17.7598	16.8572	16.9681	9.07597	9.31356	9.60422	11.5277	0.186417	0.173346	0.109948	0.110719	0.0612274	0.0575864	0.0475346	0.048414
RAD54	P32863	3.68879	3.85161	4.86221	5.08599	3.74583	2.99624	3.59534	4.79046	0.257568	0.241667	0.154503	0.154559	0.0953572	0.0926482	0.0792181	0.0802579
MRS6	P32864	272.002	303.85	180.959	184.503	98.6275	94.0594	56.5987	120.942	0.787725	0.832944	0.417957	0.409221	0.214085	0.212183	0.170653	0.168407
SSO1	P32867	0.158213	0.222538	0.291034	0.515257	0.30881	0.513653	0.457469	0.550223	1.70629	1.63297	0.924956	0.930017	0.485121	0.490502	0.405159	0.389084
BEM3	P32873	12.8113	12.1291	15.8572	16.011	9.59284	8.18356	7.27226	10.6512	0.189497	0.191909	0.140859	0.139758	0.073104	0.0682623	0.0593737	0.0590027
HFA1	P32874	3.70567	3.73007	3.59353	3.79693	2.58426	2.28918	3.35554	3.04833	0.106109	0.0976646	0.0677276	0.0676241	0.0374346	0.0367297	0.030508	0.0299554
LIP5	P32875	103.408	85.576	48.804	47.6988	28.1476	25.6267	42.6931	29.4496	1.07998	1.06552	0.539931	0.506851	0.260873	0.291921	0.233815	0.220587
DLD1	P32891	745.106	731.092	329.859	379.278	201.022	204.217	259.953	267.066	2.01203	2.18507	0.333934	0.362458	0.161711	0.162374	0.128631	0.140404
DRS1	P32892	188.034	197.326	108.204	109.035	54.7338	53.2861	59.0271	69.6343	0.601499	0.594304	0.252149	0.268524	0.13238	0.133329	0.104628	0.106993
PRS1	P32895	471.643	536.968	449.499	580.027	366.407	389.456	506.028	502.31	1.51429	1.4642	0.735601	0.70065	0.340437	0.394205	0.308365	0.303495
PDC2	P32896	55.0519	62.4296	56.9944	62.3467	34.7608	36.819	34.5625	48.4419	0.293021	0.287153	0.199744	0.197871	0.111215	0.105064	0.091543	0.0885254
TIM23	P32897	245.653	263.92	160.716	176.499	63.7282	67.4331	85.3528	83.9281	1.76486	1.72687	0.803495	0.822072	0.356824	0.325572	0.259523	0.26774
CYM1	P32898	78.4284	88.0669	50.7905	49.4328	25.4696	25.89	24.9133	29.5361	0.533714	0.513557	0.240638	0.254185	0.111024	0.109584	0.0813676	0.0875482
IMP3	P32899	291.956	245.559	161.802	158.293	93.9794	77.4085	130.289	104.837	0.661992	0.644263	0.30538	0.307996	0.168492	0.148636	0.110796	0.119431
SKG6	P32900	0.765602	1.26473	0.792638	0.797389	0.68843	0.627014	0.639833	0.800174	0.489171	0.497296	0.360236	0.348148	0.194935	0.192803	0.163246	0.16293
MRP4	P32902	102.868	113.551	83.6075	94.2741	43.8092	39.0653	46.5938	41.4618	1.32376	1.24815	0.555071	0.607614	0.248121	0.224401	0.160401	0.168755
MRPL6	P32904	149.375	143.71	69.9451	69.8667	33.2474	31.3521	35.4568	36.4874	1.19878	1.14589	0.536232	0.542329	0.20857	0.212806	0.152887	0.149612
MNS1	P32906	21.8343	21.6809	18.9825	17.8453	10.2341	10.8745	9.24228	13.691	0.302271	0.32577	0.161425	0.156814	0.0785639	0.0785739	0.0649615	0.0676982
SMC1	P32908	15.8466	15.0322	18.814	17.5165	12.5556	12.4316	15.7072	16.8415	0.206015	0.218348	0.151502	0.144019	0.0823204	0.0810013	0.0677829	0.0653941
RPC34	P32910	14.5177	15.7712	19.4708	25.0366	17.8676	14.8048	36.5921	20.6356	0.4198	0.39259	0.224031	0.201451	0.108495	0.106355	0.0926842	0.0889046
VAM7	P32912	32.5805	32.8223	36.2492	35.159	19.4441	21.6289	21.8614	26.9391	0.286817	0.279305	0.188638	0.18301	0.0981624	0.103577	0.0894594	0.0892016
VPS17	P32913	120.345	114.671	97.9955	93.0072	64.016	62.337	97.6294	77.526	0.395914	0.392851	0.198235	0.210195	0.103719	0.106114	0.0839252	0.0913158
SEC61	P32915	2085.8	2417.69	1790.06	1834.81	951.121	994.493	669.371	1247.99	1.58445	1.53086	0.695341	0.731681	0.361884	0.344326	0.271396	0.287991
SRP101	P32916	358.042	385.937	289.885	289.882	176.081	175.423	205.807	226.426	0.754421	0.749804	0.393132	0.378771	0.196658	0.200246	0.177225	0.175998
STE5	P32917	8.75626	10.8492	9.60335	9.44112	4.04189	4.36859	1.51702	5.6875	0.197295	0.203445	0.134893	0.129467	0.0756469	0.0746724	0.0654945	0.0613328
YPT7	P32939	63.3912	60.0909	89.381	102.922	78.0788	69.925	179.511	92.6956	0.721433	0.695067	0.397623	0.372816	0.201888	0.224912	0.184655	0.182454
PDR3	P33200	2.24539	2.60593	2.0058	1.84379	1.0833	1.08585	0.543713	1.4237	0.134641	0.144419	0.0809462	0.0817434	0.0421189	0.0403776	0.0328531	0.0348022
MRT4	P33201	691.716	741.807	571.868	656.061	391.856	386.739	533.682	500.638	1.58608	1.62372	0.779361	0.77259	0.391517	0.383335	0.318583	0.299714
UFD4	P33202	132.47	147.458	101.099	99.5129	54.7524	58.1815	39.4561	76.5552	0.271597	0.260563	0.164756	0.159933	0.0847726	0.0842414	0.0696869	0.0708251
PRP40	P33203	10.6517	10.323	9.22048	11.175	6.22042	7.04515	7.1879	8.83489	0.426401	0.403453	0.246308	0.233206	0.126029	0.126687	0.107125	0.105046
ARC19	P33204	110.521	124.612	139.416	220.048	166.532	140.485	127.954	197.937	1.49029	1.43185	0.791719	0.772798	0.409514	0.392689	0.341721	0.342628
RPT5	P33297	627.883	676.449	565.756	655.588	459.599	458.345	661.267	575.276	1.26938	1.25593	0.608484	0.596615	0.334109	0.328326	0.280254	0.268912
RPT3	P33298	1248.58	1071.7	891.047	838.038	606.804	513.452	797.112	678.117	1.6502	1.62625	0.857615	0.845217	0.485009	0.4653	0.384498	0.388476
RPT1	P33299	4005.06	3909.84	3047.33	2842.97	1848.45	1787.39	2203.99	2302.7	2.11869	2.094	1.25769	1.2188	0.697186	0.719926	0.612384	0.621336
PDR5	P33302	47.7369	54.4943	32.1891	32.5441	23.6087	21.4852	17.8867	32.9378	0.338274	0.332373	0.13933	0.139582	0.0906116	0.0873141	0.0828358	0.0849551
CSE1	P33307	498.044	603.377	416.891	423.496	216.793	238.309	141.111	285.431	0.335379	0.315967	0.189527	0.18728	0.093298	0.0972955	0.0781336	0.0781264
CSE2	P33308	200.92	246.795	234.449	234.651	131.564	146.368	86.9035	181.034	0.255486	0.23569	0.136024	0.118938	0.0798802	0.0646346	0.0575766	0.0545624
DOM34	P33309	27.2106	34.9227	19.5483	18.4876	10.0925	10.685	5.30062	13.2851	0.298149	0.260831	0.135361	0.134429	0.07073	0.0719513	0.0530346	0.059385
MDL1	P33310	61.0575	68.3053	56.7524	59.6701	35.7574	33.2722	34.1493	41.6098	0.484562	0.47135	0.254237	0.242962	0.128605	0.14446	0.114803	0.113036
MDL2	P33311	56.8266	60.714	41.5489	41.3866	21.7062	22.3969	17.2137	27.3254	0.383776	0.386485	0.182793	0.176784	0.09389	0.0988459	0.0782563	0.0793567
CNS1	P33313	35.8367	30.5761	23.9325	24.1241	17.6847	14.751	21.7484	20.4656	0.393046	0.38051	0.17034	0.179194	0.0960088	0.0971421	0.0782806	0.0773476
BUD2	P33314	41.6686	46.0026	36.9313	36.1995	19.737	21.0899	19.8103	25.7362	0.148013	0.153987	0.0962239	0.0958804	0.0536538	0.0518974	0.0436876	0.0439606
DUT1	P33317	1540.91	777.625	186.268	117.274	115.954	80.0124	95.7134	97.1579	0.754525	0.700057	0.358958	0.339497	0.177297	0.165522	0.12979	0.136613
CBF5	P33322	897.768	892.688	552.236	614.709	298.749	289.26	319.985	440.844	1.27046	1.25416	0.610624	0.627043	0.297439	0.289424	0.223153	0.223618
YKL091C	P33324	618.019	568.548	369.907	314.189	179.752	184.315	197.128	217.465	0.540301	0.475978	0.265112	0.267727	0.123039	0.137218	0.112946	0.1082
GDH2	P33327	123.937	164.101	41.5058	61.3723	53.3992	50.4154	74.7239	75.3313	0.647202	0.79886	0.135878	0.128988	0.0742756	0.0799915	0.0712545	0.0713512
SNC2	P33328	29.1393	23.8163	13.6888	13.2072	6.96725	8.73994	7.21692	9.21923	1.314	1.31874	0.56168	0.537771	0.259348	0.273551	0.224937	0.208998
SER1	P33330	5089.56	6225.08	4570.47	4500.93	2659.1	2492	2182.94	3126.03	1.77701	1.79563	0.851109	0.866182	0.45362	0.430548	0.385323	0.382372
NTF2	P33331	7157.97	9841.51	10028	16376.7	8661.29	15542.4	18010	17068.8	2.33924	2.36219	1.31283	1.26733	0.64109	0.59201	0.483154	0.472302
SEC3	P33332	55.9876	65.5909	49.9592	51.0276	29.2157	30.3148	17.7436	38.5303	0.252852	0.248065	0.143676	0.140402	0.0757076	0.0746614	0.0613398	0.0623049
SLC1	P33333	1407.9	1310.51	839.827	782.799	440.552	408.606	609.706	507.78	1.12767	1.08033	0.477987	0.495551	0.239119	0.206488	0.173156	0.165015
PRP8	P33334	30.366	32.2231	22.8548	23.2268	12.6979	12.9483	12.6665	16.1631	0.0956512	0.0914977	0.0490778	0.0481942	0.029143	0.0285948	0.0233641	0.0249007
SKN1	P33336	4.58731	3.56535	3.83716	3.30329	2.96241	2.8138	3.29231	3.21295	0.376083	0.318551	0.237551	0.216664	0.131983	0.149723	0.11602	0.111994
SLA2	P33338	451.564	532.719	382.894	391.695	224.192	223.508	144.582	282.828	0.746486	0.687429	0.364223	0.379551	0.194394	0.188706	0.150361	0.153291
TFC4	P33339	59.63	64.7637	55.3667	59.4805	36.4068	33.8066	30.5697	45.7954	0.172322	0.179771	0.126555	0.127458	0.0694609	0.068962	0.0568312	0.054544
LHP1	P33399	313.688	259.201	159.813	157.54	125.79	110.095	146.314	134.543	1.13347	1.05044	0.452982	0.437714	0.230735	0.225043	0.193241	0.19471
PGM1	P33401	240.302	284.966	231.372	246.993	156.877	160.002	161.099	215.362	0.425092	0.388479	0.24346	0.237209	0.129924	0.133132	0.119928	0.117994
PRP18	P33411	11.4645	18.0895	12.1047	13.4745	6.28395	8.04616	3.18594	10.301	0.196719	0.199054	0.10824	0.110002	0.0577438	0.0554853	0.0465552	0.0474595
DUR3	P33413	20.3226	20.9487	145.233	120.818	69.8374	98.1189	73.2461	94.4853	0.0885666	0.128595	0.217965	0.208113	0.11106	0.151919	0.107754	0.0942863
HSP78	P33416	1880.77	1998.25	1181.59	1157.18	639.278	797.346	495.647	890.827	1.45143	1.26681	0.517332	0.516945	0.267117	0.275551	0.22688	0.223802
IXR1	P33417	350.176	361.785	363.902	374.473	219.015	281.006	359.871	350.161	1.11553	1.19607	0.627314	0.68605	0.360446	0.325477	0.25619	0.266778
LOS1	P33418	77.5189	81.6585	48.8049	53.4045	29.6457	29.5534	24.4214	35.5453	0.192768	0.195492	0.0977316	0.100287	0.0486443	0.0446824	0.0367094	0.0395301
SDH3	P33421	3401.51	3371.06	1990.57	1604.68	538.394	685.465	361.945	596.214	4.66171	4.45877	2.27882	2.16303	0.909828	1.05502	0.702029	0.698364
MFT1	P33441	116.63	146.882	141.527	176.581	80.0962	104.459	46.4613	130.138	0.477983	0.479279	0.334096	0.327832	0.192815	0.182876	0.144136	0.149499
RPS1A	P33442	9326.9	11222.4	9945.52	11472.3	7064.29	6319.85	8345.94	7776.25	5.07782	5.07937	2.52052	2.39763	1.20438	1.28703	1.04496	1.03984
HIS7	P33734	182.332	228.371	209.211	326.522	246.494	200.386	256.681	298.295	1.37467	1.75899	0.589618	0.575794	0.299504	0.291104	0.237214	0.241661
SOF1	P33750	47.3187	42.2292	30.1212	30.0257	18.2898	15.3851	32.5972	20.2446	0.436784	0.447571	0.207783	0.214256	0.113118	0.112429	0.0846005	0.0893595
NPL4	P33755	59.4566	67.6736	52.9306	53.0491	37.7673	41.3595	33.4908	49.4139	0.510399	0.492478	0.248121	0.227853	0.127594	0.126314	0.11253	0.112712
MRPS5	P33759	98.1217	92.2277	68.3004	77.1119	43.0209	35.8152	56.9049	39.776	0.622621	0.572834	0.294902	0.319791	0.126341	0.129027	0.0824126	0.0872202
PEX6	P33760	18.4272	19.2535	13.7228	13.8984	7.20923	8.11272	7.04658	9.33915	0.271426	0.262645	0.144958	0.146734	0.0686955	0.0717507	0.0589447	0.0564854
WBP1	P33767	135.942	175.875	211.947	255.113	171.903	155.102	135.655	203.888	0.846739	0.829177	0.410102	0.422469	0.214472	0.214908	0.177195	0.17437
PMT1	P33775	245.289	264.193	222.987	245.528	156.601	141.557	141.332	190.374	0.865855	0.915829	0.472867	0.46392	0.229416	0.231485	0.199505	0.197989
TIP20	P33891	57.3658	71.4999	39.303	41.6991	26.8849	27.8418	23.2234	32.2395	0.296618	0.290496	0.154654	0.148339	0.0816656	0.0842455	0.0734807	0.0719112
GCN1	P33892	952.819	1140.95	724.14	737.338	393.704	420.212	292.942	531.1	0.1283	0.121997	0.0673505	0.0659504	0.0332794	0.0333618	0.0283279	0.0284098
PET112	P33893	60.4008	72.1598	45.5412	47.082	21.9241	23.9697	16.0737	27.3631	0.341028	0.347796	0.155708	0.153655	0.0749137	0.0828806	0.063055	0.0630209
STE13	P33894	29.6909	26.3358	18.5187	17.1426	9.33729	8.5504	11.3141	11.0438	0.207734	0.20883	0.13942	0.14415	0.0760227	0.0738238	0.0599719	0.0624985
NUF2	P33895	24.8298	29.6001	29.9129	28.6254	16.7465	16.7538	6.7829	21.4178	0.17421	0.165787	0.124533	0.114935	0.0626546	0.0635784	0.0522056	0.0495473
MKS1	P34072	3.4306	3.31692	2.42645	2.24848	1.56368	1.4335	2.18773	1.73565	0.391182	0.394638	0.243935	0.237025	0.131769	0.139907	0.116109	0.113363
NIC96	P34077	199.984	277.139	227.446	263.989	158.43	161.332	114.733	210.075	0.387985	0.378644	0.202009	0.201307	0.106338	0.0996795	0.0838135	0.0806601
LTV1	P34078	20.1286	15.1414	7.62663	6.05	4.16335	3.45734	6.35659	5.26027	0.595369	0.573905	0.236213	0.240788	0.113616	0.106265	0.0913036	0.0929401
RPB7	P34087	919.708	923.606	808.203	764.844	475.245	472.154	497.165	590.733	0.572875	0.559747	0.295457	0.294158	0.130829	0.142827	0.109042	0.107382
VPS35	P34110	147.665	168.25	129.433	120.923	70.3643	75.1445	51.988	91.0754	0.289244	0.267331	0.167622	0.162112	0.0880263	0.088323	0.0750304	0.0729991
TFC3	P34111	30.8193	33.1141	28.6141	27.1505	14.5604	17.1819	19.2426	20.9676	0.261113	0.265329	0.169441	0.171094	0.0939613	0.0973957	0.0773255	0.0776249
STO1	P34160	1076.91	1338.22	886.09	877.872	464.263	500.61	317.411	628.738	0.678256	0.714739	0.345744	0.347433	0.176195	0.179276	0.142431	0.14407
SRB2	P34162	88.7982	107.923	131.566	155.305	94.6498	90.4963	61.7884	124.813	0.444994	0.430504	0.232275	0.234245	0.117105	0.0975857	0.0813498	0.0772454
TGL1	P34163	50.0831	61.1355	84.5518	78.4768	48.2275	53.8601	58.9315	66.0822	0.32188	0.293521	0.24002	0.234711	0.120471	0.127961	0.110014	0.109242
SIP2	P34164	62.8219	53.9649	33.008	38.6675	23.8524	19.1507	39.9647	23.2958	0.620411	0.602509	0.196045	0.180105	0.0821037	0.0838119	0.0624788	0.0599197
TIF3	P34167	226.622	186.496	202.346	224.784	184.41	141.859	298.953	175.793	1.89516	1.83745	1.05168	1.03375	0.521488	0.495115	0.405189	0.409773
EDE1	P34216	27.3729	32.5997	21.6687	31.3326	19.808	21.518	17.4593	25.6371	0.622675	0.577593	0.360021	0.366281	0.203757	0.190095	0.157427	0.160528
YBL055C	P34220	17.111	23.9399	23.4146	36.1034	29.4129	32.5505	29.1737	37.931	0.202346	0.172873	0.0956352	0.0970441	0.0508335	0.0491885	0.0448487	0.0440803
PTC3	P34221	104.037	90.7718	110.098	137.564	74.0042	91.4405	95.0764	113.025	0.733572	0.732484	0.449772	0.433622	0.234988	0.241535	0.197763	0.198166
PTH2	P34222	160.223	160.635	149.007	170.57	120.711	100.733	206.575	134.33	0.652876	0.648898	0.345312	0.319374	0.161278	0.17151	0.143394	0.144664
SHP1	P34223	42.5766	30.4664	34.9037	30.9337	18.7271	21.857	25.329	21.9625	1.46172	1.47377	0.77629	0.781912	0.415917	0.412014	0.338513	0.327076
YBL059W	P34224	2.99859	3.26811	3.06301	3.75304	2.03485	1.93809	2.44452	2.33272	0.752455	0.626743	0.323223	0.338787	0.140922	0.137168	0.0984592	0.0975303
SKT5	P34226	15.8207	13.4366	11.1039	10.7844	6.76102	5.83842	12.9236	7.64372	0.404225	0.401759	0.241072	0.237107	0.124809	0.126399	0.105673	0.103642
PRX1	P34227	1560.28	1384.96	2195.5	2087.1	1412.41	1394.8	1717.65	1457.99	1.08807	0.964344	0.720427	0.693723	0.328186	0.361688	0.256459	0.245345
SEF1	P34228	15.8522	18.0674	12.5683	14.4407	6.84876	6.7773	5.38692	7.45318	0.316669	0.277903	0.136028	0.133187	0.0754126	0.0708081	0.0544439	0.056225
PXA2	P34230	1.35128	1.24242	0.383557	0.414233	0.26702	0.244837	0.283797	0.312252	0.348824	0.344543	0.0774493	0.075362	0.0331218	0.039289	0.0296669	0.0300324
COY1	P34237	1039.64	1409.36	1096.06	1205.27	610.638	908.743	772.255	1103.64	0.38841	0.39924	0.203583	0.20013	0.112916	0.113794	0.0950988	0.090627
URB1	P34241	178.687	223.167	129.039	130.295	67.1992	63.4572	45.1053	83.6559	0.140507	0.139934	0.0646013	0.068543	0.0315537	0.0319237	0.0263379	0.0265752
HCS1	P34243	4.59784	4.32584	6.10662	6.79325	5.58223	4.55405	4.52122	6.0769	0.203763	0.191626	0.117639	0.10933	0.0531611	0.0568341	0.0463192	0.0451528
HSL1	P34244	6.71926	7.13657	6.13636	5.44577	3.07843	2.76627	2.89752	3.79946	0.375822	0.380653	0.263307	0.264826	0.140614	0.138779	0.109919	0.11308
YKL100C	P34248	272.054	308.679	243.692	236.197	131.528	152.614	118.313	170.446	0.577368	0.522536	0.295832	0.275448	0.145263	0.155259	0.13919	0.126966
KTI12	P34253	152.027	151.65	325.312	253.598	159.303	159.256	189.116	263.846	0.529976	0.525358	0.306432	0.285062	0.119309	0.124125	0.0972637	0.0967087
BMH2	P34730	355.465	580.032	771.971	1183.63	745.47	1255.17	1466.97	1481.98	3.48926	3.46852	1.89017	1.8916	0.959255	0.994037	0.818388	0.789805
FAB1	P34756	4.06982	4.68214	4.16279	3.90475	2.32945	2.39167	2.04941	3.09337	0.120181	0.111516	0.0613092	0.063139	0.0319517	0.033441	0.0279654	0.0263591
TSA1	P34760	8372.1	11311.9	10854	15426	8399.07	16111.4	22447.3	16932.1	6.90301	6.71289	3.00545	3.086	1.56729	1.42003	1.13676	1.14905
WHI3	P34761	32.1157	44.588	48.5462	60.6484	33.5916	43.3395	37.9319	56.9577	0.712271	0.77468	0.492061	0.500936	0.292558	0.273691	0.226693	0.226355
MOT2	P34909	23.2507	30.3119	26.257	30.884	14.9211	20.4156	18.4614	25.6567	0.554033	0.579956	0.354332	0.360681	0.200915	0.201371	0.169538	0.162707
PEX5	P35056	10.7094	11.871	8.64062	9.23009	5.06464	4.45274	4.73381	5.39858	0.582686	0.58946	0.297086	0.273853	0.141881	0.149654	0.12276	0.120342
NTH2	P35172	24.5525	25.3324	16.0117	14.0888	7.83506	8.38969	8.75145	10.38	0.333473	0.329174	0.152333	0.144942	0.0710881	0.0766297	0.0607912	0.0587109
CPR5	P35176	18.4955	18.4341	35.2045	44.9732	34.1934	32.5545	47.387	43.0885	1.70674	1.60533	1.11555	1.05976	0.547829	0.546882	0.418935	0.425686
SPT7	P35177	47.3312	52.2061	41.0053	42.8318	25.5203	24.9696	18.3003	32.7741	0.270349	0.281942	0.155456	0.153644	0.07964	0.0836352	0.0668243	0.06418
RRP1	P35178	576.624	664.851	326.373	333.495	175.731	183.03	143.613	243.188	0.717346	0.677442	0.323135	0.317854	0.167699	0.160264	0.130714	0.127215
SSS1	P35179	4011.11	5204.14	5817.54	8211.56	5522.68	4817.12	3404.32	6080.28	2.55968	2.68434	1.49548	1.53043	0.746495	0.751783	0.647302	0.662526
TOM20	P35180	182.137	281.176	197.731	298.255	157.248	141.813	50.9118	169.48	1.21999	1.14206	0.613705	0.6198	0.291536	0.267427	0.20704	0.225514
APS1	P35181	516.539	412.395	327.906	263.666	152.154	147.218	323.362	185.738	0.768952	0.749815	0.444953	0.450782	0.224973	0.247902	0.191394	0.186163
SQT1	P35184	1.42374	0.500031	2.19377	0.556735	0.517454	0.400165	0.389053	0.545267	0.8875	0.914153	0.412574	0.418647	0.218236	0.225264	0.171425	0.174617
TAF14	P35189	222.519	228.676	118.987	177.597	131.206	130.496	84.4705	154.543	1.21949	1.23569	0.646691	0.650267	0.331389	0.333317	0.275753	0.267681
MDJ1	P35191	54.1247	46.321	45.1872	51.4089	34.0642	27.8763	59.4831	32.7235	1.63764	1.41673	0.787388	0.817627	0.388092	0.375075	0.287134	0.295261
UTP20	P35194	133.786	161.223	98.5609	97.6761	48.7922	48.6196	27.3894	62.7736	0.104962	0.103777	0.0492206	0.0481475	0.025877	0.0249881	0.0217497	0.0207372
RER2	P35196	135.214	143.94	129.077	125.965	71.0753	70.0866	53.1988	85.2658	0.52404	0.562931	0.291714	0.281445	0.166807	0.171396	0.131571	0.137455
GCS1	P35197	138.924	166.584	182.486	218.499	144.165	138.106	142.331	187.536	0.986675	1.01675	0.508905	0.522273	0.261054	0.268714	0.209339	0.215794
THI80	P35202	74.9064	79.3484	120.601	122.999	75.9631	76.3589	79.3917	99.7604	0.213987	0.212831	0.179737	0.184599	0.0960668	0.089916	0.0764516	0.0714345
CSG2	P35206	28.6359	22.1173	14.7969	73.506	8.58388	7.2567	15.6224	11.7769	1.24865	1.17143	0.674115	0.643599	0.34994	0.365911	0.29897	0.312799
SKI2	P35207	43.637	50.2109	50.4337	50.4244	28.387	28.4116	27.5916	35.2514	0.253336	0.251066	0.142528	0.144756	0.0776132	0.07607	0.0602707	0.0634569
SPT23	P35210	4.57241	3.88464	6.91461	7.9647	5.48715	4.83069	10.9772	6.4987	0.366296	0.365763	0.237971	0.22507	0.132998	0.130583	0.10091	0.101255
LRG1	P35688	7.62963	9.93995	19.134	21.5273	12.9147	12.7399	9.59198	16.6182	0.156189	0.156504	0.137537	0.1361	0.0791895	0.0783402	0.065318	0.0695794
TMA19	P35691	74242.2	79251.6	61087	58363.2	33198.8	30392.2	22049.5	37927.8	4.73379	4.42592	2.6692	2.60786	1.27435	1.24936	0.971873	0.964595
RPC25	P35718	437.348	478.09	354.401	373.302	186.341	200.559	213.705	268.009	0.395082	0.395469	0.240515	0.237068	0.113891	0.127535	0.100469	0.100222
MRP8	P35719	111.095	201.899	206.824	268.135	113.939	325.869	169.019	323.05	2.31405	2.2207	1.32147	1.27464	0.656309	0.695421	0.578362	0.514879
YET1	P35723	1008.45	967.59	724.563	869.157	464.323	411.94	369.651	559.707	1.42124	1.25744	0.630072	0.588429	0.327772	0.348101	0.303905	0.304412
MNR2	P35724	9.62293	10.6075	11.1283	12.8676	8.82765	7.73688	8.16729	9.06031	0.373729	0.357157	0.220244	0.211688	0.11259	0.124706	0.0993723	0.0986006
YKL063C	P35725	428.114	558.918	374.714	368.26	168.556	205.227	160.566	250.754	0.716113	0.673724	0.424289	0.42095	0.222585	0.224017	0.192951	0.176242
MPE1	P35728	4.73194	3.9941	3.69925	6.33616	2.41495	2.16002	3.52968	2.59825	0.334303	0.319116	0.148239	0.153066	0.0971781	0.0812391	0.0712868	0.0745939
NUP120	P35729	112.043	144.966	97.272	96.3649	52.2165	53.9707	44.3149	69.027	0.335905	0.346207	0.144675	0.144208	0.0739467	0.0726317	0.0606542	0.0604488
DEF1	P35732	74.2426	94.4778	59.9126	74.1158	43.6988	39.7528	14.4954	48.2807	1.83111	1.88402	0.934533	0.989781	0.49003	0.45991	0.372719	0.370104
SFK1	P35735	23.6121	24.7274	21.0182	23.777	12.2469	14.6784	6.61018	16.8826	0.329483	0.334791	0.161175	0.162262	0.0741002	0.0750744	0.0542512	0.0604506
BDF1	P35817	306.794	336.756	298.364	275.501	173.712	170.973	163.915	210.751	1.17979	1.34636	0.678914	0.669183	0.364666	0.374419	0.295442	0.287692
KES1	P35844	476.28	564.877	682.117	773.334	566.321	640.324	730.594	817.093	1.30715	1.25095	0.829478	0.813115	0.431895	0.416456	0.357146	0.355091
SWH1	P35845	31.3903	36.7757	28.7495	29.4417	19.2135	20.2682	19.744	25.6733	0.284046	0.26878	0.15814	0.169626	0.090752	0.0884948	0.0746694	0.0722372
MRPL38	P35996	1083.32	1041.1	691.207	758.24	354.105	312.557	437.119	339.868	1.29631	1.3161	0.613111	0.653164	0.286229	0.29009	0.214032	0.211945
RPS27A	P35997	47939.7	35323.8	23149.6	20834.1	11510.9	10027.6	25431.5	12067.1	6.47105	6.65651	3.96052	4.10149	1.93955	1.97696	1.47827	1.54964
APL2	P36000	544.021	636.45	477.457	447.19	252.351	266.05	173.98	330.294	0.4119	0.395177	0.227483	0.225453	0.125795	0.128868	0.110016	0.106781
KKQ8	P36004	4.87821	6.00411	7.32572	8.58286	4.09595	6.11016	4.23572	7.25296	0.186185	0.176854	0.113968	0.111789	0.0592131	0.0580079	0.0531227	0.04877
MYO3	P36006	35.0983	37.8841	37.8046	38.8042	25.975	26.3645	34.2319	34.3114	0.196427	0.179547	0.115487	0.112928	0.0656607	0.0707758	0.0559643	0.0548281
SRY1	P36007	302.597	279.696	272.787	329.725	196.537	193.259	320.48	246.365	0.204251	0.256011	0.580979	0.599966	0.300921	0.286664	0.244272	0.243768
TEF4	P36008	12186.7	12830.2	7142.66	7919.31	4518.16	3888.34	5574.26	4888.71	2.3133	2.10827	0.863914	1.00869	0.436387	0.412103	0.308111	0.3599
YNK1	P36010	33113.4	31274.9	16196.1	13709.9	6722.03	7428.84	5532.07	7911.46	3.95548	3.5317	1.42047	1.35764	0.59834	0.641177	0.462929	0.444948
MAE1	P36013	558.092	613.422	344.184	345.244	189.308	194.702	185.458	226.677	1.34945	1.53491	0.520387	0.570311	0.27987	0.284411	0.214727	0.224794
YKT6	P36015	144.288	170.431	220.642	366.734	293.894	274.077	297.985	359.843	1.98979	2.05332	0.982278	0.971494	0.522658	0.548371	0.470145	0.461881
LHS1	P36016	195.877	252.27	167.761	173.522	88.5081	115.568	45.3375	131.72	0.275718	0.2611	0.142087	0.143776	0.0738492	0.0748482	0.0621214	0.0611713
VPS21	P36017	1185.09	1289.78	1476.55	1446.27	866.452	1193.53	767.859	1360.59	2.21142	2.26739	1.6556	1.6059	0.881626	0.935369	0.737778	0.691769
YPT52	P36018	9.88085	14.2163	22.9268	60.1993	60.9931	44.5357	26.7562	64.3506	1.87023	1.77678	1.02204	1.01184	0.523431	0.541169	0.438599	0.414619
OAF3	P36023	0.169162	0.174528	0.148464	0.17802	0.108131	0.0970766	0.0907652	0.118093	0.167794	0.169954	0.0946798	0.0919919	0.0505807	0.050375	0.0404038	0.0411893
SIS2	P36024	0.118296	0.130412	0.0879513	0.0862996	0.0508009	0.0500421	0.0484595	0.0624525	0.542844	0.548173	0.224984	0.257301	0.140027	0.133982	0.104516	0.106059
TPO5	P36029	16.9554	16.2065	6.63609	22.2929	9.02296	6.64451	5.15683	10.0034	0.203048	0.196998	0.116992	0.11081	0.0574893	0.0635915	0.0500569	0.0523508
JEN1	P36035	1272.3	1819.24	43.2821	26.7116	5.36234	6.55141	9.20293	9.17197	9.01168	10.7211	0.255469	0.25421	0.0559583	0.0714752	0.0402402	0.0370018
YRA2	P36036	132.012	144.442	142.913	158.076	106.91	107.476	198.617	133.657	0.544934	0.533642	0.279547	0.274876	0.138971	0.148089	0.121431	0.11958
DOA1	P36037	1048.97	733.059	721.771	591.126	499.603	394.706	291.06	432.996	0.53337	0.544226	0.294229	0.319078	0.159859	0.161489	0.134527	0.130334
CBT1	P36038	120.121	108.024	64.145	83.1481	27.77	25.6969	30.6316	34.6745	0.280019	0.276101	0.121619	0.122318	0.0602126	0.0656893	0.0462626	0.0477482
EMC3	P36039	4.70324	4.26007	4.26019	4.14685	2.01711	2.44182	2.14463	2.52993	1.23104	1.24038	0.661325	0.652362	0.355735	0.376776	0.311383	0.321869
ADD66	P36040	446.418	434.952	333.286	304.674	195.845	188.788	215.114	240.622	0.539946	0.634395	0.279956	0.282832	0.132989	0.13599	0.109465	0.119796
EAP1	P36041	82.5254	60.053	40.6501	33.2502	21.5148	19.5598	55.4222	26.5305	0.623257	0.598741	0.285975	0.318294	0.16752	0.161655	0.12972	0.143461
MNN4	P36044	10.8147	13.5079	16.4127	18.684	11.0291	13.3006	7.27974	16.0649	0.325919	0.339842	0.229134	0.221263	0.120014	0.1321	0.104765	0.102001
MIA40	P36046	130.065	218.754	119.151	154.401	97.1132	89.5336	30.6502	94.0865	3.22801	3.20398	1.34536	1.40884	0.598113	0.613503	0.444936	0.437088
SDS22	P36047	407.462	341.657	452.951	505.22	357.69	376.455	514.98	476.375	0.372398	0.344433	0.176209	0.17181	0.0864433	0.0843582	0.0692703	0.070438
SNU114	P36048	76.9169	76.2081	50.7998	50.3255	25.949	26.475	29.777	35.4764	0.234807	0.237605	0.115874	0.119403	0.0613985	0.0627759	0.0548184	0.0523672
EBP2	P36049	194.084	166.403	121.579	133.114	84.6508	69.7776	122.006	98.9528	1.4303	1.43008	0.739988	0.716772	0.386041	0.383081	0.316057	0.300214
MCD4	P36051	61.132	89.2183	74.3135	88.8304	48.834	56.0252	26.1213	69.3033	0.269284	0.271145	0.130333	0.128398	0.0663228	0.0644008	0.053547	0.0538493
ELF1	P36053	42.0547	54.089	63.3487	80.4629	64.2724	53.6262	65.8379	64.3139	1.78713	1.66314	0.872334	0.886248	0.443989	0.443784	0.363891	0.350865
RSM22	P36056	24.5485	23.098	18.9564	22.2082	11.8242	11.4063	14.8784	13.3389	0.562522	0.52947	0.298484	0.311741	0.13462	0.137725	0.100297	0.0948893
SRP102	P36057	83.0345	99.689	117.539	161.539	106.505	118.09	98.8066	153.461	0.401037	0.416747	0.250773	0.258885	0.14341	0.124877	0.105046	0.105555
YKL151C	P36059	243.669	272.914	201.56	226.603	177.641	195.835	210.646	239.826	1.15283	0.906938	0.438262	0.439136	0.247856	0.270141	0.221999	0.210423
MCR1	P36060	650.636	781.018	465.499	509.414	278.697	328.47	299.954	366.028	5.92033	5.4612	2.26429	2.14898	0.935938	1.01466	0.740935	0.706457
AVT3	P36062	98.3046	97.6749	83.6973	78.3548	49.388	50.0662	47.3724	65.4434	0.707132	0.666522	0.349766	0.35203	0.180248	0.180459	0.141487	0.141024
CMC1	P36064	286.104	316.032	227.044	245.564	115.807	118.422	95.0571	133.386	1.14344	1.06122	0.409814	0.414726	0.16466	0.177801	0.11793	0.118106
YKL133C	P36066	9.51317	10.2709	7.17689	6.17906	3.95537	4.10388	4.32149	4.66835	0.204169	0.180039	0.0775986	0.0762373	0.0411085	0.042734	0.035945	0.0345019
PMU1	P36069	62.6201	57.0547	38.3144	32.0074	15.7386	16.3652	17.5536	20.9236	0.351698	0.383931	0.174074	0.176607	0.0918353	0.0889734	0.0797728	0.0852612
RRN3	P36070	10.441	10.5928	8.18884	7.66132	3.84964	4.05746	3.33693	5.43734	0.300013	0.284265	0.178247	0.167441	0.0925142	0.0900104	0.0737788	0.0758412
CAB3	P36076	39.7774	47.7839	39.5093	41.9883	23.8146	23.9405	17.5337	29.4865	0.502296	0.492225	0.271349	0.284368	0.146572	0.145931	0.118183	0.113011
RRP14	P36080	148.384	149.522	105.251	100.674	57.6968	50.6834	53.4326	71.368	0.959604	0.947557	0.515646	0.520622	0.269477	0.278888	0.216706	0.202747
YKL077W	P36081	896.124	951.759	751.281	670.777	358.286	358.063	424.656	436.593	0.572011	0.529524	0.311432	0.288999	0.156669	0.147865	0.125594	0.125335
YKL069W	P36088	5.63952	9.55785	55.1049	153.95	175.846	178.417	134.641	224.227	0.5066	0.56783	0.299562	0.287827	0.142041	0.143524	0.126008	0.116398
DCW1	P36091	298.638	375.144	282.178	382.894	180.645	184.323	113.872	226.207	0.644249	0.591368	0.309762	0.319688	0.158197	0.15941	0.131853	0.13828
PHD1	P36093	23.2976	29.2286	63.507	66.0089	36.8921	35.7296	45.8253	48.8788	2.0433	2.10859	4.07691	4.15873	2.00137	1.90965	1.75404	1.77479
SPC42	P36094	53.1413	61.9377	70.2461	70.7346	44.556	45.9481	39.5129	58.4494	0.308377	0.319087	0.2111	0.210862	0.114622	0.110463	0.0889232	0.0851064
VPS24	P36095	122.859	115.354	117.484	116.011	83.2452	73.1477	167.014	94.4455	0.587626	0.576423	0.310586	0.306643	0.155172	0.152549	0.123651	0.124616
TTI1	P36097	35.5467	28.632	29.1547	31.8578	15.2037	19.6749	13.5952	24.1317	0.142164	0.132233	0.0638326	0.0626477	0.0309997	0.0334538	0.0251104	0.0279262
TFA1	P36100	28.3302	32.2141	31.8992	35.2979	21.2851	22.7112	10.9962	26.8292	0.52723	0.553219	0.309167	0.316554	0.161618	0.161076	0.128168	0.127777
TCD2	P36101	184.089	189.808	184.124	223.546	154.621	147.007	168.223	189.499	0.564009	0.584195	0.273811	0.274424	0.129283	0.126907	0.102961	0.106155
PAN3	P36102	155.448	166.29	111.9	108.257	62.9676	61.1336	57.1496	76.0169	0.396701	0.400626	0.224468	0.236577	0.118908	0.12435	0.101164	0.0990872
RPL14A	P36105	13340.2	12840.3	7159.08	7503.01	3054.45	3393.63	5820.24	4371.33	5.46305	5.44519	2.41187	2.53545	1.17403	1.03983	0.787021	0.842952
BYE1	P36106	10.8107	8.809	9.45055	10.5022	7.77231	8.10145	5.73568	9.14301	0.334217	0.317178	0.195691	0.19031	0.099473	0.102491	0.0838655	0.0831759
DID4	P36108	593.811	531.776	442.089	454.531	303.297	280.424	512.49	348.924	1.22962	1.14716	0.637909	0.608097	0.326578	0.34054	0.273601	0.267674
MIC60	P36112	367.926	477.301	303.913	339.743	151.723	162.116	115.839	177.566	1.4517	1.37983	0.648628	0.651557	0.249494	0.253235	0.17203	0.171629
HEL1	P36113	0.986487	0.858607	1.41574	1.52808	1.13739	0.990703	2.47009	1.10258	0.217686	0.205439	0.117689	0.117935	0.0736759	0.0780402	0.0611171	0.0602708
YKR018C	P36114	273.735	307.006	320.964	391.512	282.078	293.889	266.242	360.253	0.692003	0.633486	0.317194	0.320093	0.170346	0.180295	0.156	0.148377
VPS51	P36116	24.314	37.868	41.6353	49.7359	33.5695	36.8531	18.3392	45.8968	0.721981	0.706961	0.373274	0.368167	0.18916	0.180821	0.147716	0.148351
RPC37	P36121	7.8133	9.16594	8.13309	8.89841	7.22567	6.45618	9.72127	7.60477	0.339891	0.336225	0.166587	0.16339	0.0893484	0.0947471	0.0745999	0.0758458
BCH2	P36122	29.0211	31.576	26.415	26.523	15.5368	16.171	14.2631	20.3879	0.196627	0.205406	0.109439	0.112595	0.0585958	0.057539	0.0485233	0.0489654
SAP190	P36123	380.669	419.722	314.837	304.21	162.308	161.291	97.574	201.743	0.339887	0.364291	0.219785	0.214995	0.113363	0.113654	0.0937751	0.0946102
SET3	P36124	30.6827	32.3594	26.7777	24.981	13.271	13.7778	13.4647	16.757	0.237963	0.23778	0.139044	0.132689	0.0721651	0.0760464	0.061954	0.0597394
SPO14	P36126	9.87016	9.28706	10.9545	10.7251	5.98048	5.88265	6.85825	7.39398	0.155027	0.153096	0.100305	0.0915367	0.0524794	0.0536754	0.0455357	0.044873
SPC34	P36131	2.15492	2.7509	2.21666	2.87659	1.68782	1.88491	2.15447	2.43199	0.406779	0.395138	0.252834	0.244035	0.125921	0.134931	0.111604	0.111581
KAE1	P36132	34.8693	39.0113	37.7917	48.9668	28.4758	36.3025	40.76	41.3297	0.870166	0.882857	0.478181	0.467913	0.239059	0.245372	0.201706	0.200354
SHB17	P36136	425.124	438.283	440.307	467.129	329.925	279.659	262.274	367.785	1.77875	1.73476	1.15158	1.1146	0.561047	0.566803	0.441096	0.444043
PET10	P36139	1119.37	1157.56	4668.95	3977.1	2798.3	3634.79	3514.07	4190.28	6.25422	6.48046	3.74312	3.52644	2.08013	1.93156	1.6061	1.56112
FMP46	P36141	66.5998	56.2523	36.7751	46.6821	32.6561	33.2077	43.8729	39.632	1.1157	1.0302	0.338903	0.311365	0.158559	0.166871	0.126372	0.117238
UTP30	P36144	66.0883	55.4437	51.9926	54.5026	33.9094	32.2074	49.5793	41.5265	0.52886	0.484779	0.387376	0.383129	0.197198	0.193482	0.155844	0.157612
TFA2	P36145	24.1692	20.0695	21.7141	20.13	14.7905	11.6194	29.2179	15.0875	0.310031	0.306527	0.163787	0.155791	0.0797085	0.0791597	0.0690764	0.0682713
PAM17	P36147	185.329	241.965	232.826	290.444	179.275	148.567	152.029	197.311	1.38796	1.3834	0.607575	0.634223	0.274755	0.263507	0.19752	0.200109
GPT2	P36148	311.286	357.75	181.272	177.496	91.8197	89.0344	87.5135	111.368	0.833387	0.863534	0.218672	0.213597	0.0998654	0.100749	0.0777776	0.0755416
BET3	P36149	440.119	584.25	575.028	678.791	366.783	417.724	343.169	548.414	1.08775	0.997244	0.521707	0.531884	0.282774	0.294357	0.240774	0.221951
MET1	P36150	259.589	319.538	226.825	240.89	125.907	120.659	73.2669	156.468	0.850277	0.67537	0.411091	0.440787	0.219376	0.230404	0.186823	0.180883
YKR070W	P36151	135.703	146.838	95.7683	84.7468	47.7771	57.2637	54.3496	69.6913	0.317652	0.310929	0.147852	0.158229	0.0734731	0.0724359	0.0606075	0.0587384
AIM29	P36154	759.662	719.618	626.748	557.424	329.929	319.514	428.221	400.046	0.90954	0.876444	0.500721	0.485597	0.250976	0.234149	0.18266	0.173554
ECM4	P36156	10.5834	9.5997	6.74178	6.29897	3.70832	4.07638	5.60371	4.78719	0.564945	0.534408	0.214631	0.198963	0.0996288	0.107221	0.0862802	0.0802086
YKR078W	P36158	16.5959	19.7598	11.0057	11.256	6.16536	6.47949	3.30763	7.616	0.250887	0.249618	0.128451	0.117623	0.0649463	0.0649599	0.0523928	0.0517897
TRZ1	P36159	65.0909	75.9687	43.2005	42.8274	21.889	20.3078	12.1262	25.2591	0.242861	0.204904	0.0997362	0.10495	0.0457684	0.0469851	0.0352111	0.0371066
RPF2	P36160	312.713	294.08	199.743	218.985	134.856	108.929	185.265	142.806	0.685407	0.697841	0.287896	0.272202	0.13956	0.141806	0.106075	0.109481
NUP133	P36161	112.689	128.263	106.464	108.875	65.7185	64.0377	48.7443	82.4677	0.290337	0.28412	0.16857	0.160165	0.0842295	0.0836219	0.0713941	0.069006
OMA1	P36163	38.8907	32.4365	41.4835	42.1363	30.6176	25.2675	63.7271	33.8513	0.440829	0.421038	0.217127	0.216672	0.110296	0.114407	0.0906185	0.0861383
TVP38	P36164	463.734	492.646	441.589	404.548	218.208	227.893	163.775	298.149	0.328052	0.332181	0.191394	0.192144	0.10123	0.0950443	0.084882	0.0831607
TGL4	P36165	23.7695	28.3368	26.1535	22.3109	12.0936	15.1594	8.08097	17.1649	0.266637	0.263748	0.152449	0.154341	0.0822957	0.0818184	0.0654128	0.0714245
ESL2	P36168	7.30144	8.69335	6.66248	6.37402	4.38985	4.23221	3.60834	5.31727	0.228867	0.248526	0.126952	0.120898	0.0700453	0.0706572	0.0581941	0.0566486
JNM1	P36224	3.89551	5.51348	4.22135	4.97108	1.42419	3.49674	1.71625	3.78142	0.420958	0.399327	0.249973	0.240196	0.120386	0.12479	0.0971667	0.0963096
TYS1	P36421	2952.08	3512.67	2342.09	2476.12	1425.94	1432.42	1291.38	1881.86	1.61237	1.79943	0.747903	0.761519	0.360287	0.370051	0.300401	0.296316
MRPL3	P36516	293.031	333.353	217.315	238.707	106.23	105.704	80.6827	113.257	1.11889	1.08208	0.506447	0.5378	0.211549	0.196418	0.141551	0.151695
MRPL4	P36517	423.603	607.459	415.85	536.8	208.99	227.288	118.964	243.926	1.37357	1.21145	0.520354	0.556453	0.208366	0.191617	0.126002	0.139148
MRPL7	P36519	10.058	10.3333	7.0355	6.62021	3.28315	3.14363	2.98194	3.46785	0.961217	0.976658	0.44733	0.453404	0.185942	0.183048	0.136128	0.135944
MRPL10	P36520	270.501	235.222	160.182	166.846	83.9159	73.0577	146.31	83.5068	1.80635	1.75435	0.777993	0.744046	0.328855	0.330932	0.23692	0.242755
MRPL11	P36521	231.534	244.251	156.077	187.022	82.7632	77.2213	79.8659	86.6655	1.12291	1.0523	0.457593	0.466004	0.191471	0.176271	0.13049	0.130239
MRPL15	P36523	237.074	231.789	154.043	171.598	92.3359	82.0195	98.6022	89.4898	1.41917	1.30823	0.546296	0.586106	0.232775	0.237756	0.167646	0.182427
MRPL24	P36525	442.273	381.725	233.813	223.533	106.358	96.3943	147.676	107.5	1.0888	1.04593	0.514983	0.511814	0.212558	0.224285	0.154577	0.155158
MRPL27	P36526	66.8669	71.6254	65.9797	89.5521	43.727	43.9257	88.7291	56.0194	1.16646	1.08205	0.585854	0.594961	0.249946	0.254953	0.191662	0.195563
MRPL28	P36527	1805.99	1718.49	1003.66	942.089	468.589	412.552	661.794	466.751	1.47844	1.40058	0.620147	0.622205	0.268739	0.265115	0.187086	0.193144
MRPL17	P36528	79.6639	79.1117	47.8148	49.2313	21.7467	20.8362	27.0963	23.8686	0.942168	0.850042	0.407131	0.427401	0.175759	0.169488	0.122564	0.122727
MRPL36	P36531	14.5373	16.9657	11.3904	15.1415	6.18722	4.0497	6.69623	4.08554	2.55192	2.35311	1.17303	1.18706	0.522482	0.529333	0.382976	0.376902
MRPL39	P36533	400.073	355.818	267.432	261.591	126.6	116.226	247.299	131.84	1.90912	1.8783	0.831177	0.848166	0.341624	0.331671	0.222539	0.226284
MRPL40	P36534	476.789	394.971	258.248	253.766	122.319	112.068	202.864	126.077	1.04156	1.03836	0.489282	0.493393	0.223256	0.222063	0.164267	0.167102
PIM1	P36775	544.581	581.846	383.455	365.495	193.035	211.523	202.85	249.102	0.85787	0.813091	0.424479	0.417744	0.205332	0.203817	0.160747	0.162701
APT2	P36973	233.498	247.073	233.167	252.318	158.761	154.499	178.157	199.85	0.703465	0.690851	0.450742	0.422373	0.237779	0.221225	0.191201	0.198459
PGM2	P37012	359.755	400.093	264.429	243.348	149.815	190.732	126.724	146.221	0.524348	0.4788	0.226943	0.220361	0.101079	0.116054	0.0776771	0.0742673
GEF1	P37020	29.9075	29.7939	30.5982	26.9046	14.8389	16.1815	8.76823	24.1578	0.190048	0.169717	0.108191	0.112199	0.0564929	0.0581636	0.0491548	0.0499967
ABZ1	P37254	70.876	74.0538	45.5818	43.9015	24.9753	24.0732	22.6542	29.766	0.525824	0.487411	0.250703	0.260052	0.12818	0.130638	0.103279	0.101258
SOL2	P37262	262.164	306.379	259.792	257.452	161.354	152.424	145	191.272	0.634894	0.591251	0.268299	0.278508	0.131655	0.12513	0.103067	0.103745
YCR087C-A	P37263	482.917	544.745	234.786	256.402	139.847	110.993	123.563	137.395	0.877777	0.776568	0.430251	0.421549	0.202021	0.210044	0.139185	0.144986
CBP4	P37267	9.75479	18.2164	23.3273	38.9868	21.3982	21.1979	17.097	25.91	3.11958	3.0041	2.07087	2.02608	0.786772	0.881583	0.597754	0.564561
SHM2	P37291	46514.4	63872.2	49031.9	51968.2	25616.1	28717.7	19790.8	36567.4	3.34125	2.76814	1.76636	1.81362	0.9404	0.821584	0.703317	0.727622
SHM1	P37292	3417.13	3944.69	3933.08	4292.16	2310.33	3069.92	3712.82	3717.9	1.09078	1.05343	0.454453	0.445587	0.232232	0.230944	0.18191	0.18299
NAT2	P37293	198.565	225.537	148.525	165.243	88.5628	83.1707	97.7445	101.267	1.2363	1.17035	0.566902	0.54377	0.263942	0.236967	0.191191	0.191066
STV1	P37296	92.3043	110.309	150.486	195.28	133.381	120.137	119.833	157.44	0.524312	0.501854	0.319295	0.324516	0.15844	0.154245	0.134169	0.129627
STT4	P37297	73.8804	80.7575	61.9432	62.9105	36.7755	37.8346	33.9606	49.7578	0.120706	0.123758	0.0764936	0.0767666	0.0357465	0.0371554	0.0288892	0.0295603
SDH4	P37298	1015.93	1273.82	907.98	1140.95	514.947	504.753	365.694	499.648	4.39019	3.94363	1.65157	1.67811	0.625489	0.639294	0.431625	0.439182
QCR10	P37299	42007.5	47475.9	33180.8	28666.3	11928.7	13093.6	11105.7	13217	5.39783	5.44367	2.76605	2.60666	1.07072	0.984919	0.665246	0.651645
APE3	P37302	436.34	526.64	753.582	730.27	552.464	673.531	555.235	755.246	3.20588	3.083	1.66569	1.74834	0.881145	0.900518	0.718298	0.753426
GLY1	P37303	1098.59	966.667	604.459	565.219	343.394	313.596	580.557	414.202	1.33937	1.7012	0.467505	0.447637	0.247135	0.25187	0.208377	0.194496
PAM1	P37304	40.3637	51.5691	32.1351	42.4229	24.5474	26.7803	19.4636	32.0289	0.377262	0.348732	0.211997	0.211048	0.117573	0.117308	0.0929273	0.0955411
CCL1	P37366	8.6823	12.2022	13.9212	22.1516	14.2243	14.7624	9.04151	19.9156	0.537142	0.501624	0.257391	0.25765	0.14649	0.137192	0.11849	0.117003
NOP4	P37838	152.747	132.793	96.2483	83.4428	47.0064	40.1635	56.704	53.6816	0.538142	0.524447	0.263108	0.260509	0.138851	0.131033	0.109939	0.111628
AAP1	P37898	462.806	531.061	342.58	384.427	222.706	218.859	166.65	278.038	0.499437	0.570776	0.172374	0.166659	0.0780713	0.0810659	0.061514	0.0650416
ADE17	P38009	2289.67	2938.93	3066.68	3691.77	2334.23	2635.41	3691.06	3321.06	2.5494	2.00166	1.54816	1.55875	0.832144	0.843414	0.728753	0.731797
ASC1	P38011	814.729	745.042	803.33	1281.77	1276.02	783.69	1615.45	1030.8	4.44041	4.37058	2.08021	2.11457	1.04677	0.866028	0.68272	0.724674
AHP1	P38013	145.084	154.953	172.089	282.977	399.413	368.727	911.977	537.169	2.77839	1.93527	1.18902	1.24331	1.05515	1.05561	1.22553	1.38946
CDC27	P38042	1.04405	1.75014	1.54986	1.64658	0.860271	0.932312	0.922336	0.980699	0.229887	0.22366	0.135921	0.139097	0.0725904	0.0723266	0.0607317	0.0597618
RPL32	P38061	20829.5	18251.6	13462.8	16042.3	9770.78	7987.02	18738.2	10218	5.94248	6.31156	2.96084	2.83317	1.38847	1.4086	1.16395	1.16965
MRPL16	P38064	152.448	136.491	103.563	121.707	73.1768	55.7011	98.7208	68.7245	1.3722	1.24864	0.610152	0.608126	0.272939	0.264696	0.209069	0.212576
APL3	P38065	157.299	197.487	139.107	152.119	85.3848	90.0654	66.4252	118.169	0.2125	0.198823	0.101992	0.105594	0.0498604	0.0490007	0.0373868	0.0420166
RIB1	P38066	19.8281	16.2807	13.1957	13.0502	7.87079	5.47586	11.6004	7.82471	1.47344	1.64459	0.483144	0.479241	0.239813	0.255571	0.194329	0.192975
UGA2	P38067	36.8534	43.8125	30.6109	34.1827	24.3776	24.4735	29.8784	30.5087	0.342351	0.2828	0.191363	0.175565	0.102203	0.103926	0.0840634	0.0829047
MNN2	P38069	441.999	466.903	426.896	394.964	210.966	232.487	203.546	275.719	0.847967	0.846132	0.50278	0.497582	0.241185	0.258317	0.198944	0.20068
ETR1	P38071	386.189	414.853	326.082	362.879	251.875	335.57	361.87	337.195	1.89936	2.08116	0.764109	0.657823	0.344839	0.407616	0.305479	0.287885
SCO2	P38072	199.791	215.13	138.502	140.345	68.8247	75.1981	39.8997	76.3922	0.366419	0.31951	0.169763	0.170285	0.0811516	0.0905226	0.0657823	0.0640492
HMT1	P38074	110.277	121.611	52.6008	50.8414	26.0304	24.696	17.1136	29.7217	0.708397	0.656414	0.281698	0.278821	0.149477	0.153498	0.117243	0.118064
PDX3	P38075	435.3	335.663	291.994	282.951	217.407	175.39	359.103	216.427	1.52309	1.68787	0.568434	0.573068	0.303379	0.299732	0.221624	0.238243
ATP3	P38077	1145.07	1239.47	1481.06	2184.87	1444.73	1349.44	1610.05	1465.12	3.73358	3.53804	2.06387	2.02155	0.880414	0.875504	0.632776	0.633093
AKL1	P38080	25.7186	34.8145	31.7122	34.0355	22.1737	23.0807	16.5888	27.8208	0.336672	0.334929	0.201273	0.202407	0.105654	0.111575	0.0901916	0.0858999
YBR056W	P38081	216.034	212.979	205.245	219.332	160.597	158.806	222.299	192.459	0.463646	0.393556	0.222893	0.211501	0.112264	0.125362	0.102193	0.0973688
RDH54	P38086	137.215	131.463	152.094	148.603	88.5387	83.6749	95.9171	109.055	0.415844	0.402234	0.327157	0.317585	0.170736	0.179177	0.147555	0.144644
YMC2	P38087	314.771	299.65	315.92	318.305	203.885	182.18	247.218	273.567	0.380344	0.558925	0.227585	0.221047	0.133673	0.147365	0.120228	0.126259
GRS1	P38088	1754.53	2208.7	1360.76	1651.79	1103.2	1089.36	880.898	1317.75	1.50054	1.45629	0.709752	0.710552	0.335819	0.337846	0.271071	0.277356
PTC4	P38089	283.437	227.636	148.016	128.356	73.6249	74.5497	146.194	88.608	0.544231	0.531956	0.256577	0.262742	0.120481	0.117041	0.0983709	0.0893721
AGP2	P38090	112.312	105.238	58.7032	49.0677	24.7359	27.4815	23.188	31.2448	0.314221	0.322429	0.120712	0.119319	0.0528351	0.0564423	0.0396862	0.0389012
MAK5	P38112	237.809	253.073	138.69	144.439	76.0501	69.1545	76.8799	93.924	0.314632	0.306056	0.135153	0.136953	0.0661377	0.065466	0.0542182	0.0531877
ADH5	P38113	337.347	310.35	76.7367	74.5836	42.3378	41.1557	43.2122	55.6337	0.336627	0.455456	0.0887766	0.0911528	0.0526714	0.0530423	0.0415815	0.0428755
TBS1	P38114	2.48633	2.85434	1.48863	1.40318	0.780208	0.805749	0.733942	1.07866	0.130403	0.119388	0.048338	0.0491334	0.0344244	0.0307872	0.0284793	0.0304594
ARA1	P38115	3050.68	4095.43	3154.49	3534.61	2320.73	2728	2118.62	3186.81	2.85807	2.79209	1.27251	1.1951	0.609458	0.642004	0.516539	0.49714
ARL1	P38116	365.659	389.205	297.515	265.863	149.118	146.044	138.415	199.903	0.851117	0.813032	0.408569	0.389551	0.20263	0.183056	0.14402	0.142656
MRPS9	P38120	109.46	117.025	98.5105	120.563	63.061	49.9461	69.3121	55.577	2.0983	1.96476	0.933768	0.933889	0.383197	0.352124	0.231734	0.238031
POL12	P38121	105.136	109.07	83.3153	80.197	46.8773	45.0739	52.486	60.1729	0.216778	0.223285	0.126994	0.11642	0.0636538	0.0633405	0.0531831	0.0537476
ECM31	P38122	113.755	122.952	87.8122	107.059	67.5728	75.5596	55.0909	85.2524	0.295974	0.286524	0.153713	0.127035	0.0621412	0.0658119	0.0561277	0.0532509
RIM2	P38127	342.747	425.328	275.201	271.646	126.604	128.446	106.716	149.123	0.540888	0.497393	0.247254	0.238022	0.114551	0.109713	0.0827587	0.083594
TAF5	P38129	40.5037	51.9112	45.4935	76.5	40.2225	35.7016	26.3308	48.7838	0.493267	0.47851	0.258124	0.26285	0.141931	0.133739	0.107951	0.113844
KTR3	P38130	524.627	450.493	362.083	334.559	207.68	176.379	180.642	241.17	0.731446	0.66999	0.347278	0.371599	0.16747	0.157089	0.126847	0.121554
KTR4	P38131	39.1997	52.369	61.0753	86.4032	53.5123	71.8123	39.8194	79.1724	1.00809	0.891166	0.506854	0.466393	0.260753	0.283465	0.228689	0.225397
MCM7	P38132	193.258	221.643	191.872	177.196	95.9093	102.756	70.5707	128.952	0.471545	0.538278	0.323481	0.321417	0.178074	0.188677	0.149854	0.14578
PCS60	P38137	364.8	406.583	106.099	105.663	63.2122	63.6448	79.8286	76.4661	1.08252	0.884366	0.163207	0.152511	0.0853102	0.083903	0.0685432	0.0679053
ROT2	P38138	14.7481	15.4938	12.244	12.4967	7.17695	7.07305	7.15041	9.25928	0.245184	0.247289	0.121748	0.116192	0.0568153	0.0612858	0.051531	0.04887
LDH1	P38139	3.37068	3.83538	3.98085	4.44036	2.99673	2.74361	3.63305	3.32926	0.272642	0.262795	0.15201	0.144203	0.0722981	0.0767107	0.0607873	0.0626597
YBR241C	P38142	75.0383	75.4446	72.236	67.8296	45.4568	48.0247	36.0923	60.2718	0.525705	0.503186	0.209063	0.194543	0.113945	0.119685	0.091095	0.0856409
GPX2	P38143	22.0821	23.1927	26.3649	23.0161	13.8984	17.8432	13.7293	22.4438	0.238415	0.224679	0.136628	0.133198	0.0756814	0.077286	0.0647811	0.0651141
ISW1	P38144	272.039	294.39	220.92	200.506	113.015	111.146	79.4046	146.806	0.238785	0.243498	0.1456	0.144204	0.0773122	0.074966	0.0620045	0.0590328
RIB5	P38145	175.187	146.557	96.7	118.212	106.11	92.5463	126.569	103.039	1.78424	2.5378	0.499624	0.475736	0.237534	0.2596	0.208288	0.210571
CHK1	P38147	13.0555	15.1656	9.00663	8.58543	4.62434	3.89206	4.64158	5.79655	0.220923	0.218902	0.106918	0.102559	0.0549481	0.0555081	0.0444087	0.043979
PPS1	P38148	12.715	14.9702	12.4138	13.2832	7.52647	8.79918	6.29739	10.9657	0.315772	0.307936	0.157315	0.149977	0.075376	0.0819049	0.0619375	0.0638797
DUG2	P38149	40.9445	44.6207	37.7882	51.0719	32.867	37.5487	44.711	46.7725	0.277664	0.242145	0.159864	0.157231	0.0871705	0.0877126	0.0726808	0.0709864
PBP2	P38151	29.7325	31.393	42.8457	57.4091	38.7879	36.3878	37.5066	49.1931	0.480764	0.474532	0.282397	0.291009	0.159655	0.157287	0.122597	0.12183
CTP1	P38152	2417.54	2356.14	1541.87	1554.44	872.276	806.452	1210.44	1053.68	1.41826	1.1559	0.610649	0.630504	0.296812	0.282687	0.229701	0.237579
APM3	P38153	54.4552	63.8112	59.7409	70.012	43.3138	49.0541	49.7673	62.4481	0.217547	0.223306	0.139142	0.132894	0.0667934	0.0669241	0.0584457	0.0554511
MIX23	P38162	393.272	426.961	243.747	242.084	144.724	136.429	91.1404	161.859	0.916411	0.853201	0.338871	0.327923	0.1442	0.154649	0.113314	0.11539
SEA4	P38164	12.7278	14.9011	12.1552	11.5937	6.75924	6.71941	5.1589	8.48818	0.167536	0.156172	0.0903217	0.0943355	0.054437	0.0531571	0.0440635	0.0455817
SFT2	P38166	229.774	294.908	287.263	287.075	159.875	173.938	152.368	206.627	0.778358	0.883021	0.367153	0.349009	0.170059	0.181318	0.148913	0.149253
ECM21	P38167	3.19871	2.64626	2.02208	2.04591	1.3983	1.17162	2.48795	1.60443	0.319518	0.301748	0.113584	0.109905	0.0595534	0.0607691	0.0497992	0.0490972
BNA4	P38169	454.593	545.329	164.545	151.853	76.5011	86.2538	61.4428	96.6124	0.508609	0.48285	0.126327	0.109968	0.048841	0.0548574	0.0459309	0.0439249
BRN1	P38170	56.5217	53.8036	29.2075	30.7263	17.0026	17.6314	13.5367	22.1975	0.10307	0.0988862	0.0655964	0.0700107	0.0389968	0.0345573	0.0308822	0.0313133
MAP2	P38174	159.15	175.221	178.87	217.54	140.777	125.403	121.576	173.577	0.982699	0.968642	0.585288	0.578154	0.305964	0.312969	0.263019	0.249287
MRP21	P38175	40.6203	45.6503	21.0101	19.2355	8.29468	8.29308	10.3219	8.66647	1.10417	1.02423	0.432936	0.440813	0.182996	0.183173	0.12566	0.139821
AVT5	P38176	45.8216	46.3944	45.3349	43.1811	22.8073	24.473	22.7812	28.9235	0.212019	0.205892	0.120601	0.119056	0.0561022	0.0669479	0.0528892	0.050346
ALG3	P38179	27.3195	35.0108	29.6987	36.5683	24.0227	21.9938	17.0296	25.7098	0.34158	0.298934	0.152182	0.164091	0.0834463	0.0778443	0.0622712	0.0710196
NUP170	P38181	56.5443	61.9607	46.0126	48.4039	26.264	26.4704	20.8157	34.7962	0.26368	0.270416	0.138527	0.142654	0.0716125	0.0716009	0.0588803	0.0583232
PSY4	P38193	69.9671	65.8566	34.6945	32.2306	18.4044	16.5733	14.6651	21.4071	0.398678	0.385055	0.229873	0.231518	0.137403	0.126771	0.108357	0.101958
FUI1	P38196	148.084	170.703	72.9617	70.968	29.5009	36.173	25.5626	47.1751	0.506326	0.481173	0.175334	0.178705	0.0893321	0.0857361	0.0682807	0.0716854
YBL036C	P38197	518.344	704.206	592.612	690.385	387.435	493.67	258.952	607.346	1.34622	1.28693	0.732804	0.739434	0.36227	0.392414	0.318358	0.306733
STU1	P38198	40.6001	48.4731	40.7704	38.5236	22.2246	22.4276	13.9623	30.706	0.123504	0.12099	0.0674151	0.0671909	0.0386314	0.0348305	0.0298974	0.0316225
HEK2	P38199	116.688	102.356	118.539	172.065	124.899	118.911	124.678	156.277	0.671272	0.644559	0.329389	0.340074	0.182042	0.161353	0.123619	0.123603
YBL029W	P38201	0.903558	0.833395	1.31946	1.3168	0.863254	0.667025	0.81592	0.618669	0.101382	0.0984015	0.307294	0.296962	0.134469	0.139354	0.0840107	0.0793545
YBL028C	P38202	5.28817	4.64406	3.58785	3.78906	2.28879	2.00056	4.68345	2.58631	1.04221	0.968412	0.605241	0.576723	0.327766	0.29831	0.261533	0.252646
LSM2	P38203	35.0941	36.7537	57.1225	90.4222	90.0695	63.7249	93.9415	76.7673	1.27416	1.216	0.680608	0.699746	0.331508	0.314273	0.266021	0.260442
NCL1	P38205	430.81	557.07	466.682	582.445	351.204	353.14	322.905	460.094	0.643786	0.618232	0.283451	0.288186	0.146588	0.158097	0.126357	0.123691
APN2	P38207	0.261707	0.230223	0.328596	0.430658	0.323015	0.282074	0.512425	0.363609	0.245339	0.23378	0.137085	0.124823	0.0683206	0.068588	0.0545719	0.0540785
KAP104	P38217	172.818	193.496	127.52	141.145	78.5728	81.2616	72.7514	97.395	0.393327	0.390215	0.199478	0.200629	0.0988444	0.103446	0.0792808	0.0824552
POA1	P38218	108.918	129.157	84.8404	83.2871	41.9133	46.2144	35.3659	50.587	0.466685	0.463403	0.221721	0.213794	0.106202	0.105563	0.0832065	0.0807315
OLA1	P38219	2576.37	2928.75	2698.54	3666.46	2294.16	2163.49	2108.16	2730.65	1.30973	1.2331	0.652179	0.664273	0.330493	0.316723	0.259779	0.265161
CDS1	P38221	1514.99	1534.06	1115.06	1014.46	534.651	515.045	568.392	641.93	1.04649	1.09563	0.479728	0.533796	0.256106	0.214695	0.175	0.193857
FAT1	P38225	74.8529	70.0215	81.4361	85.5958	60.5883	51.7653	75.9683	68.9748	0.326873	0.272611	0.1934	0.197505	0.100127	0.100504	0.0858533	0.0863687
CST26	P38226	44.1392	39.6527	43.6274	42.5868	26.5448	25.1936	40.3317	39.554	0.207735	0.213323	0.133001	0.12822	0.0690072	0.0714485	0.0605896	0.0601839
QDR3	P38227	5.42348	5.25481	4.95899	4.22427	3.21855	3.46999	3.21697	4.93654	0.421203	0.446888	0.216035	0.19498	0.12391	0.13268	0.118574	0.114052
TCM62	P38228	25.282	24.9014	16.6	15.0832	8.00593	8.53156	10.4566	10.1361	0.576145	0.520473	0.225367	0.235789	0.0936391	0.0922702	0.0714567	0.0732378
ZTA1	P38230	104.922	100.534	25.5016	24.4453	13.8191	16.103	12.7883	19.5226	1.48606	1.42606	0.228821	0.218917	0.109607	0.134639	0.0962142	0.0930994
RFS1	P38234	321.282	361.429	386.483	443.812	235.068	267.992	190.884	297.811	0.907348	0.906648	0.646119	0.653861	0.309306	0.306045	0.207534	0.220666
YBR053C	P38235	3321.4	3775.95	4210.31	5385.56	3200.15	4749.37	4092.94	5722.8	0.713291	0.679357	0.377187	0.358312	0.200265	0.205221	0.183911	0.177728
UBP14	P38237	52.9443	50.5174	41.9989	62.0814	47.9825	64.3734	49.3076	73.0003	0.352075	0.35953	0.170569	0.159335	0.0855441	0.0895668	0.0778605	0.0784466
TRM7	P38238	32.4082	27.2221	17.8469	15.1689	7.79325	6.9497	9.81907	9.76205	0.400641	0.423909	0.207701	0.204393	0.108647	0.106115	0.0858192	0.0901504
ECM2	P38241	4.93791	5.13762	5.029	5.4459	3.33977	3.36634	3.86901	4.37655	0.226874	0.217957	0.166955	0.15404	0.083536	0.0852166	0.0727033	0.0732166
ALG14	P38242	43.8704	50.9726	41.9055	39.0965	22.253	23.893	20.0577	31.3376	0.378101	0.368227	0.18405	0.174002	0.0937753	0.100692	0.0989814	0.101264
PFF1	P38244	182.894	262.701	138.19	275.577	113.452	57.4977	76.2198	74.5171	0.250417	0.235983	0.1695	0.170889	0.0875522	0.0895649	0.0764287	0.0732696
ECM33	P38248	774.34	1405.77	3298.02	5791.57	4243.06	4762.37	2522.4	5498.97	4.25754	3.86104	2.51459	2.50232	1.31096	1.26555	1.03499	1.05252
RPG1	P38249	2225.94	2462.48	1571.51	1681.81	877.089	985.478	687.428	1200.48	0.925232	0.925689	0.453626	0.463614	0.229306	0.215655	0.176181	0.174806
IST2	P38250	122.167	145.793	143.082	157.731	99.0324	95.7208	69.8685	124.218	0.648988	0.62301	0.41815	0.441489	0.228987	0.222903	0.174404	0.179385
RFC5	P38251	369.569	387.228	245.26	217.314	122.737	121.103	101.902	156.096	0.326793	0.335462	0.175432	0.178202	0.092245	0.0872742	0.0796717	0.074953
PBY1	P38254	94.18	104.806	71.681	66.0606	38.6395	40.0405	50.2065	53.7575	0.320529	0.292286	0.152993	0.155879	0.0794389	0.0861117	0.0781645	0.0737347
RXT2	P38255	18.0381	17.0569	15.2708	15.8994	9.97017	9.51836	14.6187	12.5069	0.336022	0.342528	0.189001	0.187864	0.106958	0.107148	0.0877429	0.0883099
YBR096W	P38256	602.818	678.14	527.228	528.217	347.414	327.241	308.458	442.964	0.941881	0.883078	0.428804	0.45185	0.215233	0.215888	0.164997	0.164199
FES1	P38260	460.183	530.269	318.945	356.474	222.966	219.849	127.094	274.361	1.39533	1.21657	0.584803	0.586573	0.335728	0.312376	0.257621	0.26553
EXO84	P38261	31.1205	41.3652	26.8689	29.2317	17.0874	20.1935	16.9841	23.2839	0.25431	0.26342	0.151128	0.154385	0.0781256	0.0774105	0.0652179	0.0606724
SIF2	P38262	15.7613	15.3426	17.1003	18.1409	13.0333	12.3208	13.3153	15.4778	0.425002	0.418053	0.28053	0.278699	0.141804	0.160727	0.12728	0.12357
PHO88	P38264	41.1545	45.6617	43.5566	83.3071	81.2413	54.3397	145.339	79.8519	2.29952	2.15846	1.23934	1.24506	0.689109	0.588707	0.502796	0.522074
OPY1	P38271	90.8679	78.7842	70.0339	62.7201	36.6776	37.0388	44.5495	45.6852	0.472997	0.427637	0.279417	0.260248	0.138852	0.141529	0.112271	0.108641
SHE3	P38272	27.5277	32.9257	23.0583	28.2562	8.85877	16.7955	14.2864	21.5694	0.427934	0.43352	0.223261	0.245937	0.117959	0.107829	0.0893957	0.0913046
CCZ1	P38273	6.65287	6.52252	5.41216	5.20295	3.0976	3.16595	2.92581	4.10882	0.146239	0.13891	0.0852783	0.0759009	0.0492059	0.0500888	0.0461689	0.0422792
HSL7	P38274	22.2157	20.5524	16.8018	18.4447	11.5605	11.2647	15.149	14.0074	0.335752	0.319339	0.207796	0.214538	0.0992396	0.0967167	0.0844676	0.0841805
YBR137W	P38276	9.87567	11.7504	12.6301	12.2387	7.68508	7.8338	7.79895	10.624	0.750994	0.752404	0.394389	0.3693	0.187361	0.217576	0.182697	0.161859
APD1	P38281	157.342	144.144	121.539	102.688	66.3789	64.9992	54.9568	78.4757	1.26032	1.17185	0.727128	0.743699	0.379372	0.389256	0.308688	0.30811
AMN1	P38285	4.40619	5.04537	5.56647	5.01478	2.29539	2.2157	2.50747	2.5648	1.51108	1.75725	0.701756	0.758804	0.332457	0.3107	0.238008	0.241273
IFA38	P38286	149.534	188.082	227.29	327.503	243.928	226.629	244.546	296.824	0.866647	0.822648	0.616883	0.578493	0.302562	0.34926	0.263784	0.256706
TOS1	P38288	65.6888	72.4022	147.667	193.46	139.025	172.033	58.6003	164.727	2.45825	2.54624	1.46095	1.48094	0.720249	0.719531	0.582014	0.578864
POP7	P38291	27.3624	23.8161	16.1091	16.0636	9.30275	8.76797	11.7205	11.6715	0.338436	0.390652	0.141869	0.15271	0.0756698	0.0792574	0.0665665	0.0662804
EHT1	P38295	388.081	425.291	560.594	672.571	481.588	460.169	704.636	615.452	1.11939	1.19355	0.832601	0.783281	0.443433	0.496301	0.416257	0.429304
FZO1	P38297	14.2732	13.4165	11.0667	9.95963	4.70674	5.01415	3.883	6.02834	0.453321	0.436212	0.230886	0.235049	0.112883	0.112347	0.090683	0.0911826
MBA1	P38300	16.8134	17.3074	7.96006	7.5168	3.29692	2.91254	3.08317	3.47825	0.73217	0.687891	0.281876	0.293143	0.113324	0.12683	0.0891551	0.0866317
NTC20	P38302	180.819	211.684	151.63	139.913	70.3565	86.2763	50.0929	101.575	0.524524	0.486669	0.248409	0.26318	0.135393	0.131142	0.108308	0.109756
FTH1	P38310	297.459	358.404	292.36	274.9	146.05	165.418	138.39	200.008	0.798401	0.761053	0.442818	0.450523	0.230354	0.242641	0.190236	0.186454
AME1	P38313	39.8461	26.9693	38.5227	39.0223	17.662	27.6925	34.59	27.9828	0.322859	0.292188	0.190223	0.182111	0.112673	0.106353	0.0939552	0.086919
SDS24	P38314	125.846	148.969	128.902	147.075	122.481	121.87	102.636	144.489	1.11341	0.994193	0.410045	0.415267	0.246134	0.244341	0.193573	0.199099
YBR220C	P38318	85.7784	104.786	77.8021	73.9062	36.4135	36.7563	33.5174	49.6387	0.332438	0.320669	0.172426	0.166081	0.0777684	0.0769597	0.0638939	0.0650638
MCX1	P38323	118.279	133.737	139.441	153.529	101.399	90.2488	113.205	115.243	0.457024	0.48899	0.335753	0.341218	0.178874	0.1685	0.132732	0.139441
OM14	P38325	17730	20585.7	5426.27	4621.48	1915.45	2400.66	1225.7	2242.36	4.47065	5.13294	0.927896	0.931777	0.375474	0.374993	0.270424	0.25576
SWC5	P38326	4.78295	4.86323	5.3115	6.07738	4.73162	3.35867	4.50777	4.75553	0.541907	0.518994	0.349915	0.324297	0.176877	0.189253	0.145553	0.149702
ARC40	P38328	530.995	510.492	504.402	487.717	306.672	303.245	537.472	404.671	1.28811	1.22558	0.71689	0.738195	0.398158	0.359523	0.307467	0.306266
VHC1	P38329	8.36382	8.27549	14.8307	14.1278	9.10291	8.88388	8.36864	12.6383	0.146629	0.144405	0.146333	0.140255	0.0831167	0.0853164	0.0737162	0.0726882
RRT2	P38332	136.047	130.166	92.7505	91.9495	65.4797	57.1579	48.604	72.6698	0.373815	0.35754	0.203856	0.209832	0.109993	0.108651	0.0906693	0.0936226
ENP1	P38333	1535.22	1793.64	846.721	794.336	387.128	389.876	215.244	512.743	0.476846	0.441345	0.17995	0.183127	0.0918929	0.0882437	0.0718442	0.0726961
RGD1	P38339	63.8179	73.9178	44.4483	40.2753	22.8247	23.9078	18.2081	31.4072	0.315098	0.326158	0.167705	0.171012	0.0881024	0.0845218	0.0717698	0.0737781
MIC12	P38341	14.7374	22.7141	26.2925	42.9143	24.5272	21.6896	22.523	24.9363	2.28889	2.34799	0.903822	0.897121	0.410203	0.467108	0.351563	0.348784
TSC10	P38342	66.4803	74.7036	78.0282	82.421	53.5107	50.7211	54.0752	62.1132	0.633429	0.609092	0.438474	0.430392	0.222565	0.214691	0.172955	0.17002
REI1	P38344	33.7914	40.0499	23.4648	23.5331	13.1737	10.8644	6.967	15.24	0.759214	0.780472	0.346346	0.325143	0.185559	0.184881	0.154524	0.143522
HSM3	P38348	330.452	367.371	252.766	257.353	139.499	152.403	107.223	181.646	0.279537	0.266848	0.146321	0.150381	0.0766214	0.088605	0.0721947	0.0713528
UBX7	P38349	14.1054	13.5183	13.9309	16.2937	11.4253	13.0125	12.4594	16.3403	0.613703	0.571688	0.297479	0.279443	0.148942	0.155633	0.124991	0.120699
PAF1	P38351	104.86	104.922	100.859	137.902	100.848	77.6012	119.747	109.314	1.18925	1.23142	0.642252	0.654973	0.324884	0.329615	0.266308	0.263779
SSH1	P38353	2545.32	2760.61	2147.28	1939.75	1086.03	1013.25	935.168	1309.74	1.29839	1.23592	0.679535	0.68022	0.331073	0.321333	0.268157	0.272133
YBR287W	P38355	30.0158	33.6295	64.8229	58.4554	32.6741	32.5023	22.9016	42.1491	0.46635	0.400628	0.597496	0.5879	0.317143	0.337808	0.268873	0.274044
SUL1	P38359	122.834	94.5789	74.8477	65.6062	30.3627	29.1969	50.7898	38.4827	3.2821	3.03059	1.68148	1.76279	0.741105	0.74334	0.606515	0.611919
TPS3	P38426	265.752	315.931	263.14	237.432	133.436	140.354	93.8392	164.468	0.21434	0.193486	0.131353	0.128024	0.0699581	0.0747095	0.0574545	0.0598233
TSL1	P38427	285.382	295.584	267.343	238.329	155.528	185.316	223.723	197.323	0.485069	0.39507	0.226643	0.218138	0.123114	0.128808	0.102496	0.102025
SAP30	P38429	69.0548	72.1891	57.5781	62.0468	38.2353	34.5392	51.6315	48.5221	0.534221	0.559573	0.35334	0.35906	0.194041	0.175491	0.144587	0.141535
TIF5	P38431	1986.26	2237.22	1629.43	1900.39	1078.18	1204.12	1379.12	1433.31	1.69498	1.63055	0.854739	0.835916	0.424217	0.418507	0.324853	0.336739
LEO1	P38439	12.7356	13.1055	8.69677	15.8008	6.43324	5.96197	3.20898	7.56481	1.31512	1.25492	0.758083	0.758019	0.389629	0.405879	0.322183	0.300843
MGE1	P38523	343.61	450.088	274.254	273.772	148.113	154.183	105.117	174.245	2.23609	2.1106	1.11204	1.14278	0.494561	0.493827	0.375167	0.374545
YPT31	P38555	555.918	451.765	468.55	655.701	643.147	480.934	731.103	617.009	1.0547	0.978119	0.550817	0.560126	0.281854	0.265412	0.214501	0.217692
ERG7	P38604	255.568	271.738	171.162	141.752	78.5302	83.88	43.5353	119.488	1.46918	1.30576	0.612703	0.605577	0.312561	0.313671	0.269214	0.275429
RIM11	P38615	0.479205	0.512257	0.307609	0.29207	0.180447	0.181267	0.115183	0.208422	0.45556	0.450306	0.197426	0.195701	0.10329	0.102695	0.0829288	0.0808232
YGP1	P38616	2930.67	2750.99	356.95	332.077	272.502	485.183	369.946	669.305	1.61102	1.1976	0.14142	0.124466	0.11821	0.147983	0.146222	0.135128
PRS2	P38620	160.95	165.856	122.51	119.897	58.6329	68.9673	38.6388	77.7438	0.791764	0.767549	0.456567	0.45371	0.225622	0.270403	0.200585	0.196312
RCK2	P38623	150.451	161.657	184.411	193.593	125.51	122.58	149.958	163.287	0.536926	0.502008	0.407676	0.387493	0.206664	0.230763	0.197074	0.185825
PRE3	P38624	6117.78	10085.2	7008.09	8991.36	3648.68	7054.36	5072.9	8648.38	1.66092	1.74885	0.903341	0.882294	0.478706	0.496031	0.425681	0.415672
GUA1	P38625	869.075	1118.71	1138.21	1561.8	945.548	1001.19	1057.96	1301.7	1.52131	1.4526	0.784526	0.764607	0.385078	0.393337	0.320819	0.319648
CBR1	P38626	604.899	687.457	421.396	373.495	201.776	212.483	127.731	259.633	1.94309	1.90922	0.905585	0.917929	0.4527	0.476365	0.375711	0.381455
URA8	P38627	515.32	591.121	628.556	612.708	391.856	404.393	354.351	518.734	0.542465	0.558119	0.383616	0.37903	0.197304	0.212398	0.170668	0.172917
PCM1	P38628	89.0061	115.952	95.3586	115.755	76.9828	71.0983	70.6409	94.2062	0.770933	0.682311	0.344339	0.325986	0.176558	0.182077	0.145082	0.143613
RFC3	P38629	752.359	855.829	715.565	801.845	479.889	457.62	352.665	594.492	0.783697	0.779675	0.45039	0.442336	0.230135	0.225087	0.179003	0.183916
RFC1	P38630	39.9007	38.4631	32.0066	32.3964	21.0828	20.5023	27.8501	24.658	0.361649	0.345117	0.1981	0.199692	0.108492	0.109596	0.0872421	0.0908957
FKS1	P38631	950.065	986.975	764.771	730.797	387.299	355.032	287.894	491.238	0.61476	0.595096	0.388114	0.384542	0.215344	0.206564	0.168095	0.173583
HIS2	P38635	585.751	544.227	586.474	502.525	306.905	315.75	225.69	357.613	0.654406	0.689833	0.425266	0.431683	0.220482	0.226413	0.182627	0.179705
GLO3	P38682	43.2184	41.1028	32.7628	31.8855	20.4618	24.3007	45.3954	30.2528	1.79998	1.82389	1.09448	1.09864	0.55664	0.563009	0.461441	0.446085
SRP68	P38687	362.329	412.663	262.884	280.432	168.286	167.672	137.976	215.826	0.809759	0.783561	0.3824	0.357294	0.194606	0.19917	0.164771	0.162155
SRP72	P38688	1082.2	900.465	555.596	476.279	266.035	251.539	431.533	311.634	0.827466	0.84988	0.472725	0.480077	0.240183	0.225995	0.18809	0.182342
PRS3	P38689	516.91	767.523	640.169	853.403	491.861	551.642	441.871	695.535	0.962285	0.904284	0.464515	0.445902	0.21053	0.230593	0.181197	0.185339
KSP1	P38691	1.75721	1.63242	1.91839	2.24399	1.55789	1.2655	3.9177	1.90763	0.326335	0.287947	0.18783	0.194862	0.109921	0.1055	0.0887639	0.0905803
KIC1	P38692	405.793	343.461	290.529	246.724	129.991	166.435	83.3221	185.731	0.293243	0.271037	0.198556	0.200919	0.107901	0.102494	0.0889137	0.0861936
MSC7	P38694	531.447	533.958	402.948	414.911	241.835	258.855	192.669	308.425	1.60552	1.25433	0.792395	0.794685	0.403706	0.437297	0.35419	0.334055
HXT5	P38695	6.88346	6.77606	0.993442	1.02371	1.42817	1.71536	9.24813	3.54447	1.38087	0.805991	0.0500159	0.0525216	0.0427179	0.0529075	0.0838637	0.0701713
IMD2	P38697	120.436	149.512	64.7894	78.0286	31.7559	44.9726	46.15	46.7362	0.469673	0.455169	0.139735	0.159878	0.0632253	0.0776497	0.0505387	0.0599454
PPX1	P38698	408.54	443.354	407.959	398.678	236.74	232.012	229.966	302.537	1.00368	1.00166	0.696432	0.670789	0.334322	0.337722	0.274935	0.264875
STB5	P38699	12.2675	12.2663	11.7388	10.5753	6.26851	6.18225	8.57813	8.51695	0.178178	0.166087	0.0912528	0.0923724	0.0491562	0.047047	0.0385981	0.041686
APM2	P38700	13.3916	12.4604	11.0367	9.96165	5.87177	5.53073	6.30023	7.06829	0.319705	0.303442	0.196528	0.19729	0.100342	0.110524	0.0874697	0.0844205
RPS20	P38701	1095.23	1084.05	1132.06	1886.34	1981.62	1245.99	2991.18	1739.52	10.5606	10.1564	5.01511	4.97913	2.29521	2.11498	1.73796	1.76742
LAG1	P38703	52.4134	59.7235	50.1091	48.9626	23.396	26.3398	13.0854	31.5454	0.534795	0.503703	0.341719	0.348412	0.154167	0.144673	0.117324	0.112986
STP2	P38704	13.9036	17.5302	14.9469	17.0819	11.2647	12.6317	9.42023	13.7211	0.848237	0.916079	0.531674	0.515256	0.292819	0.299391	0.259459	0.24797
DIA4	P38705	229.614	290.848	163.88	167.45	79.8581	92.7781	56.7556	97.0071	0.428529	0.366143	0.162729	0.168737	0.0689998	0.0707714	0.0506031	0.0554913
DED81	P38707	3015.19	3158.43	2303.68	2289.81	1314.94	1249.94	1379.18	1625.22	1.89343	2.06021	0.891144	0.912032	0.447561	0.443619	0.365415	0.369455
YHR020W	P38708	300.691	470.588	434.483	571.231	249.355	331.77	333.328	418.819	0.857764	1.00598	0.449302	0.443507	0.214331	0.218658	0.174215	0.17484
INM1	P38710	49.7883	62.3888	64.713	73.6414	42.2631	39.0738	33.6813	51.9806	0.429282	0.441292	0.222439	0.237742	0.107412	0.111355	0.0937666	0.0894051
RRP3	P38712	277.566	274.907	169.013	166.067	99.9435	84.023	91.394	111.758	0.48441	0.475609	0.238611	0.244243	0.121371	0.11048	0.0924622	0.090111
OSH3	P38713	32.17	29.7425	26.5841	27.7884	16.3563	17.4234	19.3969	23.2592	0.490533	0.497217	0.265785	0.268822	0.142708	0.143593	0.111463	0.112307
MSR1	P38714	33.2137	37.5886	18.7998	19.9078	8.58109	7.95629	5.97444	9.89765	0.667697	0.620787	0.25627	0.270944	0.119213	0.119041	0.0889107	0.0898531
GRE3	P38715	2481.83	2554.72	1812.68	1679.57	938.366	1049.92	596.303	1230.7	1.06695	1.02915	0.560449	0.547009	0.283816	0.32296	0.272039	0.255219
YHR112C	P38716	422.431	437.687	311.96	324.38	182.648	246.945	251.768	253.02	0.710305	0.63756	0.648695	0.643351	0.321435	0.343065	0.257947	0.256231
SIP3	P38717	6.4313	6.48273	6.82116	7.2342	3.807	3.78745	3.55473	4.59457	0.154111	0.1662	0.0949532	0.0996767	0.0467927	0.0478964	0.0396768	0.0389122
DBP8	P38719	117.642	121.893	115.006	138.049	95.1407	78.216	125.554	106.938	0.41192	0.37823	0.228173	0.214199	0.123335	0.128962	0.104034	0.10191
GND1	P38720	17863.4	18969.6	9846.77	11755.6	7703.39	7034.15	7959.24	9196.73	4.77413	4.32592	1.61588	1.6877	0.836561	0.801009	0.633432	0.638039
EFM1	P38732	89.1401	92.3484	57.4682	61.0799	31.6452	33.2374	35.0025	42.8943	0.400628	0.368217	0.167646	0.168327	0.0849508	0.0843499	0.072134	0.0693288
GOS1	P38736	877.234	761.448	563.393	534.898	287.275	260.679	340.877	322.654	1.1151	1.02406	0.570376	0.577946	0.238953	0.246829	0.187196	0.181709
ECM29	P38737	286.345	305.719	256.357	243.541	149.382	154.813	192.59	197.419	0.145307	0.146843	0.0833959	0.0876153	0.0478796	0.0445026	0.0394406	0.040199
OCA5	P38738	12.604	12.9002	9.99375	9.30608	5.41861	5.2847	4.48528	6.94998	0.527638	0.567367	0.288702	0.299556	0.176164	0.181247	0.147183	0.142864
RIM4	P38741	15.1454	15.8969	18.2855	17.2735	12.8017	12.3632	12.9008	14.3	1.02465	1.01352	0.574073	0.585349	0.267331	0.265169	0.204354	0.205986
NPR3	P38742	21.6723	20.6862	22.1465	20.076	12.156	12.8804	22.8977	17.1819	0.278378	0.284732	0.264521	0.26121	0.132858	0.139534	0.110686	0.106931
YHL018W	P38744	144.342	115.973	130.998	114.702	69.5964	63.2544	111.495	86.8834	0.155802	0.154807	0.088597	0.0878227	0.0399711	0.0491642	0.0311859	0.0340954
YLF2	P38746	1.74891	2.19974	1.2709	1.39747	0.658468	0.701447	0.495397	0.7811	0.309682	0.279385	0.143469	0.141304	0.059475	0.0721755	0.048098	0.0479249
OTU2	P38747	11.4216	13.3289	13.9608	13.9181	10.3637	9.6441	19.1619	14.4482	0.430685	0.444196	0.235087	0.234771	0.140861	0.131878	0.108995	0.110902
YAP3	P38749	17.2012	10.7466	8.79013	8.4126	6.78313	5.5292	5.10242	7.0213	0.26121	0.249033	0.139268	0.134006	0.06579	0.0709674	0.0598579	0.0572969
HSE1	P38753	456.748	467.868	352.455	305.476	183.221	186.358	135.209	231.044	0.649973	0.624717	0.356598	0.345982	0.188735	0.185507	0.158192	0.152442
RPL14B	P38754	5359.5	4544.89	2907.61	2877.77	1440.66	1538.49	3116.79	1978.01	1.80355	1.97382	0.855759	0.843489	0.487964	0.48673	0.354589	0.331874
OSH7	P38755	33.7165	35.0393	35.5881	55.0087	46.8994	48.1744	62.8256	57.1777	0.840389	0.817506	0.468898	0.443281	0.234813	0.245736	0.196561	0.188573
TCD1	P38756	71.0432	69.8005	68.9466	65.7946	38.848	38.0789	33.9106	47.3891	0.284454	0.29299	0.182256	0.167267	0.0955252	0.0925956	0.0706054	0.0742566
TDA3	P38758	340.599	369.899	240.462	216.265	107.277	109.02	67.3391	113.993	1.30594	1.25151	0.692257	0.668728	0.31708	0.325716	0.243827	0.234255
VPS29	P38759	102.549	124.556	116.139	133.667	89.4064	84.5188	62.472	114.367	0.810931	0.723281	0.501182	0.471017	0.234971	0.267529	0.223325	0.208446
RPN1	P38764	403.557	521.478	409.247	532.58	355.784	380.647	267.909	484.967	1.35093	1.33983	0.72154	0.716742	0.373549	0.381812	0.318931	0.315691
YHI9	P38765	121.488	137.053	344.838	473.046	377.527	307.718	822.974	440.784	0.773194	1.02975	1.13992	1.15801	0.678338	0.635944	0.60726	0.583805
PIH1	P38768	24.1928	25.1558	20.7728	24.7201	16.6544	13.8707	24.8785	19.4272	0.224163	0.21466	0.128538	0.122943	0.0586853	0.0612694	0.0510435	0.0484649
BRL1	P38770	22.7349	23.435	23.3827	26.1032	14.2499	12.055	10.5858	17.8245	0.300572	0.287281	0.190979	0.196721	0.106433	0.0999192	0.0796184	0.0792788
RRF1	P38771	275.673	324.091	173.02	178.137	86.2705	85.7368	79.7039	95.7309	0.555521	0.489116	0.200815	0.204047	0.0965871	0.089415	0.0656649	0.0664349
BCD1	P38772	182.574	167.682	160.063	274.409	220.348	134.734	503.775	251.096	0.472665	0.440386	0.223221	0.227252	0.1152	0.119618	0.0815803	0.0853744
DOG2	P38773	52.3403	38.4138	22.7594	20.4843	10.1405	8.71253	13.0589	9.37522	0.809954	0.675898	0.289859	0.30809	0.107489	0.103219	0.0749599	0.0776638
YHR045W	P38775	68.3774	62.0711	51.6627	48.5168	33.9535	31.816	39.2629	39.8018	0.31682	0.301428	0.168466	0.159795	0.0891795	0.0895383	0.0802161	0.0750617
SMF2	P38778	64.9021	68.2232	63.5733	62.0696	31.9244	31.5386	22.9143	42.2716	0.526392	0.527404	0.344073	0.343452	0.139513	0.149906	0.113478	0.110417
CIC1	P38779	322.679	466.313	326.557	380.453	205.507	227.231	169.199	295.926	0.680146	0.662566	0.296063	0.303757	0.171438	0.14979	0.131219	0.128223
RSC30	P38781	8.55399	6.84631	5.12766	4.51504	2.38962	2.50982	4.33107	3.02533	0.316118	0.282978	0.172147	0.162445	0.0858953	0.0890847	0.0705394	0.0711613
VMA22	P38784	78.3366	82.4199	85.5016	103.979	69.9727	77.0949	95.1337	97.7497	0.53148	0.534091	0.26436	0.25809	0.127545	0.133336	0.107107	0.111666
RPP1	P38786	457.267	511.959	321.752	320.024	171.358	161.175	168.903	209.043	0.460667	0.44754	0.226054	0.228049	0.105558	0.0972425	0.0810621	0.078338
PAN5	P38787	173.097	197.14	309.852	395.24	259.371	312.036	400.831	380.436	0.591751	0.566786	0.578875	0.561165	0.278942	0.303664	0.244412	0.246936
SSZ1	P38788	6414.59	9247.12	6311.47	7760.88	4041.97	4720.69	2620.18	6006.23	1.12638	1.09202	0.516078	0.523168	0.266031	0.255947	0.210028	0.212313
SSF1	P38789	21.3158	19.5168	18.8638	21.6887	15.0445	14.7044	19.3114	19.311	0.497434	0.473053	0.255461	0.253707	0.137488	0.135679	0.107792	0.109703
DYS1	P38791	530.45	824.607	545.951	709.915	282.867	459.61	271.372	504.391	0.620364	0.610128	0.284715	0.306678	0.157224	0.157336	0.117505	0.128376
RRP4	P38792	91.5883	64.8741	57.022	56.1237	38.9704	35.7484	67.7311	49.1136	0.534543	0.52755	0.314198	0.306182	0.164582	0.164625	0.139946	0.137246
TRM5	P38793	70.5617	62.2724	51.6591	52.6608	40.5843	34.7989	57.9734	44.9939	0.303774	0.319277	0.160307	0.166945	0.0839171	0.0791547	0.0686703	0.0681597
QNS1	P38795	114.379	152.075	173.477	224.199	135.498	157.354	158.066	208.919	0.507304	0.52649	0.285632	0.294942	0.146011	0.158941	0.131818	0.133861
PPE1	P38796	23.966	23.6963	24.7405	25.6812	13.2745	14.4282	14.8449	18.4246	0.352037	0.324777	0.179027	0.162448	0.0843141	0.0942978	0.0762491	0.0768895
PTC7	P38797	86.0606	65.5088	51.6284	49.9176	28.3281	26.1992	55.5779	34.0164	0.683244	0.679125	0.417711	0.399058	0.19655	0.201344	0.14626	0.153089
NMD2	P38798	31.684	35.5263	24.0914	22.1576	13.0197	13.0063	11.3051	16.3356	0.388775	0.386986	0.199111	0.197475	0.0986159	0.094528	0.0788057	0.0762344
LRP1	P38801	31.5147	131.537	24.2211	31.3213	23.2432	21.761	23.0054	27.1851	1.30275	1.22383	0.710322	0.678103	0.351515	0.394842	0.33648	0.325602
IPI1	P38803	24.9604	29.8333	21.5561	22.739	12.161	13.0544	10.0569	16.8805	0.194049	0.174049	0.104238	0.103237	0.0607571	0.0633615	0.0526318	0.053212
RPF1	P38805	191.669	186.11	121.35	120.48	67.9591	63.3493	91.3276	85.9024	1.10795	1.06517	0.547086	0.524932	0.300731	0.303023	0.268842	0.257539
SFB3	P38810	755.335	892.599	574.76	588.852	321.947	322.249	255.587	380.859	0.356657	0.327353	0.16317	0.178538	0.0925023	0.0858207	0.0699095	0.0757395
BIG1	P38813	53.2366	64.4305	58.7973	61.1812	38.7347	44.4408	29.4096	54.8043	0.286301	0.27242	0.158005	0.161032	0.0872589	0.0863021	0.0740112	0.0662755
SBE22	P38814	7.73901	8.43956	8.77288	9.84005	6.28692	5.92319	6.73145	7.98578	0.302512	0.282566	0.171018	0.169489	0.0922477	0.0912347	0.0762185	0.0731178
YPT35	P38815	17.5232	14.1022	10.2571	8.89694	6.34976	6.12783	8.13598	7.23064	0.294259	0.263544	0.114046	0.135209	0.0584251	0.0605029	0.0515344	0.0536369
TRR2	P38816	106.076	107.397	121.696	119.074	77.1494	111.49	101.602	117.67	0.562769	0.525552	0.307842	0.284751	0.150798	0.168959	0.123205	0.119715
GGA2	P38817	752.521	879.043	737.765	775.832	438.342	471.885	326.748	570.208	0.910913	0.89329	0.533808	0.55493	0.283506	0.255933	0.208996	0.209678
CTM1	P38818	36.6968	43.2391	22.4505	22.7833	11.1781	12.022	13.9371	14.3093	0.223183	0.207651	0.0985664	0.0990116	0.0389286	0.0427532	0.0323529	0.0317158
UBA4	P38820	167.155	130.822	100.591	94.1145	82.2115	73.5748	123.447	95.7515	0.347298	0.34805	0.172466	0.163868	0.0825959	0.0868671	0.0717462	0.0700754
APE4	P38821	1797.11	1612.32	1357.65	1167.53	607.782	634.08	658.22	722.848	0.68731	0.627476	0.477513	0.467002	0.23631	0.231018	0.169061	0.174941
BZZ1	P38822	77.7782	88.6886	69.1414	68.534	44.5438	45.6869	28.7255	54.9428	0.545044	0.500124	0.253507	0.280732	0.134353	0.136482	0.106509	0.111772
TOM71	P38825	84.188	95.73	79.7246	92.1287	51.74	58.1069	49.2835	70.8132	0.493119	0.500443	0.284692	0.292695	0.137101	0.141836	0.105187	0.109798
ORC6	P38826	20.973	23.7136	16.0826	18.0383	9.72695	9.8679	5.36279	12.0427	0.238332	0.223633	0.123014	0.130094	0.0660737	0.0648172	0.0492734	0.0503108
SET1	P38827	3.56471	3.14642	2.48426	2.55996	1.28077	1.26658	1.98874	1.55732	0.243501	0.249143	0.156807	0.163631	0.0814737	0.0822082	0.0665474	0.0641172
LSM12	P38828	44.4462	44.3734	49.4517	51.7555	35.4322	31.8891	54.7361	40.1493	1.40615	1.31333	0.75094	0.726862	0.363653	0.326894	0.281746	0.260592
YHR127W	P38833	63.388	67.5283	90.5371	113.017	88.0492	71.1973	162.843	106.637	0.416182	0.409609	0.261884	0.273399	0.147397	0.142758	0.122555	0.125697
ECM14	P38836	332.932	311.881	239.908	206.867	143.184	152.23	112.301	197.045	0.874968	0.867029	0.386918	0.37842	0.206987	0.19679	0.166425	0.164129
NSG1	P38837	218.744	241.889	266.884	252.6	128.046	129.169	72.1753	155.416	0.29525	0.285518	0.169393	0.168777	0.0830616	0.0865028	0.0709399	0.0722551
YHR138C	P38841	194.88	227.477	159.57	198.472	111.106	144.1	115.068	152.752	2.88237	1.92183	1.26382	1.18337	0.699177	0.778196	0.664591	0.639293
CRP1	P38845	34.0514	37.0134	49.0307	53.8957	46.8859	46.9302	76.1231	56.065	1.38868	1.29628	0.967277	0.933835	0.471837	0.507412	0.397063	0.382969
RTT107	P38850	12.764	17.7783	17.4093	19.4567	10.9021	11.6177	4.89742	14.9321	0.253607	0.267135	0.175433	0.172407	0.0914207	0.0947353	0.0777917	0.072687
KEL1	P38853	65.2492	60.4925	63.7476	68.8051	40.4003	46.7527	49.1441	53.5021	0.26624	0.280174	0.168734	0.168849	0.0915578	0.0912698	0.0729888	0.0727733
TDA11	P38854	0.628205	1.91912	1.34488	2.20051	0.703179	3.40501	0.453029	2.33785	0.209584	0.206655	0.123149	0.116089	0.0652736	0.0605742	0.0521884	0.0539235
YAP1801	P38856	18.8698	23.7813	15.4336	14.0407	7.23219	8.73887	5.93208	10.6138	0.863895	0.982849	0.429416	0.425039	0.228724	0.219956	0.186837	0.186014
SOL3	P38858	413.175	566.762	443.372	811.592	453.752	757.591	809.509	945.043	1.89774	1.76673	0.644566	0.622912	0.333541	0.330696	0.285723	0.290094
NMD3	P38861	68.3358	66.756	51.7395	51.407	33.2245	28.839	66.7561	40.5781	0.953187	0.958534	0.388484	0.398538	0.200392	0.216592	0.177209	0.172907
ATG7	P38862	20.9251	28.2901	35.3842	39.307	24.4974	34.9997	22.4726	39.1978	0.166907	0.161798	0.106772	0.0999429	0.0644472	0.0640616	0.0579338	0.0569066
SPC97	P38863	69.2924	82.9991	78.5631	80.5923	49.5723	47.5693	28.3144	64.7262	0.205135	0.196598	0.135108	0.125297	0.0723769	0.0643158	0.0625261	0.0612482
FMO1	P38866	76.1582	89.3342	192.038	198.48	102.201	111.692	102.434	124.765	0.279384	0.222911	0.301146	0.293157	0.144681	0.151973	0.113199	0.107606
SVP26	P38869	917.347	979.64	794.634	736.465	393.69	425.699	361.663	528.298	0.454104	0.443585	0.238728	0.238669	0.122135	0.115803	0.10079	0.10552
YHR182W	P38870	2.97453	8.72418	7.82793	9.88476	3.95495	5.59932	7.30477	6.63918	0.130187	0.119254	0.0649377	0.0680618	0.0379646	0.0360586	0.0290031	0.0284539
KOG1	P38873	19.9803	22.9819	23.4737	25.7274	16.6402	15.9119	15.5163	20.5809	0.146062	0.145831	0.0949757	0.0964982	0.0528587	0.0521896	0.0424095	0.0401953
IKI1	P38874	181.438	161.871	102.506	98.6929	56.7051	56.5977	99.2821	78.485	0.666686	0.641707	0.341337	0.353383	0.181529	0.170871	0.137753	0.139911
GPI16	P38875	40.5014	36.5572	33.0896	28.8456	20.8228	17.4339	25.388	22.4334	0.54992	0.50131	0.26602	0.280957	0.142804	0.154361	0.12379	0.131104
LNP1	P38878	15.9418	16.0023	15.74	17.1597	10.9234	10.7764	14.4197	15.2165	0.379296	0.358708	0.192013	0.203208	0.0993078	0.10116	0.0944746	0.0935462
EGD2	P38879	4156.03	3444.51	2224.17	1601.49	1003.83	989.876	1808.84	1184.08	5.45553	5.51255	2.56307	2.54862	1.16936	1.21327	0.941436	0.925208
UTP9	P38882	137.566	175.557	102.059	110.256	56.6709	55.5716	34.8057	70.933	0.533015	0.549799	0.235438	0.240433	0.128497	0.125384	0.0989261	0.0944356
RIX1	P38883	106.12	127.998	68.3773	70.8274	36.2935	37.9395	27.2842	46.436	0.256267	0.24704	0.120151	0.123032	0.062919	0.0663979	0.0551708	0.0497076
AIM18	P38884	344.449	392.475	289.692	280.927	152.233	161.136	128.572	181.925	0.61652	0.635069	0.295884	0.284874	0.132133	0.140044	0.102821	0.108485
RPN10	P38886	1244.3	1592.23	1774.28	2714.11	1640.81	1755.83	1216.87	2227.59	1.532	1.54983	0.821844	0.815732	0.451617	0.435909	0.370043	0.383373
YHR202W	P38887	96.3309	89.2694	105.992	104.127	68.0961	83.1846	68.1454	94.8029	0.282268	0.260401	0.269043	0.260018	0.142297	0.150875	0.121332	0.114971
MNL1	P38888	173.097	153.844	121.864	112.342	61.5398	63.38	42.0785	73.3255	0.226439	0.222929	0.114533	0.126377	0.0621289	0.0624127	0.0525058	0.0520704
SKN7	P38889	54.2615	63.8055	67.2207	71.8474	43.0769	42.006	35.0746	57.7119	0.453259	0.48178	0.285478	0.28586	0.154197	0.152711	0.129434	0.123597
SET5	P38890	38.597	48.8102	38.5297	42.7862	22.1563	24.8865	23.1699	30.8969	0.350565	0.372234	0.200862	0.188951	0.092888	0.0999749	0.0829768	0.0807342
BAT1	P38891	1958.71	2584.68	3041.86	3166.08	1787.87	2351.78	2381.41	2349.72	3.74595	4.28967	1.87787	1.94428	0.909927	0.832799	0.600326	0.63096
CRG1	P38892	84.3667	85.9529	30.9257	29.0776	20.2502	19.2577	20.602	26.8319	0.282907	0.209183	0.0817674	0.0738443	0.0442255	0.0464136	0.0429584	0.0384426
RPB11	P38902	1841.7	2124.59	1392.85	1516.65	873.964	830.325	580.38	1080.95	2.42228	2.37376	1.15541	1.09673	0.52343	0.484722	0.410177	0.385249
RTS1	P38903	145.095	164.126	136.669	144.289	70.5654	80.7414	34.6296	102.466	0.590211	0.587426	0.355729	0.348952	0.190434	0.182419	0.156803	0.156211
SPP41	P38904	4.64403	4.7535	4.35315	4.53359	2.58626	2.66697	3.17477	3.27947	0.222336	0.223993	0.13193	0.130095	0.0756501	0.0716275	0.0610158	0.060139
HSP10	P38910	7375.41	6830.8	4254.65	4995.01	3014.87	2524.44	5166.33	3090.13	6.25906	5.98171	2.17038	2.23731	0.950577	0.928275	0.677225	0.714611
FPR3	P38911	446.358	397.301	293.37	297.055	199.818	185.6	439.046	264.566	1.95238	1.78695	0.950908	0.969732	0.488502	0.475401	0.38588	0.401823
TIF11	P38912	1328.07	1265.49	788.125	747.618	474.491	394.151	496.104	584.683	2.24075	2.095	1.0293	1.0527	0.521954	0.491703	0.395181	0.394656
FAD1	P38913	24.8764	26.8126	17.8675	19.6859	10.9426	10.8211	8.79183	13.768	0.647429	0.598912	0.305264	0.289227	0.146444	0.160281	0.136162	0.133343
SPT8	P38915	18.3837	17.2117	14.6007	13.4458	8.78238	7.64696	9.1974	10.6382	0.374119	0.367617	0.18999	0.190741	0.0967906	0.103089	0.0767108	0.0781709
MLH1	P38920	4.56944	5.08118	5.9195	6.91868	4.86123	4.8871	5.84655	6.70779	0.145551	0.139579	0.0960975	0.0937838	0.0476647	0.0462487	0.0427259	0.0414601
PET8	P38921	141.258	126.073	93.6444	92.864	65.4856	54.9293	91.4579	71.6318	0.524657	0.493737	0.290621	0.285825	0.132672	0.147578	0.124489	0.115046
HRB1	P38922	10.6749	14.2703	10.9101	11.3051	6.42687	8.09101	5.79196	9.86281	1.48737	1.52764	0.7199	0.739791	0.356632	0.364436	0.287935	0.273416
SMF1	P38925	11.1054	17.1001	6.30765	5.89637	3.42162	3.28258	2.46097	3.79898	0.34238	0.304122	0.174998	0.167925	0.0756972	0.0820824	0.0599908	0.0562269
PMC1	P38929	327.856	322.907	295.801	256.408	155.944	168.221	171.222	210.74	0.505687	0.430675	0.275242	0.258868	0.140221	0.154067	0.125988	0.12208
CKB2	P38930	117.885	135.435	135.022	145.503	93.5116	88.1926	69.7214	119.068	0.808853	0.793169	0.460983	0.44627	0.234312	0.222385	0.194112	0.194103
SSN2	P38931	2.58176	3.0741	2.21573	1.88696	1.28951	1.30719	1.0665	1.51012	0.150738	0.147604	0.0714747	0.069307	0.0372229	0.0354459	0.0309091	0.0300515
VPS45	P38932	38.1621	43.6997	38.5517	42.6858	27.47	29.0855	24.6212	35.4334	0.499446	0.490347	0.262541	0.262109	0.139755	0.150942	0.127837	0.119459
BFR1	P38934	1190.93	1146.35	832.51	907.781	629.616	624.713	665.262	792.632	1.79153	1.8641	0.902803	0.904537	0.415095	0.399061	0.336497	0.321439
IPT1	P38954	1.44144	1.53829	0.989642	0.843902	0.40733	0.429142	0.323867	0.648323	0.521208	0.525012	0.199476	0.197429	0.098562	0.101209	0.0765824	0.0800495
VPS41	P38959	14.1029	15.402	10.2308	9.92331	5.96981	6.37447	4.09428	7.70096	0.234353	0.242759	0.125452	0.12124	0.0651899	0.0631984	0.05613	0.0556903
RRP8	P38961	114.033	134.412	65.3095	64.0802	32.4118	32.969	22.1385	42.6952	0.526695	0.485716	0.248051	0.254039	0.126565	0.118741	0.0969428	0.0956036
TVP23	P38962	284.54	331.859	296.76	265.192	165.496	162.425	144.857	223.117	0.487455	0.433298	0.232414	0.235763	0.11213	0.101426	0.0876661	0.0881712
YDR089W	P38966	33.5363	37.5239	47.6373	50.0185	31.4415	31.7968	25.6326	34.2932	0.175818	0.163166	0.179271	0.180962	0.0985378	0.102025	0.0795285	0.0852577
SEC31	P38968	720.651	664.028	517.039	526.565	329.828	306.563	349.395	381.157	0.823442	0.812717	0.425288	0.447815	0.226514	0.215726	0.171786	0.177097
PNT1	P38969	71.4688	75.2248	39.9047	40.7163	19.1058	19.3608	12.3958	23.0854	0.365763	0.343858	0.160042	0.161188	0.0746347	0.072205	0.0545759	0.0527174
HAL5	P38970	12.0168	10.8192	10.5095	9.28352	5.27805	6.01518	7.74191	7.53106	0.280392	0.265115	0.188776	0.182134	0.0990259	0.109315	0.08831	0.0851251
ADE6	P38972	448.254	514.703	430.512	554.938	323.927	341.574	348.29	462.494	0.661355	0.63907	0.367216	0.367393	0.191502	0.19929	0.163733	0.163729
SRP14	P38985	846.976	724.441	497.744	478.531	255.526	284.841	517.389	374.706	1.35167	1.47326	0.775904	0.744741	0.361996	0.409882	0.330819	0.329161
GGC1	P38988	6771.96	6981.71	6388.02	5897.49	3261.03	3137.75	4341.46	4028.69	2.24995	2.99886	1.17954	1.26468	0.60094	0.590486	0.47613	0.508455
SMC2	P38989	17.9069	21.3983	16.9625	17.0114	9.449	10.4748	9.37843	13.2749	0.222797	0.224126	0.145006	0.138514	0.0731903	0.0724374	0.0609317	0.0556538
SAK1	P38990	3.1516	3.19407	2.8108	3.07608	1.74689	1.66887	2.10033	1.96451	0.312899	0.318532	0.204171	0.204294	0.105316	0.103951	0.086381	0.0894105
SUR2	P38992	6.14524	6.88273	8.35862	10.8202	5.89202	6.12631	4.79705	6.65313	0.632215	0.577905	0.596578	0.587582	0.250241	0.254721	0.15932	0.157975
FET3	P38993	124.44	126.35	126.34	139.051	79.3353	79.1358	83.0352	119.964	0.763102	0.779624	0.742948	0.750565	0.399127	0.419469	0.423237	0.414795
MSS4	P38994	10.5704	9.58272	9.77015	10.2473	6.28265	6.09795	6.15651	7.85264	0.518585	0.546078	0.286618	0.29825	0.163516	0.158002	0.129181	0.130628
CCC2	P38995	4.75723	4.33271	3.09689	2.92729	1.63913	1.45558	1.89707	2.04891	0.24216	0.223895	0.152767	0.151126	0.0820264	0.0919673	0.0798438	0.082011
NAB3	P38996	238.228	240.025	183.369	170.176	99.0551	104.818	69.1765	132.388	1.03639	1.04734	0.558403	0.564936	0.298092	0.267214	0.232333	0.233037
LYS1	P38998	2605.37	2308.63	1217.98	1301.79	795.192	738.694	1130.67	976.765	2.11237	2.38425	0.593556	0.647472	0.337247	0.300719	0.220526	0.248526
LYS9	P38999	5557.18	7583.1	3613.13	4071.14	2044.27	2281.93	1256.73	2857.97	2.63651	2.00119	0.937815	0.959117	0.479992	0.4568	0.384691	0.387182
FAA3	P39002	199.253	194.846	186.08	197.777	100.595	106.688	91.3737	117.949	0.43204	0.391726	0.308286	0.298696	0.159536	0.166143	0.118994	0.118813
HXT7	P39004	21729	24131.7	11067.4	13746.6	3200.68	3165.54	1152.27	1603.14	10.4353	10.506	4.09637	4.31387	1.13757	1.23359	0.588335	0.582168
PSD1	P39006	109.301	109.622	96.8147	94.1883	46.6852	45.4998	46.7016	52.3691	0.984321	1.02665	0.655965	0.672322	0.316623	0.340322	0.258189	0.258339
STT3	P39007	142.212	145.85	129.189	137.315	79.6476	78.8114	96.7242	104.301	0.971033	0.939407	0.521374	0.527403	0.265075	0.267696	0.219478	0.218801
POP2	P39008	62.3036	54.4495	37.753	39.2398	25.6936	21.9876	43.5921	31.6057	0.922863	0.975017	0.466354	0.475174	0.243118	0.236953	0.18848	0.193958
DUN1	P39009	55.7316	60.6511	47.1057	46.9609	28.5767	25.956	30.3837	38.5622	0.372165	0.388481	0.223513	0.21887	0.113973	0.111808	0.10248	0.104208
AKR1	P39010	146.486	147.088	149.877	158.464	104.682	98.6093	102.797	147.982	0.473243	0.446444	0.293265	0.284662	0.156232	0.159533	0.145543	0.14826
BEM4	P39011	95.5236	124.847	76.1418	79.7779	42.3994	48.8842	23.9626	64.5255	0.297522	0.287263	0.150755	0.143153	0.0726128	0.0750609	0.0644605	0.0631976
GAA1	P39012	149.363	147.016	122.702	122.456	74.0126	79.5317	93.3195	98.4822	0.215446	0.216884	0.117646	0.12474	0.0632569	0.0657724	0.0543033	0.0549172
END3	P39013	689.079	909.938	781.421	855.529	419.837	531.024	284.226	649.995	0.776347	0.747614	0.446078	0.449006	0.233193	0.21163	0.180764	0.177992
STM1	P39015	313.38	264.295	183.375	145.079	95.4831	75.6831	184.925	110.074	5.62174	5.35435	2.42522	2.52729	1.18644	1.06452	0.816928	0.874853
MPT5	P39016	33.3457	35.4959	27.6977	23.4935	13.3837	14.5724	11.4307	17.7478	0.2433	0.22058	0.126492	0.121162	0.071831	0.0670524	0.0587173	0.0581271
CCT2	P39076	1401	1599.66	1147.17	1224.87	723.152	681.23	544.507	893.54	1.20211	1.18093	0.580263	0.566851	0.305243	0.312913	0.252678	0.256565
CCT3	P39077	660.257	823.227	624.01	836.926	591.987	533.635	469.607	706.629	1.65778	1.64011	0.875784	0.869815	0.441104	0.454255	0.379298	0.371982
CCT4	P39078	269.235	309.803	267.731	355.507	274.853	241.636	348.937	310.268	1.05687	1.02342	0.51097	0.513438	0.259029	0.240794	0.196108	0.197003
CCT6	P39079	511.334	613.118	479.836	599.648	361.949	342.541	289.218	439.239	1.47923	1.4443	0.657154	0.658975	0.332719	0.344774	0.279119	0.273232
PCF11	P39081	82.7023	82.0565	58.3446	59.7053	33.7677	37.4527	38.9863	44.0456	0.433288	0.422726	0.229994	0.236935	0.0953647	0.101386	0.0832811	0.0792168
RGA1	P39083	25.1301	26.4532	17.4058	14.2376	7.48797	7.59067	5.96913	10.865	0.263707	0.261022	0.139223	0.14195	0.0804053	0.0788958	0.0683695	0.066237
CAJ1	P39101	474.927	597.132	502.747	551.16	315.324	325.738	197.232	409.878	0.983653	0.950868	0.519586	0.51132	0.256541	0.255313	0.204291	0.206346
PIK1	P39104	13.7573	17.7784	14.7001	18.5159	11.8975	10.9378	9.6276	13.4016	0.455678	0.466451	0.259512	0.248395	0.134386	0.135466	0.108976	0.108945
PLB1	P39105	993.547	947.305	1111.97	969.869	630.209	712.256	456.354	778.708	0.555242	0.462446	0.331465	0.340841	0.180769	0.17499	0.137049	0.140761
MNN1	P39106	77.2056	85.7952	238.426	250.877	125.514	148.236	92.5615	164.178	0.408689	0.432825	0.726763	0.720872	0.352948	0.40674	0.286483	0.270982
MNN9	P39107	421.344	414.697	459.925	490.552	349.347	303.912	489.743	389.404	1.44708	1.45817	0.81154	0.792508	0.392487	0.374996	0.310162	0.296684
YCF1	P39109	174.12	177.7	234.982	231.607	135.804	139.746	134.537	181.083	0.312191	0.287553	0.220098	0.224766	0.12217	0.119091	0.0969994	0.0991876
CIN4	P39110	76.9345	94.8731	72.4126	64.6833	29.2611	45.1188	42.133	56.1187	0.407936	0.379631	0.21231	0.20206	0.106818	0.102079	0.0832447	0.0850644
DSS1	P39112	46.9755	54.7753	32.8597	31.3055	16.0051	14.9241	12.0923	16.4289	0.221368	0.224444	0.114341	0.117978	0.0596211	0.0571142	0.0421798	0.0431643
CAT8	P39113	40.2226	39.3481	23.0426	22.9517	9.73151	9.09624	12.9328	10.2405	0.207826	0.177474	0.0767131	0.0724979	0.0282759	0.0308582	0.0220708	0.0213224
TIM17	P39515	3748.27	3180.68	1952.76	1704.81	866.397	786.316	1211.27	909.283	2.17273	2.09602	0.927396	0.984487	0.461735	0.457589	0.334545	0.349545
RPS14B	P39516	21161.3	18496.5	17839.6	23178.8	18986.2	13176.7	36655.4	17645.7	2.6754	2.86077	1.40705	1.40364	0.724774	0.726675	0.5813	0.582768
DHH1	P39517	605.007	612.192	544.805	597.009	361.004	323.1	580.273	397.231	0.228087	0.223109	0.116557	0.120197	0.0608509	0.0565697	0.0453143	0.0474149
FAA2	P39518	170.194	187.359	31.4246	27.9029	10.7176	12.9879	11.0552	13.5107	1.03057	0.968847	0.152989	0.149667	0.0596372	0.0671547	0.0472345	0.0479049
FHL1	P39521	0.627262	0.609639	0.673503	0.661059	0.391975	0.367214	0.418789	0.458074	0.222752	0.229859	0.159654	0.158477	0.0934605	0.0895147	0.0775108	0.0727694
ILV3	P39522	4135.18	6259.22	4575.34	4866.62	1874.06	2615.13	1406.86	2794.63	2.79105	3.47012	1.00419	1.01674	0.455445	0.447286	0.333337	0.348841
DRS2	P39524	18.4458	11.777	10.5767	8.83251	4.3727	5.47001	5.73313	6.12359	0.166262	0.180734	0.096857	0.0935256	0.0484657	0.0514464	0.0408293	0.0427216
LAA1	P39526	47.636	59.7572	46.8426	48.6758	26.2262	27.8526	22.1263	32.9167	0.0869638	0.0898003	0.0576717	0.0558655	0.0291344	0.0313094	0.0240736	0.0232066
YJL206C	P39529	5.77496	6.68317	4.00917	4.36798	2.64014	2.20416	2.51138	3.07602	0.153843	0.14942	0.0697341	0.0652451	0.0371594	0.0377637	0.0341107	0.030502
RCY1	P39531	59.5493	64.307	50.1121	49.3614	29.126	29.1253	20.778	36.2523	0.145846	0.123464	0.0820073	0.0817419	0.0469652	0.0450352	0.0354263	0.0378036
ACO2	P39533	1240.81	1182.6	1086.03	1166.81	769.856	780.589	1123.69	935.217	2.04253	2.32264	0.950946	0.981054	0.491851	0.490057	0.395746	0.402677
PHO90	P39535	80.6464	63.9763	47.9029	50.1902	34.8933	28.0531	37.8595	37.4404	0.222931	0.252594	0.135541	0.131321	0.0759483	0.0707835	0.0582696	0.058618
UBP12	P39538	56.5329	59.7339	33.2247	30.8345	16.2855	17.8482	11.4363	21.4865	0.181643	0.168291	0.0865918	0.0925909	0.0523815	0.0501303	0.0416654	0.0406841
ELO1	P39540	649.734	712.85	754.688	620.053	325.075	379.423	544.105	528.033	0.345647	0.373037	0.257546	0.237873	0.132471	0.141111	0.132737	0.130428
SOP4	P39543	64.3274	62.159	50.6222	49.7632	26.8687	27.6925	22.9836	35.7108	1.16052	1.12294	0.593626	0.60343	0.301922	0.299064	0.248998	0.256316
YAR028W	P39548	21.2369	23.0837	21.8333	21.8334	10.8528	12.0179	6.34515	14.2426	0.10803	0.108148	0.0750889	0.0724801	0.0426078	0.0472631	0.0331374	0.0310952
YHB1	P39676	5421.2	7099.79	3976.41	4689.49	2439.11	2425.24	1773.07	2373.72	8.42487	8.03855	3.19626	3.27426	1.47946	1.37621	0.985487	0.953859
PRP39	P39682	24.8017	24.4427	23.2439	22.4853	14.8545	13.3821	15.1471	17.2829	0.182689	0.171542	0.0988964	0.106085	0.0534402	0.0538425	0.0454915	0.0424199
NPT1	P39683	763.189	768.478	731.988	821.765	532.293	493.115	706.696	604.471	1.03441	0.931529	0.571141	0.552608	0.280791	0.279078	0.22332	0.210658
POM152	P39685	7.44726	7.6221	8.94055	11.3278	8.01466	7.09074	7.73459	9.36569	0.237225	0.235996	0.123329	0.12367	0.0648016	0.0657315	0.0547547	0.0552961
MET10	P39692	1692.69	1910.95	1363.67	1419.02	786.48	816.537	802.223	979.844	1.50997	1.42853	0.786846	0.812003	0.413398	0.423456	0.345376	0.35376
VPS8	P39702	1.39374	1.60312	1.46251	1.57133	0.968148	0.977754	1.037	1.23246	0.185078	0.172993	0.108663	0.110446	0.0556317	0.0561595	0.0449925	0.0444092
ERP2	P39704	441.093	479.587	342.692	324.796	159.21	152.973	135.815	217.162	1.55477	1.48661	0.767535	0.785989	0.371539	0.32367	0.262849	0.27913
SEN34	P39707	54.9689	59.1237	32.5171	25.6289	13.848	14.1607	13.1169	17.98	0.539173	0.560422	0.322749	0.301618	0.161824	0.167594	0.137871	0.136774
GDH3	P39708	116.145	105.524	111.502	100.461	33.0738	44.4196	23.8831	34.4749	0.377908	0.346993	0.238718	0.218778	0.0719093	0.0977706	0.0532815	0.0521812
BDH1	P39714	254.829	298.717	261.314	305.418	178.381	174.685	190.411	243.62	1.65206	1.45622	0.745065	0.800122	0.358055	0.305639	0.29698	0.323935
ECM1	P39715	282.746	261.718	158.779	144.368	86.5536	78.5972	100.034	101.239	0.752162	0.70123	0.318971	0.286514	0.160528	0.169704	0.143011	0.141585
PEX22	P39718	5.81295	4.35198	3.44732	2.79098	1.45119	1.60237	1.26232	1.90894	0.387824	0.364695	0.24411	0.252561	0.115414	0.128609	0.0917393	0.0907099
FLC2	P39719	43.8596	47.7834	38.7999	51.5457	34.5408	29.7202	26.3629	45.2712	0.896961	0.815638	0.384538	0.367258	0.206757	0.19616	0.182343	0.178776
OAF1	P39720	19.6207	19.2985	16.9875	15.9957	9.5636	9.02314	7.57413	11.1119	0.193139	0.195832	0.11774	0.117583	0.0662406	0.0624298	0.0533933	0.0520926
AIM2	P39721	1533.08	1523.75	1285.91	1112.73	644.302	742.284	638.601	851.291	0.975506	1.04328	0.71958	0.669336	0.354587	0.414804	0.315697	0.30368
GEM1	P39722	9.61897	8.77103	7.41627	7.33097	4.38812	4.26465	4.94483	5.47789	0.262383	0.301521	0.126895	0.113278	0.0642105	0.0662771	0.0561813	0.0552162
SPC72	P39723	32.2291	35.9405	21.7502	20.8206	13.4271	13.3254	12.1352	15.8576	0.151204	0.146317	0.0807824	0.0861192	0.0443091	0.0499068	0.0400378	0.037799
GCV3	P39726	24.9241	34.9614	31.9112	32.1984	28.8815	29.6911	19.0002	36.8448	3.98263	3.69435	2.70182	2.71103	1.27862	1.13246	0.864125	0.877829
ERV46	P39727	2.06926	6.39899	3.85938	5.96546	5.00261	4.19092	3.45898	5.39707	1.77326	1.72509	0.828885	0.825723	0.400739	0.364743	0.293708	0.299776
RBG1	P39729	141.432	133.922	94.8727	108.426	68.0306	58.1692	69.1109	77.9175	0.563401	0.576361	0.23864	0.243111	0.112133	0.110864	0.0893512	0.0854226
FUN12	P39730	824.388	930.815	650.578	715.446	421.337	367.949	360.867	497.498	1.01285	0.989671	0.494357	0.497957	0.249902	0.239696	0.192442	0.193376
MTW1	P39731	57.9845	65.1749	53.0996	54.4743	29.4405	29.2645	15.0963	37.1963	0.385237	0.390979	0.243198	0.241506	0.127493	0.126256	0.0994429	0.0985344
GIP4	P39732	18.5638	19.7708	16.1428	14.8424	8.18751	8.47338	6.13336	10.664	0.223994	0.217223	0.127975	0.123027	0.0727478	0.0741938	0.0604529	0.0606847
SEC72	P39742	761.911	876.609	739.872	805.107	492.707	472.755	428.575	617.278	1.41023	1.35172	0.766838	0.743085	0.404074	0.389157	0.336028	0.333449
RVS167	P39743	105.23	77.6644	65.627	67.7645	45.5332	39.6442	87.8364	52.409	1.27192	1.16887	0.741202	0.777007	0.400336	0.38887	0.333455	0.332977
NOC2	P39744	230.738	271.16	162.587	175.382	103.354	89.8503	91.0101	122.802	0.684603	0.708932	0.30682	0.314434	0.15888	0.151903	0.121109	0.120465
VPS52	P39904	43.2982	43.934	33.8147	37.689	19.7451	20.2324	21.4912	25.6068	0.19799	0.190644	0.0948457	0.100989	0.0563093	0.0571898	0.0456375	0.0441172
NPR2	P39923	71.5403	75.4729	70.9198	63.2157	34.8419	37.157	39.3374	46.4211	0.202912	0.188734	0.154169	0.148154	0.0794067	0.0754444	0.0616323	0.0647999
AFG3	P39925	93.1214	128.519	111.318	154.158	79.2558	97.4562	78.0048	112.516	0.91405	0.887987	0.441535	0.433057	0.207637	0.215236	0.166112	0.16472
SSO2	P39926	11.2395	20.6999	24.3472	48.6499	25.0056	53.4918	15.9423	58.5388	1.19145	1.14623	0.624373	0.60692	0.295976	0.298614	0.243082	0.245223
PTI1	P39927	97.6223	150.578	151.445	187.381	98.2105	126.697	70.6172	151.081	0.469981	0.430497	0.256954	0.26623	0.119385	0.112826	0.0913317	0.100943
SLN1	P39928	3.89101	4.26963	3.40802	3.1882	1.69559	1.68967	1.89847	2.134	0.163802	0.15864	0.079476	0.080607	0.0449082	0.0431021	0.0383991	0.0393475
SNF7	P39929	64.2591	62.3888	68.5768	94.5928	80.2274	67.5016	123.628	92.7764	1.59329	1.60654	0.995403	0.955878	0.49688	0.536946	0.447207	0.430147
SSP120	P39931	448.587	652.696	465.421	479.213	277.19	334.186	99.6765	415.389	0.964787	0.975238	0.434581	0.399227	0.224739	0.253244	0.211608	0.206007
TIF4631	P39935	2152.43	2639.13	1714.34	1816.62	908.811	973.511	548.047	1194.41	0.952768	0.940441	0.553314	0.551984	0.279963	0.276271	0.216319	0.215799
TIF4632	P39936	64.2155	74.354	64.2908	67.1567	31.2546	44.985	31.2346	43.8494	0.334819	0.315882	0.218972	0.230958	0.119369	0.11666	0.0949157	0.0920023
RPS26A	P39938	1114.49	1004.88	772.774	935.129	773.382	627.16	1476.54	860.511	9.1934	9.16686	4.03637	3.9478	1.93551	1.67391	1.34819	1.39554
RSP5	P39940	259.148	326.236	316.411	349.006	162.77	287.085	274.401	330.421	0.723481	0.712516	0.378523	0.377276	0.199159	0.175456	0.160938	0.154485
UBP5	P39944	6.14924	5.00412	6.172	5.98133	2.97465	3.22415	2.95501	4.11836	0.387537	0.349593	0.143424	0.142336	0.0754024	0.0770275	0.0620983	0.0660266
AST2	P39945	8.90097	8.89185	10.5984	12.6578	10.141	9.7527	16.5054	11.5109	0.288059	0.239371	0.140264	0.142737	0.0715333	0.0737937	0.0575921	0.0561303
OXA1	P39952	157.283	130.402	99.9046	101.538	62.7442	53.5556	91.9216	65.2016	0.857438	0.751589	0.356321	0.397971	0.167339	0.153495	0.113455	0.12353
YEA6	P39953	43.4007	41.9229	54.0646	48.2181	25.2495	25.5771	27.582	31.9459	0.351839	0.374728	0.32538	0.311077	0.167617	0.16779	0.149774	0.148815
SAH1	P39954	111251	120039	38035.8	43153	22670.8	22083.8	24529.4	26680.1	3.81284	3.71877	1.905	1.92923	0.943649	0.919606	0.744289	0.712957
SAP1	P39955	1.59669	1.61738	1.31906	1.25309	0.669388	0.732025	0.794528	0.865004	0.362651	0.364776	0.198466	0.198763	0.112333	0.107316	0.0919131	0.0860145
RPH1	P39956	6.31156	4.56091	4.7292	3.26716	2.51476	2.2087	6.28215	3.05699	0.302921	0.262573	0.18756	0.174168	0.103591	0.108703	0.092654	0.0907441
GDI1	P39958	907.829	984.402	977.697	1068.32	682.615	831.173	1013.43	1036.23	1.46333	1.44802	0.787784	0.784842	0.407294	0.455198	0.377935	0.35778
BEM2	P39960	30.9058	36.5758	37.3578	39.3292	24.5963	24.6905	21.999	31.5916	0.141159	0.139767	0.0959913	0.0925486	0.046124	0.0418701	0.0337109	0.037216
YCK3	P39962	34.4104	41.3411	34.7886	36.235	21.5925	20.9365	21.6885	26.6323	0.442248	0.458699	0.247721	0.232657	0.13609	0.130738	0.107519	0.103857
AIM10	P39965	72.5156	64.6914	60.3834	53.3583	35.0594	31.2252	39.1294	35.3965	0.369743	0.3441	0.177425	0.168117	0.0739175	0.0742144	0.0578976	0.0520336
PTC2	P39966	94.6315	96.0249	93.8953	112.589	69.4288	91.6919	151.429	98.2905	0.74232	0.708866	0.363884	0.415015	0.196539	0.194001	0.156488	0.179505
VAC8	P39968	492.843	593.267	635.152	691.758	434.203	483.52	377.992	576.18	0.549346	0.550258	0.329367	0.320622	0.165177	0.157936	0.12889	0.127487
BOI2	P39969	30.6107	29.793	26.011	23.3798	15.2383	13.9593	23.1238	17.8038	0.282766	0.268178	0.189693	0.190507	0.105892	0.100002	0.0817536	0.085802
DLD3	P39976	1311.65	1042.43	617.065	664.199	464.479	369.345	577.099	478.196	2.5272	2.96158	0.832584	0.837098	0.449362	0.439451	0.342593	0.358263
HPA3	P39979	5026.2	4257.34	5850.74	5018.34	2430.87	3040.95	2412.9	3100.42	0.716997	0.618335	0.568465	0.556603	0.289991	0.270311	0.204802	0.203403
AVT2	P39981	5.068	4.40617	6.1049	4.97859	2.64104	2.95203	2.57507	4.30349	0.152276	0.153825	0.153474	0.149594	0.0826638	0.0843136	0.072343	0.0698631
HAT2	P39984	17.4858	13.4266	16.6152	14.8737	10.2859	14.0262	24.5782	13.8752	0.44682	0.445927	0.236638	0.224108	0.118916	0.117076	0.0968089	0.0987799
POL5	P39985	195.33	273.187	177.654	198.986	111.878	113.926	80.3827	145.079	0.340967	0.312141	0.182846	0.185347	0.0944091	0.0919294	0.0761353	0.0769957
SPF1	P39986	245.432	221.023	226.647	243.403	172.462	148.76	235.221	197.84	0.584554	0.567594	0.296816	0.289738	0.156047	0.153278	0.133053	0.134159
BUD16	P39988	89.6684	134.696	99.4139	136.446	55.5252	80.5868	30.5433	100.187	0.421732	0.444501	0.267703	0.263188	0.143484	0.145487	0.11485	0.118265
SNU13	P39990	692.25	1135.51	880.273	1332.24	807.226	809.873	747.464	1042.12	0.758741	0.772889	0.296465	0.308125	0.159621	0.140722	0.112962	0.111697
GEA2	P39993	123.534	150.41	99.9383	101.445	51.8982	51.86	26.7823	67.6746	0.176174	0.170805	0.100648	0.0989449	0.0502492	0.0464444	0.0390082	0.0393186
EAF5	P39995	0.258419	0.240568	0.207779	0.297231	0.211298	0.181493	0.154217	0.231543	0.445167	0.470654	0.263254	0.241576	0.146594	0.136347	0.114626	0.113885
GTT3	P39996	14.2834	17.0509	23.4605	22.5657	12.9243	14.0864	8.97202	18.1164	0.484491	0.43674	0.256617	0.267266	0.135045	0.123483	0.0971177	0.111364
EDC3	P39998	61.147	53.1157	67.865	84.0673	72.6636	57.2975	128.679	78.1012	0.878691	0.849869	0.498587	0.50562	0.254143	0.241246	0.209442	0.21323
MIT1	P40002	38.0141	33.7645	35.5576	30.4656	16.4753	19.1008	18.6734	23.7102	0.762935	0.814239	0.399114	0.418187	0.206223	0.201659	0.162405	0.162396
GIM4	P40005	117.43	211.02	262.571	419.599	206.069	374.643	315.276	443.072	0.90406	0.901172	0.514835	0.481949	0.251942	0.260832	0.239409	0.219295
NOP16	P40007	7.15541	7.23508	5.49952	6.31452	4.11231	3.17193	5.30473	4.47978	1.86924	1.80804	1.00389	1.02166	0.573294	0.52102	0.449315	0.428838
FMP52	P40008	2782.26	2597.16	2185.54	2344.75	1835.31	1820.24	2355.73	2448.08	2.38298	2.28109	1.00802	0.95913	0.520547	0.513535	0.429148	0.436765
NUG1	P40010	774.909	796.751	485.654	561.775	334.317	288.937	459.62	396.752	0.571879	0.577013	0.230671	0.223397	0.124685	0.120276	0.11119	0.104419
HEM14	P40012	80.0665	88.2401	77.9477	81.0384	51.2409	55.8666	55.7398	62.9289	0.393636	0.376375	0.214185	0.198982	0.106546	0.104196	0.0814354	0.0797939
BIM1	P40013	25.4465	27.1617	23.3556	22.6524	11.3047	11.4333	11.0901	14.24	0.601384	0.548326	0.358011	0.37272	0.185205	0.173299	0.136653	0.133232
SPC25	P40014	14.5002	12.9283	10.6922	11.4046	6.44741	10.0711	5.38489	11.0931	0.419688	0.444355	0.264893	0.270646	0.138173	0.113604	0.0850821	0.0908502
ISC1	P40015	21.6542	22.5591	31.5303	31.9814	22.1539	23.2235	27.5091	29.492	0.350743	0.329772	0.213039	0.223501	0.113332	0.105615	0.0851146	0.093429
RPN3	P40016	1203.74	1264.51	929.994	972.556	621.959	631.124	573.614	830.511	1.5038	1.50725	0.809952	0.776897	0.419955	0.422079	0.354537	0.351357
YAT2	P40017	207.829	226.476	17.2055	15.408	5.86681	6.14426	8.64702	8.20956	1.40958	2.06522	0.14216	0.139504	0.065124	0.0666631	0.0598675	0.059761
SMB1	P40018	35.3267	38.7162	50.7953	63.7245	48.5176	45.2372	56.1341	58.3828	1.04636	1.01748	0.602508	0.610278	0.316021	0.309085	0.249645	0.243821
CHZ1	P40019	24.8697	27.8648	22.9836	30.8715	26.6651	25.1497	20.7546	32.3453	2.67983	2.69171	1.12915	1.14933	0.522645	0.542497	0.429876	0.406276
ARB1	P40024	1214.98	1115.59	716.342	716.375	427.025	441.351	789.996	583.446	0.929356	0.890991	0.448843	0.436105	0.233574	0.245144	0.206615	0.200609
KRE29	P40026	3.00252	2.24955	1.76587	1.5901	0.784605	0.794632	0.955363	0.916873	0.10938	0.111939	0.0589669	0.0594205	0.0268242	0.0284717	0.0242576	0.0248932
MXR1	P40029	119.356	147.892	148.153	246.201	240.261	216.863	225.563	269.559	1.27241	0.969219	0.59021	0.557394	0.305878	0.308683	0.272761	0.262924
ERG28	P40030	6609.06	7119.6	3785.24	3684.63	2211.01	2185.78	1273.59	2589.14	2.11903	1.83847	0.71498	0.68764	0.374948	0.360587	0.299002	0.292469
TPA1	P40032	107.889	119.675	84.6473	92.0833	52.275	54.4746	52.5277	71.284	0.435919	0.435637	0.224473	0.221409	0.12368	0.128801	0.107708	0.105105
JHD1	P40034	22.2368	8.9257	13.6198	13.2697	5.76418	6.87587	5.41524	7.92384	0.209213	0.196818	0.139359	0.129186	0.0679056	0.0734812	0.0603139	0.0575451
PIC2	P40035	136.965	162.002	173.432	171.259	87.5502	108.514	90.6075	84.6828	0.274853	0.244144	0.18627	0.191721	0.0823389	0.0951565	0.0554776	0.0544623
HMF1	P40037	29804.2	33072.2	26451.9	25956	14142.7	16747.2	11715.3	18424.8	2.29443	2.30404	1.36236	1.38501	0.720749	0.727371	0.571768	0.558835
PCL6	P40038	16.6304	19.9312	16.0646	15.5822	7.8527	8.71875	6.33001	9.76051	0.380296	0.380955	0.224464	0.215522	0.116885	0.113938	0.101999	0.096543
THO1	P40040	503.535	795.27	788.617	926.854	579.763	681.621	489.514	826.015	1.00668	0.974419	0.677524	0.65692	0.331311	0.348588	0.264058	0.258742
TDA2	P40045	1.86367	0.871224	1.25765	2.91595	2.83023	2.61052	1.03237	3.28915	0.300667	0.280377	0.145313	0.131495	0.0604365	0.0621394	0.0595466	0.0545938
ALD5	P40047	461.461	501.676	329.392	421.549	268.961	256.012	342.568	320.268	1.5712	2.23429	0.491546	0.502855	0.241128	0.252571	0.202512	0.203547
PTP3	P40048	72.8613	89.7187	86.3055	86.3133	38.4503	41.4226	28.2066	48.8914	0.204538	0.20308	0.138762	0.142341	0.082397	0.0766248	0.0616454	0.0603775
ICP55	P40051	67.4298	69.1991	65.6827	69.4882	39.3399	37.3405	64.8511	42.1545	0.227433	0.216862	0.132932	0.139321	0.0640972	0.0693551	0.0491106	0.0481639
AIM9	P40053	346.078	324.214	229.802	225.766	129.576	128.556	185.58	157.888	0.864952	0.789624	0.386681	0.386109	0.181041	0.188162	0.151497	0.1478
UTP7	P40055	65.5002	49.8615	28.1614	22.6775	14.3207	12.7112	27.3159	17.8177	0.56505	0.548498	0.232887	0.244311	0.125139	0.125645	0.102524	0.102003
GET2	P40056	238.144	242.285	229.349	235.439	160.496	139.764	213.156	181.487	0.810592	0.721169	0.448651	0.453654	0.227174	0.228642	0.183046	0.194325
TSC11	P40061	10.396	12.1784	9.45333	9.98655	5.62571	5.36483	4.74301	6.83105	0.140928	0.133288	0.0698567	0.0695663	0.0354203	0.0333186	0.0279987	0.028532
NUP157	P40064	134.512	174.865	138.88	152.917	83.117	90.5683	47.1044	118.303	0.24566	0.241213	0.122136	0.122403	0.0583636	0.0556434	0.0484792	0.0498684
KAP123	P40069	2332.68	3318.95	2223.85	2650.89	1463.01	1527.59	734.168	1969.89	0.535566	0.512692	0.283169	0.274876	0.145896	0.151488	0.126029	0.12985
LSM4	P40070	1016.56	1066.26	869.262	812.408	504.099	534.165	789.732	661.343	1.77877	1.8162	1.00062	1.02058	0.518361	0.478475	0.403676	0.399144
TMN3	P40071	12.233	11.1773	12.715	13.0727	6.56477	6.5534	5.52885	8.53906	0.22658	0.209388	0.116349	0.111177	0.0545121	0.0569756	0.0451768	0.0473332
AVT6	P40074	166.675	174.253	261.354	227.781	116.22	132.204	104.753	152.658	0.568529	0.557648	0.496321	0.500207	0.265804	0.266507	0.210545	0.220655
NSA2	P40078	96.3296	85.0056	67.029	80.2777	48.922	43.9395	92.2365	55.1753	1.09738	1.06727	0.511813	0.492411	0.272304	0.259396	0.2115	0.218614
YER134C	P40081	320.066	342.133	324.18	292.253	169.129	164.818	112.36	198.3	0.793561	0.771173	0.50419	0.511307	0.24326	0.242058	0.183502	0.191086
RTR1	P40084	14.6779	25.8722	14.4719	20.9796	9.76149	18.5848	5.57719	18.0453	0.440984	0.385018	0.234964	0.226354	0.122689	0.129248	0.106314	0.104493
EMP65	P40085	1.29791	1.13977	1.20456	1.17836	0.63049	0.629571	0.649102	0.834383	0.133072	0.143693	0.0970671	0.0965032	0.0566319	0.0493958	0.045596	0.0467679
COX15	P40086	787.101	864.958	829.946	876.969	449.55	434.485	378.418	470.923	1.13776	1.17462	0.684517	0.69597	0.313989	0.314629	0.22439	0.223822
DDI1	P40087	372.726	293.806	304.587	257.64	203.287	204.994	249.401	240.977	1.06319	1.07703	0.554801	0.558449	0.305913	0.294604	0.256616	0.247211
FTR1	P40088	30.3979	31.3677	38.4966	34.492	17.8544	18.0886	19.8926	29.6795	1.61424	1.51589	0.845835	0.854089	0.42476	0.454894	0.383588	0.39203
SCC4	P40090	67.9774	71.1371	57.1729	46.4228	27.788	26.2864	33.6508	37.4988	0.225482	0.211317	0.118241	0.11252	0.062417	0.0684267	0.0507503	0.0501563
YER156C	P40093	1428.57	1698.36	1218.95	1245.35	736.497	701.54	650.579	926.193	0.950308	0.898513	0.443187	0.43197	0.245237	0.224213	0.179969	0.183864
COG3	P40094	153.815	172.675	141.553	139.304	78.797	77.9738	50.0361	98.2178	0.16997	0.162065	0.110246	0.110537	0.0589511	0.0610547	0.0522034	0.0531323
BUR6	P40096	437.357	524.421	271.943	234.709	123.094	121.844	76.1428	156.598	4.51991	4.71374	2.38848	2.243	1.19033	1.28089	1.06416	0.986702
FMP10	P40098	16.3615	16.6979	12.186	14.0482	7.92343	7.579	10.3367	8.76018	1.44066	1.38045	0.612493	0.620046	0.275902	0.291998	0.225954	0.22375
GPP2	P40106	13.4064	14.795	12.9632	13.6492	10.5907	10.7017	11.8482	13.5498	0.253038	0.238035	0.122538	0.105347	0.0646518	0.0776355	0.063028	0.0573265
VRG4	P40107	2.48187	2.05323	2.69996	4.1471	3.50813	2.63526	4.91053	3.56352	0.787369	0.803141	0.494469	0.480075	0.254828	0.255416	0.203679	0.209846
SSB2	P40150	59.3554	60.174	50.2801	50.4955	29.8419	46.2559	39.7507	43.0636	3.42626	3.28075	1.70827	1.65235	0.841775	0.81769	0.675183	0.688489
MGS1	P40151	1.69589	1.49535	1.8414	1.99845	1.47382	1.2036	2.43961	1.72922	0.177009	0.164861	0.118992	0.117166	0.0619015	0.0649269	0.0492162	0.0494452
IES2	P40154	45.0236	41.4425	36.0664	44.8214	26.5073	24.6415	41.3565	34.1021	0.932249	0.887751	0.497576	0.507385	0.261728	0.265382	0.213123	0.204127
RRG9	P40156	32.0613	30.3424	20.634	20.2004	10.1584	9.64139	9.32907	11.9819	0.848236	0.812595	0.39911	0.382483	0.178857	0.17795	0.1458	0.135251
VID27	P40157	56.9605	61.1636	49.1826	46.9131	28.4797	30.1314	30.2568	36.5575	0.378396	0.348899	0.209233	0.211058	0.108653	0.110048	0.0908084	0.0892587
RIO2	P40160	61.4358	59.3693	42.0705	51.0259	33.721	26.8864	38.2058	36.3777	0.624165	0.623111	0.294078	0.287206	0.145505	0.144547	0.126752	0.12396
RTT106	P40161	73.1217	70.7449	63.0407	56.7671	29.8306	38.6685	39.2822	47.6111	0.440488	0.466989	0.271713	0.259306	0.128522	0.129304	0.0985758	0.0995441
PSY2	P40164	35.3518	44.5134	39.7592	41.116	23.0099	23.4079	13.2532	30.9415	0.206427	0.211644	0.122926	0.1211	0.0624367	0.0632685	0.0500256	0.0533064
YNL194C	P40169	104.676	110.439	27.6103	16.5537	16.4438	26.9675	17.2191	25.0558	0.320109	0.30366	0.0468295	0.0536782	0.0272986	0.0389639	0.0288792	0.0266539
MMF1	P40185	23116.8	35230.1	29650.9	32420.1	13394.1	22967	13407.1	23915.6	1.92835	1.85244	0.926285	0.89067	0.443483	0.416624	0.305852	0.298089
PCL7	P40186	27.4693	28.1064	50.4522	47.6678	27.5403	28.972	25.0915	33.3117	1.00914	0.933076	0.702771	0.744416	0.349626	0.348038	0.267188	0.264199
CCS1	P40202	352.094	352.361	494.433	576.064	468.846	392.778	595.297	524.13	0.881632	0.812904	0.604325	0.575404	0.334845	0.303174	0.259175	0.269054
JLP2	P40206	29.6371	30.0052	25.3648	27.1569	19.3271	16.446	37.6688	23.6936	0.271672	0.254457	0.132242	0.141048	0.0774068	0.0692297	0.0640245	0.0632626
GID8	P40208	41.1654	51.59	31.0756	22.2052	15.1051	13.9391	9.80276	20.1088	0.67068	0.647083	0.394394	0.378527	0.204968	0.201813	0.168718	0.164462
SIP5	P40210	11.968	11.3679	9.11348	8.10985	5.93281	5.63023	14.4089	7.43088	0.377384	0.321187	0.187599	0.171316	0.0969183	0.101513	0.0851876	0.0875687
RPL13B	P40212	115714	92992.6	65195.2	57823.1	33089.5	29626	66456.5	37676.1	5.09718	5.09394	2.26512	2.28412	1.1175	0.998882	0.799293	0.812946
NDE1	P40215	1919.55	2766.11	1985.02	2184.52	1044.3	1261.42	733.361	1272.81	3.53303	3.45372	1.45903	1.4118	0.567215	0.624102	0.449538	0.444666
PRE5	P40302	1589.91	1732.06	2578.44	2557.12	2148.79	1959.76	2932.72	2888.2	2.02951	1.9919	1.00888	1.00735	0.534321	0.546961	0.439	0.440413
PRE6	P40303	1832.65	2802.46	2850.49	3603.13	1476.52	3657.71	3197.29	4023.93	2.8858	2.95863	1.67019	1.6314	0.881115	0.884925	0.743259	0.718547
TGL3	P40308	22.4962	22.6314	32.7883	28.8567	17.0658	17.9237	19.6205	22.23	0.231914	0.237457	0.135736	0.132361	0.0727115	0.0747812	0.0615177	0.0667984
SOK1	P40317	10.276	11.3306	12.426	13.1988	7.26342	8.44207	6.32603	10.2838	0.379543	0.375522	0.189563	0.186484	0.113246	0.11462	0.0906554	0.0937089
SSM4	P40318	49.4188	53.5128	53.4734	62.2343	38.8685	36.6677	35.3119	50.3408	0.366348	0.369371	0.210305	0.205434	0.115604	0.116658	0.0985687	0.100916
ELO3	P40319	3675.26	3814.45	2707.28	2284.79	1049.44	1158.06	1323.74	1468.12	1.11273	1.11246	0.622899	0.632302	0.302791	0.273989	0.226895	0.231456
RPT2	P40327	3308.33	2943.82	2393.34	2217.95	1546.9	1421.42	2853.53	1856.25	2.19838	2.24631	1.29069	1.2661	0.711191	0.723102	0.603854	0.575904
YTA6	P40328	25.7835	23.0947	19.511	18.251	10.3398	10.1588	7.93812	12.4928	0.374479	0.366368	0.238263	0.232274	0.119525	0.12774	0.104131	0.102651
PEP8	P40335	42.391	43.1059	35.4114	33.3119	23.7734	26.0475	42.4266	29.615	0.444581	0.406513	0.222912	0.207953	0.11619	0.121964	0.104497	0.1026
RFC4	P40339	85.99	120.068	92.8044	107.777	57.3177	74.7323	50.3047	93.6149	0.296494	0.304079	0.172814	0.163785	0.0874821	0.0801724	0.0736	0.0755624
YTA7	P40340	45.746	51.3007	42.0577	45.4753	21.8077	25.1795	18.634	30.4234	0.294601	0.260889	0.159613	0.160757	0.081367	0.0803922	0.0642784	0.0651812
YTA12	P40341	149.48	181.99	153.846	175.524	89.7807	94.9089	62.1769	104.772	0.687586	0.661662	0.358716	0.360336	0.167307	0.168942	0.12626	0.12962
VPS27	P40343	124.379	138.162	123.581	120.112	69.9158	79.025	65.5086	98.2828	0.459183	0.447001	0.259108	0.264911	0.14343	0.139511	0.120892	0.116357
ATG3	P40344	21.8951	16.3149	19.6139	23.763	14.3393	15.8847	23.8428	18.8854	0.627026	0.6029	0.332284	0.325072	0.171585	0.180768	0.144781	0.138517
LRO1	P40345	140.798	156.201	134.784	138.778	80.6708	79.9642	86.8158	99.1936	0.451953	0.39957	0.270912	0.279411	0.134754	0.130271	0.108719	0.111069
RFC2	P40348	607.898	630.91	522.066	512.688	321.766	293.185	325.354	399.922	0.554466	0.521131	0.278558	0.281958	0.145047	0.139737	0.116305	0.118505
ALG5	P40350	241.056	238.239	209.095	183.22	113.364	102.269	103.64	139.121	0.379683	0.365165	0.217482	0.226766	0.117961	0.121596	0.106411	0.0980841
ALG8	P40351	9.67933	10.1915	10.8369	11.4545	4.88033	5.1074	3.35831	8.29166	0.217492	0.213239	0.131521	0.126622	0.0653358	0.0698213	0.0578888	0.0570789
RAD26	P40352	14.0651	14.261	11.1817	13.4923	6.49819	6.68651	5.19765	8.32519	0.196286	0.20303	0.104094	0.105963	0.0565571	0.0607326	0.0448596	0.0462582
PGD1	P40356	61.458	70.8903	61.4635	67.5687	40.6962	37.923	24.1047	50.2444	0.580736	0.632775	0.34332	0.336587	0.190273	0.185789	0.149005	0.141622
SEC9	P40357	3.47624	2.01712	1.59304	1.51955	0.894364	0.86736	2.06715	1.0949	0.588972	0.580492	0.301594	0.297261	0.153764	0.161509	0.127881	0.126036
JEM1	P40358	3.75691	3.76537	2.24174	2.01164	1.15142	1.13806	1.01876	1.53601	0.270865	0.289052	0.14158	0.145232	0.0710511	0.0711235	0.0625312	0.0577034
PSF2	P40359	32.6866	35.432	20.8558	18.9467	9.02076	9.07041	4.07064	11.9196	0.539806	0.648094	0.248566	0.253076	0.113892	0.110925	0.0921232	0.0951083
ARG2	P40360	94.1245	97.6592	53.4643	50.2542	25.4884	25.3586	26.1516	31.6288	0.40463	0.520097	0.15975	0.148645	0.0679255	0.0734813	0.059679	0.0626923
YJL070C	P40361	10.847	8.2062	6.64216	5.4098	3.32139	3.48828	5.21358	3.52296	0.153429	0.143153	0.0826036	0.076672	0.0423961	0.0406564	0.0341459	0.0336583
UTP18	P40362	22.2308	25.6768	24.9707	27.7194	17.9389	15.3524	17.3934	22.6928	0.394777	0.387208	0.183538	0.197158	0.102915	0.0964242	0.0807529	0.0809516
MPM1	P40364	74.7993	93.3112	52.6347	62.844	38.026	37.2988	40.1786	40.4712	1.19108	1.10578	0.454916	0.441437	0.208714	0.222681	0.15025	0.143264
LAS21	P40367	16.3522	20.8206	19.064	18.9691	9.91418	10.7974	6.13603	13.1901	0.221133	0.216893	0.142116	0.142831	0.0738942	0.0770005	0.064295	0.0675109
NUP82	P40368	122.072	121.239	97.83	97.2078	55.7657	53.8786	66.2161	68.8063	0.279719	0.273418	0.155322	0.154163	0.0752137	0.0756895	0.0601483	0.0613405
RIC1	P40395	38.5214	43.5577	29.5874	26.4572	14.5512	16.0933	9.09194	19.1762	0.204351	0.204559	0.113583	0.115245	0.0594767	0.0577552	0.0482809	0.0457602
CCT5	P40413	137.007	173.472	151.531	162.01	76.2617	113.171	99.0135	137.907	1.1974	1.14593	0.643511	0.633764	0.315629	0.342842	0.270995	0.266425
TPM2	P40414	15.8414	41.1646	59.9252	119.958	115.846	172.199	36.5172	124.13	1.9566	1.96447	0.860316	0.802648	0.407809	0.39938	0.315872	0.314064
ATM1	P40416	128.823	128.152	87.623	136.468	52.4077	48.8887	58.8942	64.1944	0.460358	0.400298	0.216679	0.220603	0.109157	0.10855	0.0838873	0.0887492
RPC10	P40422	572.481	501.337	462.171	451.055	308.778	251.199	586.708	320.291	1.94818	1.67186	0.924221	0.906479	0.461969	0.533753	0.384883	0.446308
PFK26	P40433	23.1929	24.8254	14.0252	14.1965	7.90512	8.92684	7.85396	10.2681	0.421696	0.362156	0.13474	0.135381	0.0662403	0.0714776	0.0587524	0.0576139
COA1	P40452	706.224	647.824	442.648	457.923	236.989	232.97	216.012	262.602	1.80507	1.76708	0.783396	0.803759	0.35726	0.342159	0.256596	0.25902
UBP7	P40453	14.4219	15.7529	12.3684	12.582	7.13426	7.27511	6.78096	9.30408	0.143968	0.136321	0.0842799	0.0830504	0.0472496	0.0440933	0.0379884	0.0377734
RRD1	P40454	2.06078	2.67961	2.58349	2.23253	1.12232	1.74112	1.40946	2.30452	0.681701	0.656213	0.292862	0.289909	0.150333	0.144304	0.10798	0.121772
MLP2	P40457	21.8816	20.4478	15.7192	14.6545	7.18311	8.33665	5.61421	10.0071	0.264542	0.258946	0.136712	0.139336	0.0752769	0.0683369	0.0565275	0.0578778
ATG32	P40458	6.97629	8.23984	11.7859	17.5361	9.52061	8.97571	9.60293	11.2767	0.274086	0.257466	0.260606	0.258775	0.14907	0.151886	0.130361	0.131096
PAN6	P40459	76.2713	88.7826	43.4348	43.1077	21.7708	21.1856	23.72	26.6212	0.504344	0.510466	0.224565	0.225115	0.110761	0.105875	0.0926634	0.0962887
NDC80	P40460	12.0444	10.894	9.24518	9.66777	5.38424	5.00593	7.49689	5.88656	0.319688	0.304992	0.214217	0.213409	0.130618	0.118895	0.0980597	0.0956545
TMA108	P40462	320.521	348.799	293.329	303.253	183.422	174.011	150.038	218.39	0.310801	0.289285	0.171795	0.176981	0.0892087	0.086691	0.0691579	0.0681817
FKH1	P40466	34.0267	30.5283	25.3443	21.8573	13.639	12.4667	27.4364	16.4826	0.539042	0.543765	0.327159	0.32567	0.157126	0.156135	0.141129	0.136865
ASG1	P40467	44.6445	48.8128	45.4699	47.6479	25.4979	27.3841	24.027	33.5715	0.311958	0.344159	0.223285	0.227185	0.113398	0.117877	0.0916704	0.0881116
MET18	P40469	271.117	322.661	201.536	193.936	104.64	112.101	67.4184	133.799	0.221296	0.202844	0.106887	0.107944	0.0547633	0.0553823	0.0447844	0.0455771
RRT14	P40470	43.6017	37.8448	26.5484	25.2623	13.1264	13.2402	19.3637	15.2637	1.31947	1.27114	0.602005	0.59693	0.2924	0.278928	0.232986	0.228087
AYR1	P40471	1754.97	1905.04	1830.96	1802.89	1216.24	1213.05	1086.44	1517.71	0.790363	0.800646	0.383961	0.36172	0.19623	0.211938	0.169402	0.16749
SIM1	P40472	26.9616	28.4127	34.1614	36.4831	23.8714	22.8731	16.8279	25.0507	1.31857	1.13917	0.7553	0.787991	0.427497	0.364607	0.291747	0.322653
NUP159	P40477	106.831	114.559	81.18	76.3076	45.3639	42.187	43.5095	56.0417	0.258249	0.253999	0.140293	0.144245	0.0736695	0.0721205	0.06041	0.0600864
HOS4	P40480	3.03437	3.10337	2.80986	2.91991	1.60882	1.73226	1.22208	2.12042	0.300163	0.291566	0.177695	0.17427	0.10066	0.0951275	0.0768674	0.0761147
HPM1	P40481	60.4144	68.4947	49.6231	39.8001	24.5922	22.4152	21.2837	33.788	0.322027	0.323546	0.169055	0.163959	0.0880884	0.0841274	0.0666289	0.069356
SEC24	P40482	1041.92	1066.78	864.845	921.533	565.842	546.983	771.408	707.573	0.813227	0.773694	0.408265	0.420883	0.211566	0.214093	0.169188	0.186056
YIL108W	P40483	130.884	145.76	120.48	128.197	89.7947	88.4949	100.11	116.037	0.374927	0.372392	0.180997	0.177429	0.0911768	0.0905634	0.0760559	0.0772908
MOB1	P40484	113.705	145.629	128.436	105.989	58.0095	63.6172	31.2975	84.1541	0.57835	0.559926	0.282851	0.294014	0.156998	0.151906	0.127109	0.128203
SLM1	P40485	241.261	291.209	192.349	173.808	109.269	115.387	121.65	143.268	0.473077	0.472726	0.244124	0.255458	0.130114	0.131188	0.116777	0.114426
SHQ1	P40486	49.6676	55.4557	40.8522	43.0462	22.4129	21.517	15.3067	28.3751	0.16129	0.161527	0.0854522	0.0879864	0.0433696	0.0420357	0.0353889	0.0360741
DPH1	P40487	48.4792	55.2098	39.423	43.5821	24.0915	21.0424	23.98	28.4116	0.205553	0.214913	0.105151	0.110822	0.0587414	0.0551626	0.0482391	0.0497571
FMC1	P40491	425.36	412.171	255.944	234.189	95.5134	93.5749	107.657	98.9454	0.926642	0.88005	0.634799	0.644817	0.276461	0.287149	0.203707	0.208255
FYV10	P40492	43.9687	53.7544	35.3728	32.8791	18.9632	20.8748	8.85796	25.8443	0.221837	0.211015	0.144276	0.141351	0.0733877	0.0788792	0.0630194	0.063874
BMT5	P40493	30.6819	29.9375	20.1883	20.9717	14.3094	12.3257	15.7552	17.5098	0.28335	0.249164	0.109154	0.103725	0.0509802	0.0523563	0.0461397	0.0434765
PRK1	P40494	0.542625	0.433393	0.520569	0.497507	0.330209	0.329052	0.602105	0.404178	0.210365	0.207746	0.109179	0.113827	0.0614683	0.0585198	0.0484339	0.0513576
LYS12	P40495	3606.44	5096.47	3288.74	4191.23	1914.23	3081.62	3269.77	3648.35	3.32373	3.11802	1.25349	1.27123	0.627601	0.58597	0.479906	0.501734
RSM25	P40496	14.2033	12.3825	10.81	14.3979	7.52146	7.28554	14.384	7.76706	1.30182	1.19189	0.558319	0.589578	0.230634	0.205775	0.158297	0.158756
UTP25	P40498	155.323	147.296	89.091	87.0602	49.9221	46.5708	55.8926	62.2837	0.425396	0.421267	0.200393	0.205474	0.106887	0.10668	0.0862294	0.0850438
ICE2	P40499	96.2785	92.0321	65.0595	51.9416	27.3827	30.4795	29.6891	39.9209	0.336559	0.307316	0.168161	0.173226	0.0892727	0.0979501	0.0804525	0.0799433
AVT7	P40501	48.0906	52.2178	121.752	190.639	113.577	111.138	85.325	165.037	0.703291	0.617705	0.872762	0.882534	0.45647	0.464512	0.387287	0.386496
KTR7	P40504	3.13759	4.36809	4.48068	6.01909	4.01985	4.54241	4.30301	6.0737	0.50035	0.514624	0.318414	0.293868	0.154532	0.156442	0.123406	0.121512
SDS3	P40505	70.9252	104.395	91.4684	95.0702	42.3099	58.5011	15.7703	67.9758	0.196874	0.195866	0.1224	0.12841	0.0667143	0.0651232	0.0549506	0.0526272
CAB2	P40506	266.361	314.255	180.381	196.285	121.499	121.556	103.324	144.353	0.489036	0.515018	0.216766	0.218902	0.0959988	0.110911	0.0864342	0.0844841
YIL077C	P40508	43.1641	40.0571	31.787	29.4123	18.9711	17.5866	28.9536	19.9543	0.484416	0.473596	0.265191	0.248318	0.125921	0.12711	0.101899	0.0957013
SEC28	P40509	1033.58	1599.81	1087.4	1167.38	542.925	693.524	271.369	823.991	0.83788	0.848093	0.406354	0.41874	0.203588	0.211131	0.170483	0.171624
SER33	P40510	73.7622	104.098	101.307	152.576	117.778	108.772	89.2955	150.024	1.03014	0.820586	0.560061	0.551353	0.303563	0.3033	0.26218	0.262502
YIL067C	P40514	8.17164	7.81199	6.94653	5.9162	3.16448	2.93555	2.47723	4.19471	0.189256	0.179869	0.103518	0.105322	0.053837	0.0552214	0.0430942	0.0460879
FIS1	P40515	436.211	508.016	501.643	603.015	374.161	372.68	340.301	427.724	1.191	1.08791	0.483885	0.519362	0.220568	0.228815	0.181361	0.180347
YRB2	P40517	11.4164	14.5729	15.5703	28.8918	23.9647	20.0053	24.6928	27.869	0.759674	0.677215	0.450263	0.430054	0.211478	0.220138	0.177652	0.177561
ARC15	P40518	1929.28	2445.36	1989.83	2242.65	1377.57	1325.46	751.823	1741.26	1.40608	1.34283	0.764889	0.748862	0.413511	0.39505	0.325505	0.331844
VHR1	P40522	1.16411	1.36757	1.9792	2.47995	1.57753	1.36507	1.72229	1.76544	0.295826	0.302858	0.211847	0.210155	0.109859	0.108614	0.0868796	0.0815846
YIL055C	P40523	16.7334	23.169	14.4889	16.8611	8.29173	13.0016	11.2504	16.7062	0.343039	0.304433	0.103079	0.102763	0.0561689	0.056116	0.0473184	0.045533
RPL34B	P40525	1930.62	2014.15	2551.26	4282.28	3470.21	2737.26	6782.39	3560.33	3.82963	3.81873	1.75336	1.76698	0.835452	0.753122	0.582179	0.620779
NEO1	P40527	61.6108	61.6713	49.8624	50.7637	28.9981	31.1861	28.8937	38.8566	0.196848	0.177587	0.102091	0.104688	0.0592955	0.0546159	0.04701	0.0524862
SYG1	P40528	17.0376	17.3072	27.8519	27.1797	20.584	19.0642	30.248	23.5339	0.28826	0.27397	0.191681	0.190764	0.100798	0.108195	0.0859908	0.087855
AGE2	P40529	33.8591	36.4931	35.1065	40.9282	25.9817	22.3478	17.2698	30.7785	0.496065	0.510854	0.23973	0.245656	0.121187	0.118994	0.0961256	0.0978896
PKP1	P40530	155.302	179.724	114.364	110.293	54.7124	64.5425	39.7997	65.6098	0.751397	0.744299	0.372506	0.373405	0.190028	0.198129	0.143179	0.156558
GVP36	P40531	1825.08	1747.44	1821.36	2308.3	1709.64	2046.58	2790.32	2417.23	1.58691	1.50491	0.730362	0.812384	0.425324	0.419987	0.325578	0.36324
TED1	P40533	935.64	926.425	905.887	1067.24	651.849	785.204	695.923	1011.23	0.742843	0.738943	0.421623	0.408733	0.219804	0.240916	0.194762	0.195355
EMC5	P40540	1240.03	1734.92	1538.14	1837.96	1074.23	1087.11	490.588	1435.72	0.53233	0.535176	0.280819	0.304601	0.161691	0.149102	0.126315	0.118982
IRR1	P40541	72.1502	82.498	74.1243	78.3399	50.5738	48.7955	39.1154	69.6338	0.260759	0.273499	0.195044	0.190275	0.11479	0.113237	0.1029	0.100256
VID28	P40547	40.4607	44.1521	31.2035	26.1357	15.7857	18.0616	10.2878	21.5097	0.197325	0.174077	0.110882	0.107137	0.0590338	0.0625752	0.0545252	0.0523476
SNL1	P40548	331.674	360.823	277.816	277.977	164.395	169.205	169.787	215.83	0.507224	0.452663	0.256249	0.245221	0.11915	0.112625	0.102565	0.0981731
MNT3	P40549	9.44804	11.9273	9.23142	10.7732	6.43531	6.99108	5.40598	8.42647	0.292335	0.283356	0.156745	0.147754	0.0802229	0.0849698	0.0688561	0.0690406
DOT5	P40553	198.359	197.852	131.108	107.55	64.011	63.2822	99.0461	86.4869	0.709488	0.718336	0.380674	0.367141	0.1795	0.207426	0.16674	0.157921
YIA6	P40556	10.1922	11.7216	11.9223	11.5629	7.82343	8.15006	6.12203	10.7419	0.23805	0.233762	0.164052	0.155356	0.0892209	0.0883887	0.0712865	0.0728768
EPS1	P40557	69.5186	73.7128	66.8248	69.327	45.4703	42.9702	55.5731	51.333	0.472094	0.452341	0.300857	0.303742	0.162695	0.169891	0.144646	0.136271
CFD1	P40558	158.602	201.584	109.612	96.7138	55.7189	60.1595	38.9879	77.523	0.398801	0.467701	0.178926	0.164616	0.0873316	0.097007	0.0828035	0.0797144
INP51	P40559	1.3761	1.83042	2.69165	4.96948	3.3389	4.14746	3.37561	5.3495	0.285422	0.276349	0.190549	0.183925	0.0969846	0.101227	0.0841184	0.0819715
YIL001W	P40560	37.1946	46.3548	32.3456	31.8283	16.2663	16.1446	9.01058	19.8376	0.23791	0.219692	0.113102	0.108019	0.0570246	0.0595424	0.0536493	0.0506143
MPH1	P40562	23.6048	24.5009	16.2993	13.836	7.82565	8.5439	6.63364	10.6053	0.239259	0.233414	0.12383	0.116302	0.0636824	0.0673906	0.0568907	0.0522015
AIM21	P40563	29.7415	21.9687	16.1172	13.8604	10.4149	8.50121	21.6299	11.4273	0.565531	0.532878	0.297146	0.291334	0.149529	0.152727	0.129733	0.128511
DJP1	P40564	446.151	513.493	396.865	419.026	224.869	221.317	195.929	288.169	1.12397	1.05957	0.62017	0.622636	0.293347	0.308233	0.250296	0.233686
YIR007W	P40566	63.6458	47.0344	42.4962	34.2661	21.7154	23.1015	40.1273	26.9643	0.188089	0.174892	0.130488	0.129297	0.0695987	0.0686288	0.0584247	0.0568574
YIR014W	P40570	6.61734	8.55546	8.23238	8.66455	4.4344	5.91321	3.42988	7.40885	0.23982	0.217932	0.152021	0.130023	0.0803683	0.0797672	0.0684039	0.0685627
MET28	P40573	29.517	34.2189	32.1187	34.1325	17.5041	16.676	22.8848	22.0466	1.9622	2.13151	1.12725	1.24515	0.581163	0.632443	0.493612	0.498366
INA22	P40576	234.215	264.299	139.424	118.517	60.3799	63.5308	29.7531	76.6253	0.60724	0.547967	0.26894	0.28037	0.137085	0.134046	0.0980482	0.0987624
YIR035C	P40579	1.21497	1.41687	1.47169	1.67178	1.43993	1.22376	1.4427	1.63398	0.405679	0.363535	0.287717	0.27802	0.14868	0.162053	0.127157	0.121602
IRC24	P40580	445.474	492.3	508.026	566.75	350.977	468.287	348.325	520.16	0.701923	0.677443	0.393651	0.36625	0.185429	0.18257	0.147035	0.138503
HYR1	P40581	5855.96	6347.97	5226.48	4691.51	2796.64	3192.19	2867.49	3488.66	1.28802	1.29171	0.704221	0.642987	0.35176	0.3781	0.295798	0.284709
GTT1	P40582	637.164	811.671	777.03	871.68	570.441	715.938	562.005	840.35	1.20721	0.851126	0.35854	0.333411	0.174599	0.190811	0.163025	0.154346
RLP7	P40693	3120.75	3099.33	2012.96	2178.15	1226.73	1114.05	2105.77	1380.41	1.14348	1.14791	0.561235	0.561217	0.297498	0.307846	0.258226	0.251963
ALA1	P40825	2386.17	2626.77	2801.94	3375.74	2021.98	2153.59	2132.98	2703.25	0.824974	0.833768	0.559337	0.536439	0.283139	0.30433	0.250051	0.250445
MKT1	P40850	693.672	814.31	660.497	686.227	376.91	426.443	408.375	521.548	0.481498	0.465043	0.24255	0.244619	0.122681	0.117786	0.0964044	0.0978211
AXL1	P40851	27.9431	32.2804	23.8637	27.3382	12.7189	12.7166	10.9328	16.6736	0.205438	0.1971	0.129646	0.128495	0.0656802	0.0661418	0.0554412	0.054082
SAP185	P40856	41.1419	47.3043	43.264	47.9716	27.9077	26.8471	18.6026	37.8198	0.289023	0.291252	0.173967	0.176116	0.0938221	0.0958135	0.0809229	0.078047
PHS1	P40857	797.022	982.008	840.408	933.581	490.617	506.46	353.824	648.91	0.624759	0.695859	0.331859	0.320386	0.156758	0.14891	0.127517	0.135041
REE1	P40893	37.3766	36.7522	16.7516	25.5287	16.5025	13.0024	19.0313	12.6681	1.60666	1.69232	0.336831	0.368043	0.138433	0.149459	0.113231	0.109828
YJL213W	P40896	751.004	684.888	567.852	509.981	256.966	248.666	213.937	243.622	0.661986	0.563646	0.409219	0.445292	0.201858	0.221233	0.170653	0.167255
CHS6	P40955	31.6989	25.1132	23.4451	22.6556	14.4019	14.1696	17.0226	18.2818	0.181883	0.161801	0.102757	0.0955055	0.0503092	0.0498629	0.0446037	0.0447751
GTS1	P40956	13.0485	16.2453	19.6345	25.2454	15.0861	17.5538	22.3782	23.2926	0.832213	0.759741	0.441213	0.453752	0.232859	0.238342	0.206625	0.208101
MAD1	P40957	35.6095	35.0633	29.1506	25.6843	15.4877	15.4742	20.9784	19.3668	0.288818	0.275013	0.176604	0.173017	0.0907645	0.093109	0.0780795	0.076177
MAD2	P40958	26.7314	30.3628	18.4959	20.3225	12.5958	16.1887	14.2419	17.8351	0.527892	0.492625	0.26748	0.267865	0.138179	0.130284	0.121044	0.114608
MVP1	P40959	164.706	183.375	169.494	173.503	113.462	110.166	96.1232	143.151	0.580077	0.502247	0.322489	0.310462	0.161522	0.158388	0.132537	0.131334
PHB1	P40961	1440.62	2178.45	1783.46	2593.46	1368.89	1530.93	1456.47	1761.94	2.86898	2.77851	1.47283	1.44107	0.654339	0.75543	0.542333	0.504983
SAS2	P40963	7.24681	7.71515	6.4054	6.11928	3.58098	3.44204	3.91845	4.51095	0.187381	0.16975	0.107783	0.100388	0.0526739	0.0543937	0.0507793	0.0445582
CEP3	P40969	10.1551	15.4322	12.8249	15.3051	8.97107	8.93116	5.26435	11.4236	0.142542	0.138017	0.078254	0.0832522	0.0359393	0.035401	0.0302299	0.0283456
LCB2	P40970	283.36	299.05	257.785	267.026	183.464	160.969	243.993	208.507	0.710548	0.662471	0.371319	0.372962	0.189393	0.18881	0.153275	0.145296
LYS14	P40971	11.5818	13.7626	7.57488	6.84251	3.63507	3.79713	4.73666	4.07769	0.523087	0.5517	0.357704	0.369408	0.181355	0.175877	0.143747	0.148971
CDC1	P40986	112.678	126.453	104.061	109.347	64.3675	62.1963	55.7075	79.7499	0.599531	0.623163	0.393308	0.395675	0.199569	0.205146	0.170062	0.166753
GSC2	P40989	255.164	224.69	352.13	314.028	172.475	194.772	136.139	215.57	0.41519	0.271251	0.307756	0.292085	0.167542	0.186132	0.143119	0.136781
MSS2	P40990	113.148	110.555	67.2378	64.8988	31.2902	32.5236	33.0255	34.6721	0.491778	0.466305	0.217577	0.228596	0.0942672	0.103116	0.0770381	0.0730062
NOP2	P40991	758.99	670.914	443.894	466.217	279.296	251.17	524.42	343.353	1.1285	1.06338	0.464095	0.480975	0.24224	0.244076	0.205454	0.211993
ARF3	P40994	15.428	15.2466	16.1046	16.6419	9.39251	10.2276	11.5536	12.8845	0.344447	0.348846	0.196638	0.190334	0.0984971	0.102882	0.0754438	0.077603
RPL33B	P41056	59.4244	49.4119	20.7616	20.4749	14.9507	11.0964	32.6965	15.5472	3.68497	3.74834	1.7043	1.74768	0.80554	0.687862	0.531564	0.552232
RPS29A	P41057	48118.7	39452.8	22006.4	20198.6	10758.2	9040.26	20814.2	11185.6	3.09356	3.13694	1.34535	1.40178	0.670232	0.566223	0.485022	0.500448
RPS29B	P41058	15049.1	12549	9750.31	9150.32	4930.87	4426.61	10845.4	5561.11	4.01814	4.15625	2.01997	1.96343	0.975088	0.93943	0.708274	0.71615
GPP1	P41277	202.407	253.378	375.143	477.409	512.207	538.38	874.068	922.399	0.778154	0.722835	0.35443	0.330889	0.251252	0.249839	0.248747	0.24685
ERG10	P41338	130.916	180.51	157.113	281.372	313.656	317.735	355.269	398.232	1.55198	1.52163	0.583581	0.554799	0.279061	0.324302	0.263781	0.250031
OST1	P41543	93.501	107.69	143.749	201.299	150.492	119.589	165.445	163.278	1.08091	1.04805	0.646226	0.669741	0.354928	0.340178	0.292077	0.285347
AZF1	P41696	29.0449	21.8881	19.7498	17.1858	11.7684	11.2846	16.9372	13.7587	0.435988	0.467421	0.244533	0.236013	0.128171	0.130766	0.104064	0.0944308
BUD6	P41697	7.99469	9.95202	11.4586	17.652	15.5062	12.2346	14.9437	16.4555	0.256568	0.251737	0.162271	0.1553	0.084032	0.0890594	0.0732952	0.0717794
GAB1	P41733	153.242	126.474	99.1559	92.8393	48.3328	49.6528	40.3105	69.3214	0.362136	0.380128	0.193306	0.190886	0.0959192	0.0887551	0.0825223	0.0886627
IAH1	P41734	241.128	258.618	184.898	171.392	110.365	105.957	94.9474	139.401	0.356751	0.307317	0.151979	0.144026	0.0788006	0.0766741	0.055831	0.0597157
MMM1	P41800	115.899	126.095	103.498	95.9982	47.8537	53.1557	38.9442	64.477	0.198257	0.187948	0.11961	0.121421	0.0596759	0.0585992	0.0501542	0.048514
RPL10	P41805	39974.7	34660.4	23448.5	22520.6	12923.5	11113.5	25945	13565	11.4611	11.5137	4.92765	4.84001	2.49411	2.34079	1.86324	1.93225
VMA13	P41807	1037.22	1395.83	1395.79	1575.75	848.426	972.54	590.264	1142.77	1.01066	1.00617	0.678794	0.677601	0.33606	0.308802	0.245962	0.248091
SEC26	P41810	492.473	657.527	560.059	673.233	354.254	392.327	216.683	502.446	0.612764	0.604262	0.338154	0.328722	0.166893	0.161036	0.138712	0.136382
SEC27	P41811	599.499	785.471	782.893	956.788	500.316	609.554	495.287	738.579	0.723086	0.725938	0.391577	0.371928	0.186206	0.20753	0.168486	0.166984
POP1	P41812	13.6175	14.5419	10.6849	11.0766	7.2351	6.61976	11.5892	9.22076	0.424573	0.483622	0.194597	0.195601	0.101894	0.0995123	0.0851813	0.0853698
FKH2	P41813	6.75268	5.40969	6.28407	6.26501	3.61704	3.0996	7.13889	3.87414	0.267133	0.272436	0.173762	0.173077	0.0943558	0.0946497	0.073376	0.0726764
GCD10	P41814	32.2334	39.893	29.9317	38.6979	26.2969	21.7748	17.9596	30.0504	0.332042	0.32458	0.147416	0.152374	0.0692565	0.0671674	0.0560734	0.0580891
OYE3	P41816	156.069	121.284	196.9	183.672	84.0394	100.305	101.966	84.8661	0.219075	0.130251	0.1514	0.151643	0.0618934	0.0730976	0.0428286	0.0439508
GLC8	P41818	0.184553	0.522761	1.24144	3.78687	3.63597	3.76215	1.25589	4.59131	2.62679	2.55519	1.37965	1.38683	0.762681	0.720679	0.57723	0.588141
DIM1	P41819	162.252	169.307	115.387	145.481	105.065	109.697	152.98	139.786	0.643721	0.560746	0.259847	0.241251	0.128667	0.135423	0.117709	0.108218
BNI1	P41832	17.0488	14.711	10.5322	8.1365	4.15176	4.57811	4.06337	5.00885	0.137994	0.131464	0.0792145	0.0765656	0.0457897	0.0440605	0.0364646	0.0368204
UFE1	P41834	48.7577	83.0087	74.8688	122.712	82.9888	91.5507	43.8085	119.086	0.514332	0.480325	0.263218	0.25588	0.128309	0.129977	0.108591	0.109259
THI6	P41835	14.4235	10.9957	22.7914	30.6703	18.3	20.7144	26.6202	27.2217	0.229141	0.208504	0.164988	0.158744	0.0840277	0.0996682	0.076331	0.0757252
TFG1	P41895	63.5238	61.3329	53.8092	56.2844	34.9726	31.9776	52.0578	41.8827	0.580582	0.589934	0.356364	0.339422	0.184221	0.188064	0.158958	0.146917
TFG2	P41896	118.313	124.378	110.421	96.9549	52.9894	52.7261	65.3795	64.9765	0.871048	0.791161	0.452778	0.436446	0.223989	0.228658	0.191414	0.185937
TES1	P41903	144.522	130.44	92.7669	116.17	78.3808	81.5285	151.506	83.1733	1.68476	1.56498	0.467518	0.413848	0.196319	0.210917	0.146914	0.145383
MAF1	P41910	181.803	228.364	146.993	177.25	95.9651	94.5688	37.9851	138.648	0.554652	0.542923	0.388953	0.366064	0.197781	0.199471	0.171944	0.157769
GPD2	P41911	1058.69	1186.75	683.118	518.204	271.233	297.448	320.628	383.188	1.15157	1.24212	0.440193	0.444361	0.262432	0.241016	0.230022	0.231009
GLR1	P41921	136.67	119.217	108.334	149.439	99.1742	121.412	191.276	159.701	0.559656	0.516465	0.363578	0.349223	0.190043	0.189709	0.168078	0.168146
IDP2	P41939	2958.16	2538.32	352.967	310.168	71.2616	98.7615	125.698	85.154	2.80666	2.67511	0.336328	0.299472	0.0810325	0.0980741	0.0727114	0.0646038
PSA1	P41940	276.726	304.888	508.618	756.942	646.611	454.563	966.443	590.875	3.11511	3.13003	2.26139	2.25777	1.12602	1.14135	0.938579	0.904789
MEP2	P41948	0.380595	0.361882	6.37812	5.40142	2.99069	3.05965	3.04895	4.34755	1.31497	1.22521	10.338	9.99351	5.33124	5.53738	4.54801	4.47525
REF2	P42073	32.0071	35.8928	25.9833	26.1628	15.183	16.9372	20.581	21.6563	0.428594	0.42695	0.199245	0.1956	0.102513	0.0986821	0.0780665	0.0820108
XKS1	P42826	200.004	165.798	120.281	119.435	69.681	74.6557	97.6106	85.6007	0.401248	0.377182	0.233211	0.230193	0.11189	0.116573	0.0899799	0.0910833
MDJ2	P42834	15.967	18.5558	14.4879	18.1521	11.2399	9.93527	10.0271	12.9889	0.142746	0.109952	0.0794232	0.070679	0.0302855	0.0336291	0.0292931	0.0258231
LEM3	P42838	260.618	247.322	271.033	288.051	178.197	165.477	155.84	216.902	0.359119	0.351879	0.218167	0.212986	0.112998	0.113013	0.0980865	0.0971941
VNX1	P42839	2.25946	2.52074	2.94007	3.23896	2.24818	2.14649	2.72603	2.65922	0.381992	0.372123	0.246417	0.250753	0.124922	0.123089	0.100067	0.10252
YNL320W	P42840	78.842	90.0291	87.0267	94.546	70.5515	61.3638	82.6379	85.2473	0.350798	0.324198	0.161226	0.157981	0.0871944	0.0853256	0.0723763	0.0695995
EMW1	P42842	227.708	236.006	132.67	127.364	73.1591	67.696	69.7557	93.0708	0.407415	0.421179	0.191523	0.191271	0.0953434	0.102179	0.0850013	0.086546
SKP2	P42843	5.25393	7.06773	8.61079	12.29	8.96003	7.04955	9.09688	9.56354	0.261072	0.342006	0.176775	0.177067	0.10049	0.0934494	0.0832799	0.0838981
KRI1	P42846	272.503	368.339	237.357	283.356	176.153	166.847	103.973	215.929	1.20529	1.20693	0.638254	0.641208	0.306486	0.308542	0.249267	0.240649
MRPS18	P42847	235.254	205.193	149.466	165.644	88.0117	72.9646	128.453	83.1736	3.27242	3.1843	1.44221	1.47627	0.579612	0.553328	0.396974	0.398444
PMT6	P42934	14.7914	16.2896	15.3852	16.4337	8.69046	11.4975	8.51641	12.2414	0.371462	0.364943	0.19953	0.200263	0.101389	0.108499	0.0891176	0.087554
ELP2	P42935	147.888	147.792	115.148	125.803	77.8973	68.0765	77.4005	92.7753	0.431923	0.40276	0.190457	0.19409	0.0997111	0.100164	0.0828176	0.0831187
YCH1	P42937	987.413	918.944	561.066	475.991	289.053	287.086	198.679	327.531	1.05566	1.29787	0.421117	0.410293	0.173154	0.167702	0.123378	0.124054
TDA10	P42938	95.5889	92.9419	74.5615	102.941	65.7188	61.0752	87.9747	63.6326	0.609012	0.572727	0.247871	0.245744	0.0940022	0.0917036	0.062309	0.0580957
CIR1	P42940	935.114	943.508	901.91	1030.2	666.451	592.551	1226.64	782.498	1.0176	0.956615	0.518724	0.527964	0.253568	0.255445	0.201471	0.203077
SER2	P42941	436.594	522.538	384.815	389.97	224.685	214.225	107.669	288.173	0.484195	0.403672	0.253694	0.266868	0.137647	0.128238	0.110826	0.118342
YGR210C	P42942	65.5066	72.5863	88.6481	94.4574	59.0985	55.3933	51.7622	70.0633	0.783611	0.708627	0.555091	0.579019	0.276847	0.282265	0.218887	0.221282
CCT7	P42943	1826.14	2267.99	1734.06	1999.15	1093.24	1204.7	855.823	1563.94	1.1488	1.12594	0.562669	0.527117	0.288379	0.27623	0.228231	0.222475
UTP10	P42945	288.594	344.802	210.482	231.026	113.091	122.419	85.8664	152.26	0.186489	0.18093	0.0848844	0.0841926	0.042936	0.0438033	0.035047	0.0361847
PAM16	P42949	1447.97	1292.75	878.6	874.527	519.34	470.5	572.966	559.236	2.56227	2.5178	1.25482	1.3612	0.560554	0.535664	0.392068	0.394704
LSB6	P42951	18.6031	16.4689	14.5146	13.8094	8.18473	7.8512	14.5284	10.1639	0.507535	0.492967	0.27002	0.280209	0.147966	0.145964	0.121857	0.122717
QRI7	P43122	4.38304	5.2896	4.91437	7.41611	5.04223	5.19614	5.86163	6.60216	0.209336	0.200744	0.0910853	0.0942151	0.0385586	0.043234	0.0343417	0.0339952
QRI1	P43123	474.937	488.068	368.428	357.859	231.843	239.896	208.749	298.503	0.502408	0.487123	0.276203	0.267397	0.139902	0.154829	0.130932	0.126379
NSE4	P43124	5.00914	4.05722	4.11199	4.80539	3.2164	2.83332	4.11373	4.35772	0.126805	0.138949	0.0978412	0.100547	0.0557286	0.0493901	0.0426643	0.0438731
GCN20	P43535	79.6874	77.2388	64.7338	59.0886	30.6833	38.0086	43.1921	46.0453	0.379311	0.374868	0.215755	0.219842	0.110443	0.111934	0.0916204	0.0957827
SNZ3	P43545	183.543	246.258	83.3582	86.3663	33.2207	38.9337	37.8754	39.678	0.458929	0.392403	0.106982	0.10493	0.0345578	0.0486063	0.03519	0.0283967
SWP82	P43554	84.5156	88.2988	55.991	53.7586	32.9933	30.4899	57.4434	38.6175	0.327436	0.322061	0.20561	0.199003	0.101014	0.106139	0.0865203	0.0882901
EMP47	P43555	148.531	164.161	113.495	107.613	61.4434	66.819	29.417	77.5048	0.566198	0.523936	0.234583	0.227449	0.11915	0.123681	0.104475	0.105592
RGD2	P43556	111.45	125.064	85.0963	84.8491	51.3973	47.6236	35.9243	60.7572	0.556576	0.50001	0.265763	0.270128	0.131722	0.137906	0.110044	0.109623
FMP32	P43557	162.738	227.334	176.097	185.011	95.9618	107.681	56.2867	119.922	1.31498	1.39054	0.590033	0.580255	0.285873	0.297232	0.241294	0.246403
FET5	P43561	534.398	459.474	324.275	339.528	218.429	242.402	177.172	287.807	0.471435	0.415058	0.227654	0.224484	0.120787	0.124219	0.100535	0.104705
YFL034W	P43564	26.4312	27.4506	20.9405	19.8812	10.7966	10.5238	14.2652	12.9735	0.219276	0.203782	0.128626	0.131393	0.07093	0.0695234	0.0560779	0.0577075
RIM15	P43565	2.68117	2.99445	4.64116	5.26461	3.1023	3.25865	1.79625	3.80343	0.115642	0.106366	0.0953795	0.0996249	0.0542069	0.0521585	0.0397416	0.0419112
AGX1	P43567	835.887	1161.34	345.284	361.725	100.052	223.04	77.8606	152.508	3.44492	3.53219	0.901472	0.835184	0.286263	0.375699	0.217442	0.19614
CAK1	P43568	55.7395	66.6329	49.1865	81.5583	28.8785	36.7599	39.961	38.3185	0.364166	0.370882	0.182857	0.178522	0.0955868	0.0988427	0.0831449	0.0824283
CAF16	P43569	511.801	502.534	323.854	298.204	181.855	177.726	216.471	222.167	0.497516	0.620786	0.201483	0.200513	0.102211	0.103812	0.0868017	0.0901538
GYP8	P43570	17.2932	15.5198	14.9581	14.8827	12.3796	7.58637	11.6913	10.5746	0.215835	0.175259	0.208771	0.202367	0.116694	0.113897	0.0922687	0.0878646
BST1	P43571	1.80238	2.15162	1.88872	1.82588	0.898862	0.894008	0.82457	1.15222	0.188097	0.17177	0.111782	0.107506	0.0548337	0.0558574	0.0449947	0.0454153
EPL1	P43572	2.41536	2.08635	2.12545	1.63892	0.937534	0.956615	1.41456	1.29063	0.356075	0.474813	0.151887	0.146995	0.0955667	0.098291	0.0796288	0.0765544
BUD27	P43573	7.7585	10.5264	8.12178	10.3303	5.1291	7.04375	5.19907	8.96003	0.302294	0.269225	0.156395	0.154706	0.0787793	0.0747542	0.0613006	0.0606572
GAT1	P43574	33.3975	30.6848	42.959	41.7175	27.6436	25.2489	59.8141	32.728	1.20058	1.15803	1.17159	1.26002	0.585189	0.589839	0.448313	0.454725
GNA1	P43577	141.502	201.752	278.556	388.618	139.473	355.477	271.19	365.606	0.566261	0.537318	0.398402	0.364308	0.178265	0.175453	0.138583	0.141018
BLM10	P43583	33.3265	40.0996	23.5145	27.4526	16.6262	15.8021	13.1606	21.8037	0.247791	0.224224	0.0996155	0.101691	0.0576042	0.0573438	0.0482105	0.049048
VTC2	P43585	176.06	195.788	284.391	309.854	196.413	195.743	164.03	238.235	0.452065	0.433458	0.394109	0.381924	0.20536	0.214698	0.173937	0.167809
LOC1	P43586	1175.46	887.237	487.741	426.051	282.563	238.369	467.9	318.478	2.01698	1.99121	0.775366	0.776062	0.383414	0.396523	0.327153	0.313504
YPI1	P43587	140.879	206.871	143.615	123.07	69.2422	81.0457	28.563	97.5025	1.37065	1.40486	0.688908	0.703915	0.355342	0.389441	0.313136	0.301506
RPN11	P43588	236.217	296.047	359.844	498.327	417.422	359.179	469.331	485.147	1.57824	1.61864	0.807726	0.767163	0.444311	0.486094	0.396661	0.401238
SAD1	P43589	1.5999	1.54127	1.35789	1.65188	1.26871	1.1244	1.12385	1.49035	0.19629	0.164359	0.0945047	0.095866	0.0452048	0.0462096	0.0432757	0.0384871
YFR006W	P43590	327.655	330.872	204.614	206.651	127.517	131.157	114.131	159.917	0.975508	1.0138	0.450496	0.439462	0.234489	0.234469	0.197119	0.191563
YFH7	P43591	27.6771	32.7044	27.8246	32.1083	21.1646	16.3294	20.9476	23.541	0.487857	0.485676	0.205972	0.201326	0.0860428	0.0885279	0.066806	0.0641883
UBP6	P43593	537.27	662.975	443.059	461.628	310.722	312.636	185.139	421.842	0.949404	0.91374	0.47962	0.480505	0.257928	0.267157	0.226577	0.22044
MIC19	P43594	14.7292	14.4464	12.0025	15.3487	7.94715	8.45215	9.00517	8.8176	3.45911	3.19682	1.50921	1.56733	0.565136	0.576351	0.416789	0.39073
IOC3	P43596	46.8924	44.7921	30.4536	27.8614	16.461	15.7739	19.3963	19.6256	0.306063	0.27223	0.139961	0.155136	0.0730212	0.0805169	0.0653741	0.0636726
YFR016C	P43597	2.11045	2.29171	2.07582	2.13278	1.40505	1.26083	2.40611	1.69126	0.506861	0.477775	0.266884	0.267652	0.138104	0.135976	0.112274	0.110508
ATG18	P43601	9.26171	11.7331	10.0119	14.2573	10.3283	8.8319	20.1995	11.7948	0.232298	0.240473	0.129145	0.123645	0.0666277	0.0685301	0.0558343	0.0541734
LSB3	P43603	72.8185	75.9409	83.1251	85.2501	64.2632	57.6733	81.1018	77.2303	0.977001	0.937964	0.481704	0.463231	0.247729	0.261433	0.212312	0.207364
PTR3	P43606	25.1453	30.6019	27.6363	24.431	14.1889	14.292	9.03435	15.5195	0.33889	0.352487	0.198542	0.208692	0.107647	0.097057	0.0842745	0.0834254
RSC8	P43609	236.189	276.364	259.879	298.392	158.61	196.39	195.738	234.727	1.3392	1.33094	0.806824	0.781034	0.38848	0.39209	0.303682	0.31
IRC5	P43610	15.9302	15.9235	10.7706	10.6211	5.82928	5.76117	5.47437	7.41473	0.315495	0.322008	0.201002	0.205467	0.110858	0.112154	0.0921575	0.0945298
OSW7	P43611	140.324	165.584	138.694	133.265	81.5736	77.469	61.9417	101.537	0.367977	0.331044	0.191477	0.187537	0.0945525	0.107007	0.0880188	0.08578
SAP155	P43612	288.147	361.963	184.494	195.357	103.886	109.926	67.2367	130.429	0.471577	0.448672	0.208514	0.203889	0.125847	0.119584	0.101024	0.101734
ERJ5	P43613	68.1142	67.7369	42.4396	40.4309	22.8578	23.8271	30.8993	28.7208	0.61116	0.545707	0.300822	0.296616	0.151813	0.154685	0.132209	0.131893
DUG1	P43616	2852.34	2532.4	2647.53	2552.34	1442.92	2232.58	2221.95	2221.89	0.58088	0.521753	0.267307	0.280708	0.143648	0.144669	0.113354	0.117193
YFR045W	P43617	53.82	65.4615	56.5374	70.6537	50.774	42.3205	57.753	52.0839	0.344057	0.296433	0.167044	0.161956	0.0814793	0.071808	0.0641243	0.0634673
BNA6	P43619	6118.26	5432.95	3508.99	2990.84	1648.67	1808.15	1763	2198.76	1.1026	1.02547	0.602616	0.552674	0.290205	0.300618	0.24307	0.242629
RMD8	P43620	22.8868	23.8601	19.8186	19.1872	10.1641	10.3379	5.21653	12.7704	0.188676	0.19069	0.112779	0.116917	0.0663313	0.0679962	0.0537002	0.0534787
RET2	P43621	277.774	292.729	300.032	473.666	427.466	344.526	310.71	444.535	0.891512	0.85351	0.480012	0.4854	0.236255	0.224809	0.181024	0.180926
ALK1	P43633	4.62887	4.95032	5.68821	5.42421	2.86102	3.13987	1.53006	4.46333	0.602112	0.656099	0.560544	0.593073	0.290689	0.302274	0.249939	0.246816
CHA4	P43634	9.34039	5.58121	7.29037	6.55241	3.59704	4.28667	6.73797	4.76868	0.181944	0.166371	0.0961793	0.091418	0.0372893	0.0389652	0.0331898	0.03533
ALG2	P43636	6.90793	13.8147	21.9101	36.8195	15.3698	36.693	18.3857	42.213	0.255759	0.229547	0.156623	0.152047	0.0810394	0.0857615	0.0721888	0.0670734
MHP1	P43638	60.854	73.2308	62.9291	62.2562	34.8011	38.4475	26.2655	41.4424	0.366157	0.325231	0.183454	0.199934	0.101037	0.0997941	0.0731345	0.0773348
CKB1	P43639	231.863	258.408	225.862	251.564	171.598	154.404	158.103	195.28	0.967204	0.910313	0.492203	0.474853	0.240687	0.240012	0.200951	0.206446
SFT1	P43682	37.9787	40.3467	34.2217	66.8277	54.1752	41.0451	45.8402	55.758	0.464383	0.439739	0.229248	0.227406	0.114896	0.120438	0.0917359	0.0915865
ROK1	P45818	123.917	142.165	101.813	120.172	62.5646	61.1403	53.3641	78.6465	0.32084	0.275252	0.134562	0.135573	0.0655503	0.0651322	0.0511261	0.0512749
MET12	P46151	172.658	204.823	206.971	240.731	139.177	165.641	119.946	208.574	0.519475	0.471856	0.312674	0.307132	0.16477	0.16598	0.14411	0.145305
ALD4	P46367	134056	112375	17679.3	17571.5	8236.94	9403.24	12425.8	9962.53	19.3496	23.2225	1.8695	1.94296	0.761873	0.788313	0.590489	0.604105
RPS0B	P46654	8985.37	13319.6	10019.4	9294.9	4647.6	5843.95	4514.72	6284.31	6.41495	6.65538	2.88183	2.95563	1.37461	1.35674	1.0698	1.09325
GUS1	P46655	5058.85	4890.36	4809.29	4568.94	2811.02	2653.05	3768.75	3377.35	0.853368	0.799854	0.541686	0.567124	0.280114	0.285775	0.234817	0.235735
RPA43	P46669	16.1358	14.7591	12.77	18.8553	14.5198	10.3878	27.4472	14.4195	0.547436	0.520776	0.249046	0.24648	0.122432	0.12321	0.0966798	0.105383
FAR3	P46671	34.8534	48.7831	40.5839	41.6086	22.0031	32.0635	27.1722	37.9143	0.219772	0.213028	0.110939	0.0986585	0.0500043	0.0516671	0.0404075	0.0470692
ARC1	P46672	70.5299	81.04	96.9437	164.72	115.533	121.333	104.285	154.77	1.899	1.76974	1.13176	1.22644	0.594739	0.576292	0.447156	0.495362
NUP85	P46673	57.8127	62.4081	42.1422	48.5129	23.7965	26.3176	21.7978	32.7329	0.670769	0.650233	0.342622	0.335017	0.158491	0.157701	0.129157	0.131203
SAC3	P46674	2.05714	2.2188	1.95395	1.98575	1.26025	1.16807	1.57311	1.44771	0.148323	0.150699	0.0867582	0.085441	0.047253	0.0472579	0.0368296	0.0380985
STU2	P46675	60.0602	70.9366	69.679	73.3428	35.4383	45.9324	31.2262	61.8576	0.429291	0.43535	0.278241	0.275148	0.1517	0.14053	0.126227	0.12144
SUM1	P46676	5.09394	4.90538	3.15273	2.94213	1.21288	1.47232	1.19355	1.66683	0.431172	0.442773	0.256308	0.246709	0.127836	0.122726	0.100902	0.0983883
TAF1	P46677	9.89566	7.86189	7.58029	8.25655	5.49439	4.95891	7.10618	6.76265	0.271031	0.262075	0.164709	0.163108	0.0925289	0.088478	0.0726108	0.0741999
BDP1	P46678	4.25967	4.40499	4.19226	5.06801	3.82231	2.85605	6.49617	4.35456	0.480886	0.48397	0.293951	0.307137	0.16592	0.155862	0.128671	0.120927
DLD2	P46681	27.9418	20.1132	115.55	150.902	99.2021	105.075	104.297	118.237	1.28881	1.19364	0.579173	0.577102	0.257398	0.271589	0.212327	0.213192
APL6	P46682	274.119	313.343	210.207	196.3	103.79	108.317	59.1387	139.289	0.397276	0.389583	0.202017	0.202589	0.104814	0.102389	0.0851674	0.0859132
YAR1	P46683	553.821	1031.7	718.76	978.321	373.774	685.47	257.853	894.672	1.58306	1.50783	0.733027	0.737965	0.381033	0.398526	0.313067	0.312138
RPS10B	P46784	27547.1	28442.5	17873	19131.2	11515.1	9084.4	8955.97	13092.2	5.49119	5.51865	2.50436	2.5999	1.25542	1.07021	0.912513	0.860996
GUF1	P46943	7.36934	8.39593	5.88024	7.03871	3.20863	3.69072	2.82689	3.83723	0.337843	0.296677	0.159797	0.163353	0.0712878	0.0714901	0.0498809	0.0497808
TRS85	P46944	18.0445	19.0561	18.415	20.5306	14.1073	12.7277	8.52806	17.7943	0.177283	0.180198	0.108662	0.103624	0.0513739	0.0617346	0.0486935	0.0454558
YPP1	P46951	89.424	101.785	73.7233	73.8095	45.0348	44.1344	29.3367	58.8346	0.24113	0.246196	0.115935	0.114129	0.061272	0.0602744	0.053031	0.0544599
PHO86	P46956	776.705	899.504	562.007	462.048	223.297	259.791	165.522	306.79	0.916222	0.845102	0.39125	0.407925	0.200491	0.21061	0.177599	0.174849
POL31	P46957	54.5228	66.8113	45.0272	40.9561	23.5148	25.692	14.5489	32.7114	0.530905	0.513161	0.289588	0.302982	0.15131	0.15225	0.136372	0.132709
IDS2	P46958	13.8001	14.3728	12.4811	15.0702	10.6926	9.41746	15.2679	11.9059	0.371959	0.380702	0.242783	0.232741	0.134461	0.140527	0.105835	0.102301
GCD14	P46959	172.139	163.966	106.919	86.7205	45.6832	44.0298	90.3576	57.4737	0.547331	0.556344	0.303496	0.289809	0.162562	0.155313	0.121778	0.122781
GPI2	P46961	3.32535	3.15842	1.70487	0.72265	0.213219	0.184127	0.0993323	0.254142	0.162535	0.131047	0.0901541	0.0934542	0.039339	0.0366696	0.0320104	0.0317811
CTK2	P46962	67.1544	62.7974	52.6515	42.7003	24.7322	24.7139	38.2229	31.8211	0.251197	0.233803	0.142123	0.132402	0.0837228	0.0794725	0.0629106	0.06808
CTK3	P46963	27.1899	33.8278	24.1351	28.0209	16.5109	15.186	14.533	19.5111	0.63067	0.590375	0.388231	0.393925	0.208862	0.197249	0.161492	0.158801
OST2	P46964	1188.23	1214.51	1194.97	1065.07	569.383	597.485	493.701	810.846	0.777714	0.773508	0.487568	0.484055	0.237964	0.250285	0.195234	0.204548
SPC1	P46965	45.6123	50.8356	44.8979	54.2195	33.1551	32.7296	38.1467	39.8613	0.355989	0.326333	0.174919	0.170579	0.0845748	0.0792151	0.0626937	0.0663122
RPE1	P46969	221.952	302.031	375.28	497.205	336.955	458.609	545.949	510.838	1.64994	1.57631	0.769895	0.818508	0.412439	0.382715	0.316106	0.335763
NMD5	P46970	206.367	261.514	144.442	154.391	77.1144	90.0736	60.4282	107.603	0.208659	0.189715	0.0951612	0.098901	0.0449291	0.0467063	0.037255	0.0403251
PMT4	P46971	68.5081	81.6421	82.2359	86.6702	44.9837	45.1881	19.7906	55.6125	0.507978	0.486308	0.316617	0.309273	0.154056	0.142974	0.116515	0.125333
RSF2	P46974	0.203332	0.213842	0.891953	0.804044	0.467639	0.459532	0.185227	0.429477	0.157155	0.143042	0.13834	0.144045	0.079147	0.0763115	0.0553505	0.0567474
MNN5	P46982	307.019	282.427	188.35	211.972	116.934	116.601	126.071	141.476	0.708544	0.679362	0.401488	0.404367	0.186919	0.177557	0.140124	0.145486
GON7	P46984	299.112	454.674	302.021	302.77	136.246	231.039	89.2341	260.842	1.33077	1.28485	0.506651	0.482414	0.254184	0.24306	0.190795	0.208152
MNN11	P46985	288.11	330.155	281.417	282.64	152.056	150.078	108.345	196.93	0.631515	0.588887	0.362953	0.370411	0.180292	0.18031	0.152235	0.149476
ATG27	P46989	399.187	434.92	380.529	402.767	249.013	267.731	106.279	328.773	0.787546	0.741585	0.473509	0.462813	0.249409	0.272212	0.218049	0.216068
RPL17B	P46990	1714.92	1264.92	948.856	909.703	528.412	432.61	1118.35	562.152	3.09452	3.02484	1.46629	1.47875	0.724049	0.703116	0.567242	0.578953
YJL171C	P46992	367.784	324.527	451.797	453.052	367.825	347.785	229.983	428.408	0.233086	0.225362	0.163719	0.154298	0.0901172	0.0839626	0.0766626	0.0763698
SET2	P46995	38.7837	42.6963	35.7225	31.5523	16.2307	15.567	19.8486	20.4886	0.325414	0.320454	0.193279	0.192025	0.107489	0.0983965	0.0826279	0.0801837
CIS3	P47001	353.248	544.17	391.291	521.73	322.644	536.869	353.596	573.851	3.20828	2.79562	1.41273	1.47967	0.717652	0.636742	0.479228	0.485482
SSY5	P47002	7.2197	11.2764	9.35418	12.1104	6.1737	6.08413	3.02851	7.60288	0.500287	0.486952	0.285566	0.294548	0.153886	0.158594	0.123856	0.121142
[truncated: 1,370 more rows]
