# Supplementary material for: Nitrogen limitation reveals large reserves in metabolic and translational capacities of yeast
Source: Nat Commun. 2020 Apr 20;11:1881. doi: 10.1038/s41467-020-15749-0 (PMC7171132; doi:10.1038/s41467-020-15749-0)
Supplement: Supplementary file 5 — Supplementary Data 2 [file 41467_2020_15749_MOESM5_ESM.xlsx]

## Sheet: Supplementary Data 2
Supplementary Data 2. Proteome and transcriptome allocation to different GO-slim processes. Genes are allowed to map to multiple GO-slim terms.
GO-slim term	functional category	# genes	C-lim rep1 proteome allocation (%)	C-lim rep2 proteome allocation (%)	C/N=30 rep1 proteome allocation (%)	C/N=30 rep2 proteome allocation (%)	C/N=50 rep1 proteome allocation (%)	C/N=50 rep2 proteome allocation (%)	C/N=115 rep1 proteome allocation (%)	C/N=115 rep2 proteome allocation (%)	C-lim rep1 transcriptome allocation (%)	C-lim rep2 transcriptome allocation (%)	C/N=30 rep1 transcriptome allocation (%)	C/N=30 rep2 transcriptome allocation (%)	C/N=50 rep1 transcriptome allocation (%)	C/N=50 rep2 transcriptome allocation (%)	C/N=115 rep1 transcriptome allocation (%)	C/N=115 rep2 transcriptome allocation (%)
transmembrane transport	metabolism	207	4.47959	4.9867	4.87793	5.00712	4.31058	4.39416	3.68546	4.00369	6.13687	6.07788	5.4405	5.44982	4.61728	4.6791	4.30675	4.34432
amino acid transport	metabolism	36	0.0936058	0.0955186	0.5942	0.58642	0.626919	0.616557	0.460426	0.686123	0.230492	0.237251	0.79913	0.801263	0.868359	0.926871	0.91891	0.928343
carbohydrate metabolic process	metabolism	188	9.6033	9.08695	9.75458	9.77271	11.7948	11.6998	10.8262	12.1143	4.43328	4.34825	4.23184	4.26133	4.68211	4.4479	4.55884	4.66984
carbohydrate transport	metabolism	21	0.738747	0.826032	0.620435	0.683554	0.455531	0.48617	0.313898	0.408746	0.82176	0.821014	0.622978	0.645029	0.505684	0.524612	0.465975	0.467897
cellular amino acid metabolic process	metabolism	199	15.5257	14.8956	15.5248	14.0019	13.9653	14.1932	12.4191	14.2027	5.83879	6.42579	5.90089	5.98776	6.11665	6.08675	6.01874	6.14407
cellular ion homeostasis	metabolism	125	2.24722	2.42539	3.69792	3.95749	3.74144	5.58598	3.42675	4.68366	1.60865	1.64182	1.8299	1.8321	1.86201	1.88499	1.90076	1.91201
cellular respiration	metabolism	79	6.10957	6.81697	8.09099	8.1935	6.7357	9.02354	5.93434	7.28611	4.90667	4.85017	4.84111	4.80794	3.89174	4.03794	3.49188	3.42783
cofactor metabolic process	metabolism	176	14.0964	13.5465	11.9937	12.0621	13.9782	13.7361	12.5336	14.2068	5.91384	6.0111	4.68488	4.73373	5.0668	4.81988	4.89794	5.02924
generation of precursor metabolites and energy	metabolism	150	14.5846	14.6502	16.8647	16.9441	17.5503	19.4089	15.6923	18.1981	7.86123	7.73633	7.67323	7.68178	7.19629	7.069	6.63925	6.68797
ion transport	metabolism	241	3.62171	3.98547	4.78262	4.83635	4.45119	4.62573	3.90419	4.46974	5.41021	5.46213	6.43279	6.32886	5.98557	6.17875	5.98151	6.01405
lipid metabolic process	metabolism	287	4.34911	4.59131	3.03659	3.05847	3.0108	2.95633	2.54701	3.07514	3.94244	3.79335	3.57186	3.50171	3.56008	3.65259	3.63841	3.62491
lipid transport	metabolism	65	0.410845	0.444187	0.504559	0.492826	0.444911	0.666006	0.363027	0.582175	0.92194	0.930657	1.02918	1.02088	1.02036	1.05381	0.99941	0.989881
monocarboxylic acid metabolic process	metabolism	137	12.8165	12.1573	13.386	12.6606	14.9849	14.5895	12.609	15.0078	4.75815	5.04026	4.17052	4.18676	4.66958	4.53304	4.51406	4.65414
nucleobase-containing small molecule metabolic process	metabolism	189	20.0087	20.1179	17.5827	17.6856	18.763	18.8097	16.3327	18.7553	10.0746	10.0614	8.97187	8.95604	8.36683	8.23577	7.79742	7.88427
oligosaccharide metabolic process	metabolism	26	0.233216	0.24117	0.234078	0.219042	0.240388	0.269712	0.178018	0.248908	0.227884	0.206335	0.200116	0.195247	0.198174	0.20871	0.200641	0.199291
proteolysis involved in cellular protein catabolic process	metabolism	212	1.56752	1.81295	2.09283	2.2033	2.19272	2.7052	2.07862	2.76119	3.18797	3.07441	3.31166	3.29198	3.44047	3.46439	3.5688	3.55312
regulation of transport	metabolism	85	0.353882	0.349053	0.429935	0.398899	0.402621	0.436597	0.346969	0.434922	0.920835	0.90025	1.10697	1.08744	1.13474	1.14398	1.13238	1.13355
vitamin metabolic process	metabolism	39	0.116869	0.123182	0.098229	0.0955437	0.0926648	0.0948286	0.0655707	0.0920511	0.326364	0.35867	0.285394	0.280017	0.267207	0.278412	0.273133	0.270299
ribosomal large subunit biogenesis	translation/protein processing	104	4.58691	4.41134	3.75823	3.77551	3.73639	3.16756	4.67754	3.32469	3.27878	3.28499	2.98868	2.98363	2.88268	2.74963	2.74815	2.78474
ribosomal small subunit biogenesis	translation/protein processing	130	10.1941	9.61466	9.17419	9.37995	9.18875	7.91657	10.8943	8.27325	4.24668	4.2381	3.87572	3.85983	3.68121	3.61853	3.57997	3.61949
ribosomal subunit export from nucleus	translation/protein processing	46	0.896541	0.902219	0.845743	0.823414	0.8149	0.72208	0.869269	0.760243	0.908948	0.899225	0.878733	0.86387	0.863212	0.852005	0.860533	0.860617
ribosome assembly	translation/protein processing	58	5.8749	5.33904	4.71128	4.67024	4.77719	3.98443	6.75463	4.17443	3.34163	3.35719	3.01442	3.00906	2.86852	2.75317	2.72635	2.7963
rRNA processing	translation/protein processing	236	9.69178	9.31207	8.7716	9.038	8.9456	7.68404	10.3745	8.04986	6.10844	6.09999	5.63396	5.6275	5.41049	5.28263	5.26411	5.31457
snoRNA processing	translation/protein processing	44	0.0899123	0.0916863	0.081142	0.0834523	0.0838472	0.076826	0.0768482	0.0843919	0.387256	0.38601	0.393488	0.397049	0.39585	0.392606	0.396848	0.398817
tRNA aminoacylation for protein translation	translation/protein processing	36	0.623456	0.682053	0.674852	0.704136	0.721144	0.681408	0.616688	0.733918	0.513191	0.518495	0.486549	0.494512	0.464424	0.464771	0.461053	0.470651
tRNA processing	translation/protein processing	106	0.152034	0.16299	0.167637	0.174014	0.175127	0.175899	0.170143	0.191327	0.841652	0.843026	0.824754	0.815188	0.812864	0.821626	0.842853	0.836576
cytoplasmic translation	translation/protein processing	175	31.8594	31.1547	28.2471	29.6118	28.713	25.9431	33.1612	26.4847	15.6557	15.8607	13.8651	13.925	13.1645	12.3865	12.1983	12.3824
Golgi vesicle transport	translation/protein processing	191	1.05285	1.1639	1.22372	1.26873	1.26945	1.27605	1.0278	1.33428	2.18879	2.12915	2.29327	2.27256	2.30439	2.31082	2.35549	2.34851
peptidyl-amino acid modification	translation/protein processing	149	4.14344	3.61435	4.72178	4.08385	4.14592	3.72284	5.3325	3.78829	1.79057	1.77461	1.9085	1.89523	1.88805	1.85462	1.86871	1.84548
protein acylation	translation/protein processing	66	0.341422	0.430813	0.433297	0.486371	0.549863	0.513369	0.473206	0.552147	0.724829	0.730026	0.687396	0.675277	0.679055	0.668506	0.686342	0.683314
protein alkylation	translation/protein processing	50	3.6057	2.96719	4.05122	3.3558	3.33754	2.95954	4.65713	2.97943	0.765366	0.751388	0.8814	0.890257	0.866896	0.841985	0.828352	0.81022
protein complex biogenesis	translation/protein processing	292	3.26115	3.56564	3.6797	3.68013	3.50912	3.60985	2.93489	3.51207	6.17752	6.07709	6.26469	6.19597	5.69017	5.72556	5.48577	5.44166
protein dephosphorylation	translation/protein processing	49	0.0542863	0.0647715	0.0766677	0.0832346	0.0740485	0.109653	0.0785638	0.103606	0.413512	0.404879	0.459193	0.453411	0.463714	0.472288	0.47646	0.468422
protein folding	translation/protein processing	95	1.69264	1.90043	1.75961	1.97626	2.02849	2.32107	2.27987	2.24679	3.11127	2.76239	2.45339	2.48241	2.40111	2.36049	2.3558	2.35402
protein glycosylation	translation/protein processing	61	0.175354	0.18988	0.232627	0.236824	0.242392	0.232654	0.196108	0.249517	0.627411	0.609523	0.709269	0.70455	0.703192	0.706661	0.715964	0.713911
protein lipidation	translation/protein processing	45	0.10041	0.107224	0.0923393	0.0976567	0.0974992	0.0951458	0.0942282	0.096851	0.256199	0.249255	0.274683	0.267697	0.269793	0.275216	0.280206	0.281013
protein maturation	translation/protein processing	51	0.264255	0.299135	0.263016	0.296525	0.281723	0.307124	0.267286	0.295085	0.581032	0.533569	0.563073	0.562636	0.544487	0.544217	0.53757	0.539451
protein modification by small protein conjugation or removal	translation/protein processing	166	0.689012	0.843625	0.812743	0.830608	0.842405	0.957674	0.76731	0.97325	2.26153	2.20038	2.38207	2.36142	2.42088	2.4113	2.46965	2.44146
protein targeting	translation/protein processing	302	2.84716	3.20673	2.90062	3.09371	3.0174	3.39638	2.78358	3.34607	4.63985	4.42967	4.38724	4.3923	4.21898	4.2513	4.20201	4.19878
regulation of protein modification process	translation/protein processing	106	1.97072	2.4113	2.15446	2.71241	2.53463	3.56018	1.8204	3.13794	1.71467	1.71473	1.86634	1.85435	1.87123	1.86551	1.81877	1.787
regulation of translation	translation/protein processing	104	2.93176	2.90569	2.60305	2.59632	2.47313	2.22225	2.76761	2.32771	3.75589	3.91895	3.21849	3.2273	3.15505	2.99844	3.09457	3.12421
translational elongation	translation/protein processing	50	4.3018	4.44704	3.98857	4.07275	4.12749	3.68062	4.11145	3.85797	3.72921	3.74599	3.12302	3.10186	3.00883	2.81963	2.8723	2.88787
translational initiation	translation/protein processing	56	0.759322	0.78529	0.768145	0.81222	0.862662	0.820633	0.89455	0.873664	2.05342	2.0667	1.70757	1.72108	1.66615	1.57032	1.60011	1.6209
DNA-templated transcription, elongation	transcription/RNA processing	97	0.448619	0.449689	0.505024	0.499088	0.520168	0.49399	0.607238	0.535895	1.08957	1.07132	1.16845	1.16328	1.19646	1.16958	1.17967	1.16154
DNA-templated transcription, initiation	transcription/RNA processing	72	0.500462	0.476284	0.533308	0.512602	0.548486	0.506478	0.639531	0.550496	1.12578	1.13952	1.2598	1.21786	1.26804	1.26901	1.27973	1.26371
DNA-templated transcription, termination	transcription/RNA processing	43	0.143439	0.16903	0.168803	0.18974	0.187155	0.215888	0.184665	0.216941	0.491693	0.477608	0.513321	0.517307	0.516044	0.500612	0.510651	0.508326
mRNA processing	transcription/RNA processing	163	0.326672	0.34422	0.38327	0.439615	0.492469	0.411907	0.604903	0.444408	1.37648	1.34872	1.41998	1.41928	1.42328	1.38925	1.40087	1.40148
nuclear transport	transcription/RNA processing	180	9.51664	9.51391	8.97357	9.29394	9.24831	8.35888	9.72026	8.70558	5.62445	5.6003	5.18981	5.1878	5.10243	4.86572	4.91818	4.9361
nucleobase-containing compound transport	transcription/RNA processing	142	10.1592	10.174	9.76865	9.93413	9.63784	8.4772	9.81533	8.6929	4.91663	4.92228	4.57472	4.59515	4.4303	4.21993	4.2067	4.23134
RNA catabolic process	transcription/RNA processing	132	0.646982	0.641872	0.675108	0.718766	0.791168	0.754561	0.907144	0.805199	1.58931	1.63182	1.66123	1.66546	1.68045	1.67429	1.67183	1.67479
RNA modification	transcription/RNA processing	99	0.227256	0.241995	0.221768	0.238897	0.239653	0.22688	0.233983	0.249456	0.954406	0.949538	0.903648	0.896589	0.893545	0.903801	0.905125	0.905222
RNA splicing	transcription/RNA processing	135	0.258845	0.271192	0.313403	0.369852	0.420264	0.340106	0.539565	0.366813	1.07666	1.05292	1.11235	1.10951	1.1167	1.09607	1.09992	1.10096
transcription from RNA polymerase I promoter	transcription/RNA processing	68	0.166375	0.172695	0.1783	0.17665	0.181781	0.171644	0.158005	0.181602	0.697005	0.68584	0.74004	0.736611	0.739975	0.728745	0.733025	0.737614
transcription from RNA polymerase II promoter	transcription/RNA processing	466	7.00354	6.46851	9.15671	8.96208	9.22716	10.2368	11.2713	9.55222	5.34226	5.31211	6.24389	6.23133	6.35327	6.29566	6.33484	6.2639
transcription from RNA polymerase III promoter	transcription/RNA processing	41	0.297389	0.285619	0.332368	0.323922	0.339492	0.311824	0.452767	0.341958	0.538052	0.526537	0.560009	0.553659	0.572459	0.555892	0.561524	0.559775
mitochondrial translation	Cell cycle & organelle	124	1.01318	1.21061	1.15843	1.2072	0.94255	1.20039	0.832462	1.08712	2.52674	2.39545	2.21247	2.27408	1.83988	1.80329	1.60429	1.62707
mitochondrion organization	Cell cycle & organelle	375	4.8383	5.34221	4.88882	5.02518	4.62328	4.8729	4.2451	4.58038	9.35517	9.1185	8.03729	8.06017	6.9655	6.94412	6.40765	6.42653
chromosome segregation	Cell cycle & organelle	193	0.352753	0.407776	0.449499	0.492406	0.51361	0.556879	0.450161	0.590566	1.70943	1.73295	2.11343	2.0911	2.14774	2.17454	2.19279	2.16714
cell budding	Cell cycle & organelle	58	0.404294	0.511165	0.537385	0.601103	0.62748	0.695362	0.52176	0.684247	0.762741	0.735431	0.795657	0.783379	0.806244	0.790273	0.823317	0.818089
cell morphogenesis	Cell cycle & organelle	27	0.0487842	0.0564165	0.0729489	0.0814099	0.0677531	0.109467	0.0779036	0.0979881	0.209797	0.202352	0.314966	0.305949	0.317324	0.337515	0.305284	0.30458
cell wall organization or biogenesis	Cell cycle & organelle	170	2.68827	2.90518	3.97761	4.27466	4.09565	6.02881	3.67467	5.11219	5.73725	5.88621	5.36439	5.39325	5.36072	5.38791	5.26467	5.18317
conjugation	Cell cycle & organelle	286	1.01858	1.21257	1.20901	1.25135	1.27771	1.4312	1.08128	1.434	4.31708	4.41154	5.65215	5.59515	5.86329	5.85641	5.70649	5.61673
cytokinesis	Cell cycle & organelle	84	0.401488	0.50204	0.536133	0.592677	0.619886	0.647799	0.524779	0.659482	0.838047	0.824391	0.949083	0.938045	0.962084	0.960867	0.985477	0.980313
cytoskeleton organization	Cell cycle & organelle	237	0.907714	1.08577	1.14716	1.25834	1.33743	1.45032	1.14316	1.48144	2.70919	2.62074	2.92228	2.90469	2.98422	2.94166	2.99922	3.00612
endocytosis	Cell cycle & organelle	97	0.93899	1.03114	1.29153	1.33342	1.49004	1.59249	1.5533	1.59607	1.40521	1.38759	1.60295	1.59775	1.62807	1.63205	1.6514	1.63636
endosomal transport	Cell cycle & organelle	101	0.337277	0.361173	0.376365	0.37905	0.380819	0.391853	0.333241	0.406104	0.929339	0.903924	1.02163	0.990886	1.01752	1.03445	1.0452	1.02494
exocytosis	Cell cycle & organelle	49	0.320044	0.404619	0.399568	0.441633	0.486922	0.492796	0.426381	0.50311	0.706442	0.692282	0.736421	0.720443	0.745039	0.749089	0.783385	0.772171
meiotic cell cycle	Cell cycle & organelle	218	4.73942	4.21297	5.67103	5.02186	5.08954	4.73164	6.62374	4.78147	3.0004	2.97193	3.56	3.53158	3.60006	3.5936	3.57015	3.52044
membrane fusion	Cell cycle & organelle	74	0.815227	0.792469	0.859888	0.976283	1.14251	1.14207	1.30797	1.1859	1.25606	1.18981	1.40262	1.37039	1.39469	1.43323	1.42462	1.40352
mitotic cell cycle	Cell cycle & organelle	316	0.885116	1.04405	1.11607	1.20754	1.28375	1.34015	1.08968	1.38943	2.91997	2.93787	3.56846	3.54445	3.64784	3.66778	3.70902	3.67595
organelle assembly	Cell cycle & organelle	133	6.1636	5.65365	5.03792	4.99469	5.09634	4.33433	7.0255	4.53154	4.00836	4.01421	3.77202	3.75694	3.63996	3.52426	3.51299	3.56322
organelle fission	Cell cycle & organelle	269	0.84703	0.941776	0.88281	0.922766	0.941079	1.04709	0.918431	1.06558	2.45989	2.45325	2.8538	2.82048	2.92878	2.97586	3.02861	2.98676
organelle fusion	Cell cycle & organelle	86	0.868036	0.85235	0.913996	1.03144	1.19502	1.19488	1.33918	1.23633	1.30781	1.24018	1.45821	1.42813	1.452	1.49154	1.48223	1.46175
organelle inheritance	Cell cycle & organelle	60	1.09008	1.29387	1.39657	1.41896	1.46365	1.48385	1.10035	1.49612	1.12759	1.1494	1.15173	1.13537	1.1539	1.15163	1.18342	1.16979
peroxisome organization	Cell cycle & organelle	49	0.805935	0.935219	0.890044	0.855051	0.833679	0.864417	0.584542	0.852119	0.556842	0.542419	0.498158	0.489948	0.485143	0.498766	0.499603	0.497786
pseudohyphal growth	Cell cycle & organelle	69	0.245966	0.275067	0.263048	0.275467	0.271812	0.315428	0.263257	0.315229	1.01292	1.02459	1.79738	1.7846	1.79282	1.79792	1.81994	1.79617
regulation of cell cycle	Cell cycle & organelle	222	0.665877	0.739496	0.84106	0.959129	0.985338	1.33075	1.41818	1.25136	2.6667	2.66808	3.13253	3.11493	3.18533	3.20747	3.23275	3.17946
regulation of organelle organization	Cell cycle & organelle	240	1.28014	1.24921	1.29737	1.37588	1.57361	1.57908	1.82259	1.66105	3.097	3.02499	3.4926	3.46827	3.5194	3.53939	3.50735	3.48691
sporulation	Cell cycle & organelle	98	4.53582	3.95782	5.41151	4.74395	4.80365	4.42872	6.38987	4.4535	2.71088	2.8178	2.91581	2.90662	3.0145	2.95819	2.8997	2.88479
transposition	Cell cycle & organelle	20	0.015915	0.0157594	0.0153323	0.0143413	0.0143327	0.0150864	0.0160936	0.0152188	0.140943	0.141823	0.156064	0.153581	0.158812	0.159582	0.160555	0.155414
vacuole organization	Cell cycle & organelle	86	1.05217	1.09829	1.16828	1.31073	1.51363	1.53146	1.63292	1.57062	1.41818	1.34822	1.61182	1.57952	1.62409	1.64593	1.64177	1.62477
vesicle organization	Cell cycle & organelle	80	0.365594	0.402416	0.391951	0.413827	0.404002	0.440534	0.326014	0.447378	1.0651	1.04709	1.11488	1.09475	1.11386	1.15191	1.15917	1.14382
cellular response to DNA damage stimulus	Stress response	292	2.82616	2.92538	3.79333	4.0905	4.59247	4.40024	5.87272	4.60504	3.44922	3.47433	3.88369	3.83225	3.96889	3.92429	3.9403	3.91433
invasive growth in response to glucose limitation	Stress response	58	0.0631533	0.0590074	0.0659497	0.0722055	0.0932733	0.0768685	0.0998413	0.0792812	0.530868	0.505154	0.56162	0.567035	0.582845	0.567441	0.561328	0.563044
response to chemical	Stress response	428	5.0828	5.48069	6.34869	6.67631	6.55299	8.53993	6.00019	7.65297	7.68603	7.58256	8.82125	8.77118	9.21616	9.19293	9.36897	9.26852
response to heat	Stress response	72	1.0302	1.07254	1.16467	1.1451	1.22793	1.40605	1.33309	1.36415	1.90528	1.66851	1.53651	1.51725	1.57208	1.59477	1.63342	1.59021
response to osmotic stress	Stress response	90	0.851151	1.19297	0.864875	0.922143	0.901937	1.05226	0.709884	0.955005	1.27341	1.18694	1.10824	1.09743	1.16485	1.18939	1.22558	1.20594
response to oxidative stress	Stress response	101	3.93951	4.31691	5.17968	5.51827	5.38263	7.29896	4.93348	6.41116	2.9586	2.78822	2.57342	2.55104	2.69545	2.65016	3.0026	2.96596
response to starvation	Stress response	54	0.243318	0.249535	2.97822	2.36404	2.80175	2.82476	1.62556	2.82552	0.892562	0.85176	1.41893	1.37724	1.51727	1.62248	1.53112	1.52524
signaling	Stress response	239	0.403852	0.458185	0.512274	0.584678	0.644717	0.672749	0.59767	0.689612	2.40488	2.36251	3.3712	3.29006	3.49009	3.50726	3.32926	3.28783
protein phosphorylation	Stress response	186	1.99499	2.42511	2.15613	2.67511	2.49555	3.46047	1.70789	3.04185	1.92936	1.92206	2.10149	2.08949	2.12956	2.12563	2.09628	2.07924
DNA recombination	DNA maintenance	154	0.131273	0.154222	0.161055	0.164718	0.162962	0.182525	0.146062	0.190298	0.968589	0.949981	1.06953	1.06051	1.08832	1.09255	1.10664	1.09773
chromatin organization	DNA maintenance	317	5.93247	5.3604	7.52846	7.15561	7.80984	6.88041	10.2886	7.19625	4.71453	4.73764	5.23081	5.23027	5.29721	5.21099	5.19398	5.14369
DNA repair	DNA maintenance	242	2.09541	2.16098	3.10975	3.34507	3.90849	3.40912	4.88879	3.70506	2.34202	2.40586	2.78278	2.74042	2.85382	2.83709	2.83305	2.80919
DNA replication	DNA maintenance	138	0.255945	0.302879	0.334432	0.366623	0.376788	0.473332	0.412969	0.473307	0.956983	0.954246	1.05981	1.04789	1.07462	1.08788	1.10524	1.08982
histone modification	DNA maintenance	113	4.05558	3.50128	4.61947	3.99229	4.05131	3.70683	5.42452	3.73663	1.79034	1.77199	1.86166	1.85631	1.88821	1.86296	1.89254	1.84942
nucleus organization	DNA maintenance	64	0.663304	0.767921	0.840986	0.839424	0.857737	0.852346	0.580445	0.854651	0.580795	0.580288	0.601944	0.604181	0.612714	0.604399	0.618339	0.6192
regulation of DNA metabolic process	DNA maintenance	104	0.36152	0.405585	0.414524	0.422877	0.465816	0.442601	0.410995	0.462393	0.980683	0.926005	1.02746	1.02177	1.0348	1.03509	1.03407	1.02142
telomere organization	DNA maintenance	74	0.14022	0.169045	0.157929	0.168132	0.180317	0.192688	0.165636	0.202779	0.853177	0.802339	0.856379	0.861092	0.859737	0.84819	0.859283	0.859677
