# Supplementary material for: Nitrogen limitation reveals large reserves in metabolic and translational capacities of yeast
Source: Nat Commun. 2020 Apr 20;11:1881. doi: 10.1038/s41467-020-15749-0 (PMC7171132; doi:10.1038/s41467-020-15749-0)
Supplement: Supplementary file 6 — Supplementary Data 3 [file 41467_2020_15749_MOESM6_ESM.xlsx]

## Sheet: Supplementary Data 3
Supplementary Data 3. Detailed breakdown of proteome-transcriptome relationship by 6 functional categories.
group	# GO-slim terms in group	C-lim slope	C/N=30 slope	C/N=50 slope	C/N=115 slope	C-lim Pearson r	C/N=30 Pearson r	C/N=50 Pearson r	C/N=115 Pearson r
metabolism	18	1.97463	1.99788	2.31	2.25272	0.893477	0.860047	0.862345	0.858875
translation/protein processing	25	1.85298	1.88597	1.93195	2.17139	0.933304	0.921384	0.923684	0.910297
transcription/RNA processing	12	1.90961	1.95883	1.97601	2.0931	0.96418	0.966782	0.973672	0.975893
cell cycle & organelle	27	0.587222	0.616718	0.648167	0.672073	0.714599	0.674861	0.698149	0.629349
stress response	9	0.745347	0.679756	0.759633	0.735064	0.862842	0.75224	0.750703	0.778962
DNA maintenace	8	1.35839	1.58923	1.59368	1.9674	0.909544	0.932012	0.951353	0.954984
overall	99	1.65124	1.63646	1.73154	1.79519	0.867319	0.835709	0.828401	0.823742
