# Supplementary material for: Nitrogen limitation reveals large reserves in metabolic and translational capacities of yeast
Source: Nat Commun. 2020 Apr 20;11:1881. doi: 10.1038/s41467-020-15749-0 (PMC7171132; doi:10.1038/s41467-020-15749-0)
Supplement: Supplementary file 7 — Supplementary Data 4 [file 41467_2020_15749_MOESM7_ESM.xlsx]

## Sheet: Supplementary Data 4
Supplementary Data 4. Measured metabolic flux of yeast chemostat cultures.
	rglucose (mmol gDW-1 h-1)	rCO2 (mmol gDW-1 h-1)	rO2 (mmol gDW-1 h-1)	rethanol (mmol gDW-1 h-1)	racetate (mmol gDW-1 h-1)	rpyruvate (mmol gDW-1 h-1)	rsuccinate (mmol gDW-1 h-1)	rglycerol (mmol gDW-1 h-1)
C-lim rep1	2.458	5.794	6.211	0	0.011	0.002	0	0
C-lim rep2	2.42	6.312	6.798	0	0	0.002	0.001	0
C/N=30 rep1	4.77	10.849	6.66	3.472	0.27	0.038	0.022	0
C/N=30 rep2	4.479	10.86	7.546	3.572	0.211	0.032	0.021	0
C/N=50 rep1	5.532	10.117	7.454	3.648	0.661	0.058	0.014	0.088
C/N=50 rep2	6.059	10.241	6.866	4.738	0.735	0.065	0.031	0.153
C/N=115 rep1	6.004	9.543	4.978	4.839	1.116	0.084	0.041	0.284
C/N=115 rep2	5.96	9.725	4.823	4.877	0.971	0.082	0.023	0.216
