# Supplementary material for: Nitrogen limitation reveals large reserves in metabolic and translational capacities of yeast
Source: Nat Commun. 2020 Apr 20;11:1881. doi: 10.1038/s41467-020-15749-0 (PMC7171132; doi:10.1038/s41467-020-15749-0)
Supplement: Supplementary file 8 — Supplementary Data 5 [file 41467_2020_15749_MOESM8_ESM.xlsx]

## Sheet: Supplementary Data 5
Supplementary Data 5. Proportion of genes in each GO-slim process that are differentially allocated between different conditions.
GO-Slim term	% protein DE in N30	% protein DE in N50	% protein DE in N115	% RNA DE in N30	% RNA DE in N50	% RNA DE in N115
amino acid transport	51.8519	48.1481	48.1481	38.7097	40	43.3333
carbohydrate metabolic process	18.8811	28.6713	29.3706	10.5556	13.6364	14.3678
carbohydrate transport	25	41.6667	41.6667	16.6667	33.3333	50
cellular amino acid metabolic process	15	26.1111	28.8889	14.5078	17.1875	18.1347
cellular ion homeostasis	12.5	17.5	20	3.27869	4.09836	5.78512
cellular respiration	12.069	29.3103	27.5862	1.33333	5.33333	16
cofactor metabolic process	20.8333	34.7222	36.8056	8.87574	12.3529	13.5294
generation of precursor metabolites and energy	18.9189	32.4324	32.4324	5.6338	8.57143	16.4286
ion transport	18.8312	23.3766	28.5714	14.7982	15	17.5676
lipid metabolic process	15.534	24.7573	25.2427	6.78571	7.5	7.5
lipid transport	7.31707	17.0732	19.5122	5.45455	3.7037	3.63636
monocarboxylic acid metabolic process	26.7857	39.2857	41.0714	26.5152	27.2727	31.8182
nucleobase-containing small molecule metabolic process	17.284	30.8642	34.5679	8.88889	12.6374	15.3846
oligosaccharide metabolic process	10.5263	15.7895	15.7895	9.09091	18.1818	10
proteolysis involved in cellular protein catabolic process	7.69231	13.986	21.6783	0.961538	1.94175	1.95122
regulation of transport	3.22581	9.67742	20.9677	0	1.25	1.25
transmembrane transport	11.8056	15.2778	19.4444	10	14.2857	16.1458
vitamin metabolic process	13.6364	27.2727	31.8182	20.5882	23.5294	23.5294
cytoplasmic translation	10.1695	16.1017	22.0339	2.31214	2.89017	3.46821
Golgi vesicle transport	6.21118	11.1801	13.0435	0	0	0.529101
peptidyl-amino acid modification	3	11	13	1.41844	1.42857	0.714286
protein acylation	2.22222	11.1111	8.88889	3.1746	3.22581	3.22581
protein alkylation	0	13.3333	16.6667	0	0	0
protein complex biogenesis	5.6338	13.1455	19.7183	1.04167	2.07612	3.80623
protein dephosphorylation	6.06061	9.09091	15.1515	0	0	0
protein folding	10.6667	14.6667	22.6667	5.31915	5.31915	6.38298
protein glycosylation	12	22	14	1.63934	1.63934	1.63934
protein lipidation	5	15	15	2.22222	2.22222	4.44444
protein maturation	5.26316	13.1579	15.7895	2.08333	4.16667	4.16667
protein modification by small protein conjugation or removal	8	14	24	0	1.24224	1.24224
protein targeting	6.48148	12.963	16.2037	1.35593	2.38908	3.07167
regulation of protein modification process	8.62069	13.7931	15.5172	0	1	2
regulation of translation	2.53165	12.6582	22.7848	0.990099	0.990099	1.96078
ribosomal large subunit biogenesis	2.17391	8.69565	13.0435	0	0	0
ribosomal small subunit biogenesis	3.73832	12.1495	13.0841	0	0	0
ribosomal subunit export from nucleus	5	7.5	5	0	0	0
ribosome assembly	4.34783	4.34783	13.0435	0	0	0
rRNA processing	2.57732	9.27835	10.8247	0.425532	0.423729	0
snoRNA processing	6.06061	3.0303	3.0303	0	0	0
translational elongation	6.06061	9.09091	15.1515	2.43902	2.43902	2.32558
translational initiation	0	10.4167	18.75	3.63636	0	0
tRNA aminoacylation for protein translation	2.77778	11.1111	19.4444	0	2.77778	2.77778
tRNA processing	1.26582	8.86076	12.6582	0	0.970874	0.961538
DNA-templated transcription, elongation	2.46914	6.17284	6.17284	0	0	0
DNA-templated transcription, initiation	1.66667	8.33333	11.6667	0	0	0
DNA-templated transcription, termination	5.55556	16.6667	16.6667	0	0	0
mRNA processing	2.85714	8.57143	11.4286	1.875	1.25	1.24224
nuclear transport	3.52113	9.15493	11.2676	0	0	0
nucleobase-containing compound transport	1.92308	9.61538	11.5385	0	0.704225	1.40845
RNA catabolic process	3.9604	10.8911	16.8317	0	0	0
RNA modification	1.2987	9.09091	11.6883	0	1.05263	1.05263
RNA splicing	3.7037	8.64198	12.3457	2.27273	1.51515	1.50376
transcription from RNA polymerase I promoter	3.7037	7.40741	9.25926	0	0	0
transcription from RNA polymerase II promoter	6.16883	14.6104	15.5844	1.77778	1.5625	2.67857
transcription from RNA polymerase III promoter	8.57143	17.1429	22.8571	0	0	0
cell budding	6.66667	17.7778	15.5556	1.81818	0	0
cell morphogenesis	6.25	12.5	18.75	4.16667	4.16667	0
cell wall organization or biogenesis	12.037	18.5185	18.5185	3.77358	6.25	6.25
chromosome segregation	3.84615	11.5385	15.3846	0.546448	0	0.543478
conjugation	7.22892	13.8554	19.8795	3.67647	5.14706	5.12821
cytokinesis	5.35714	16.0714	16.0714	1.21951	0	0
cytoskeleton organization	5.55556	14.8148	17.284	0.431034	0.429185	0.858369
endocytosis	8	22.6667	24	1.08696	1.08696	2.17391
endosomal transport	5.47945	13.6986	15.0685	0	0	0
exocytosis	5.12821	15.3846	15.3846	0	0	0
meiotic cell cycle	11.2069	19.8276	20.6897	3.62694	3.57143	4.08163
membrane fusion	10.5263	21.0526	24.5614	0	0	0
mitochondrial translation	1.90476	20	25.7143	0	0.813008	4.87805
mitochondrion organization	3.663	17.9487	24.9084	1.35501	2.98103	5.69106
mitotic cell cycle	5.40541	12.4324	14.5946	1.62338	0.967742	1.93548
organelle assembly	4.0404	8.08081	13.1313	0	1.50376	0.75188
organelle fission	5.09554	11.465	14.0127	1.17647	0.78125	1.95312
organelle fusion	8.95522	17.9104	20.8955	0	0	0
organelle inheritance	4.34783	13.0435	17.3913	0	1.72414	1.72414
peroxisome organization	12.5	12.5	21.875	4.08163	8.16327	8.16327
pseudohyphal growth	14.6341	19.5122	26.8293	4.47761	5.97015	5.97015
regulation of cell cycle	7.62712	15.2542	16.1017	1.41509	0.938967	1.87793
regulation of organelle organization	6.42857	15	17.8571	0.862069	1.2931	2.58621
sporulation	14.8148	20.3704	27.7778	6.0241	9.41176	8.23529
transposition	7.14286	7.14286	14.2857	0	0	0
vacuole organization	8.69565	17.3913	18.8406	0	2.38095	1.19048
vesicle organization	9.375	17.1875	18.75	0	0	0
cellular response to DNA damage stimulus	3.48259	9.95025	12.4378	1.06383	1.06383	1.77305
invasive growth in response to glucose limitation	5.55556	13.8889	19.4444	0	3.57143	3.57143
protein phosphorylation	5.69106	11.3821	13.8211	1.11732	3.91061	5.58659
response to chemical	7.72358	18.6992	21.9512	6.76692	7.0529	8.70647
response to heat	10.2041	18.3673	18.3673	7.24638	8.69565	8.69565
response to osmotic stress	6.66667	15	15	6.89655	8.04598	8.04598
response to oxidative stress	10.1449	28.9855	27.5362	9.375	8.24742	11.3402
response to starvation	10	16.6667	20	12	18	16
signaling	8.125	15.625	19.375	4.38596	6.57895	6.55022
chromatin organization	7.45614	16.2281	16.2281	0.961538	0.96463	1.28617
DNA recombination	3.33333	12.2222	13.3333	1.43885	0.714286	1.42857
DNA repair	1.80723	6.62651	8.43373	0.847458	0.847458	1.69492
DNA replication	1.96078	10.7843	13.7255	0	0	0
histone modification	2.53165	11.3924	11.3924	0.917431	0.925926	0
nucleus organization	4.44444	11.1111	11.1111	0	0	0
regulation of DNA metabolic process	1.36986	10.9589	15.0685	1.02041	1.02041	1.02041
telomere organization	5.12821	12.8205	12.8205	1.42857	1.42857	1.42857
