# Supplementary material for: Nitrogen limitation reveals large reserves in metabolic and translational capacities of yeast
Source: Nat Commun. 2020 Apr 20;11:1881. doi: 10.1038/s41467-020-15749-0 (PMC7171132; doi:10.1038/s41467-020-15749-0)
Supplement: Supplementary file 9 — Supplementary Data 6 [file 41467_2020_15749_MOESM9_ESM.xlsx]

## Sheet: Supplementary Data 6
Supplementary Data 6. Exchange flux constraints used for flux balance analysis and flux variability analysis.
	C-lim	C/N=30	C/N=50	C/N=115
Ptot (g gDW-1)	0.477	0.3665	0.2635	0.2635
Rtot (g gDW-1)	0.08	0.04	0.0195	0.0195
Ctot (g gDW-1)	0.3302	0.4807	0.6042	0.6042
GAM (mmol gDW-1)	55.436	52.683	49.902	49.902
biomass formation (h-1)	0.2	0.2	0.2	0.2
glucose import (mmol gDW-1 h-1)	2.439	Inf	Inf	Inf
ammonium import (mmol gDW-1 h-1)	Inf	0.951	0.797	0.698
Pmet (g gDW-1)	0.26	0.192	0.139	0.139
