# Supplementary material for: Nitrogen limitation reveals large reserves in metabolic and translational capacities of yeast
Source: Nat Commun. 2020 Apr 20;11:1881. doi: 10.1038/s41467-020-15749-0 (PMC7171132; doi:10.1038/s41467-020-15749-0)
Supplement: Supplementary file 10 — Supplementary Data 7 [file 41467_2020_15749_MOESM10_ESM.xlsx]

## Sheet: Supplementary Data 7
Supplementary Data 7. Relative usage of metabolic superpathways. SGD superpathways containing at least 5 genes and with non-zero simulated flux are examined.
SGD superpathway	Relative pathway usage under carbon-limitation	Relative usage at C/N=30	Relative pathway usage at C/N=50	Relative pathway usage at C/N=115
glucose fermentation	0.159795	0.505361	0.970003	1.03
methionine biosynthesis	0.330022	0.657964	1.10603	0.893967
threonine and methionine biosynthesis	0.334854	0.661901	1.10471	0.895287
sulfur amino acid biosynthesis	0.33528	0.6579	1.10261	0.897387
heme and siroheme biosynthesis	0.39474	0.501611	0.994805	1.0052
acetoin and butanediol biosynthesis	0.413861	0.635125	1.01523	0.984772
ergosterol biosynthesis	0.451033	0.68555	1.04764	0.952364
TCA cycle and glyoxylate cycle	0.537724	0.726976	1.02603	0.973973
fatty acid biosynthesis, saturated and unsaturated	0.588572	0.783284	1.10892	0.891082
fatty acid biosynthesis, saturated	0.590297	0.784653	1.1072	0.8928
phosphatidic acid and phospholipid biosynthesis	0.692456	0.636979	1.00052	0.999476
leucine, isoleucine, and valine biosynthesis	0.712138	0.85886	1.02114	0.978862
phosphatidate biosynthesis	0.731106	0.82761	1.10832	0.891681
threonine biosynthesis	0.745002	0.992471	1.06685	0.933152
methionine salvage pathway	0.77606	0.76953	1.05093	0.949075
phospholipid biosynthesis	0.904736	0.662762	0.978377	1.02162
chorismate	0.988094	0.860076	1.04612	0.95388
phenylalanine, tyrosine and tryptophan biosynthesis	1.01136	0.972498	1.03219	0.967814
serine and glycine biosynthesis	1.0235	0.812257	1.03169	0.968306
ubiquinone biosynthesis	1.52151	0.893547	0.981633	1.01837
glutamate biosynthesis	1.67317	0.631399	1.11898	0.881017
histidine, purine, and pyrimidine biosynthesis	1.76519	1.23191	1.06942	0.930583
purine biosynthesis and salvage pathways	1.87265	1.25407	1.04913	0.950869
