# Supplementary material for: Nitrogen limitation reveals large reserves in metabolic and translational capacities of yeast
Source: Nat Commun. 2020 Apr 20;11:1881. doi: 10.1038/s41467-020-15749-0 (PMC7171132; doi:10.1038/s41467-020-15749-0)
Supplement: Supplementary file 11 — Supplementary Data 8 [file 41467_2020_15749_MOESM11_ESM.xlsx]

## Sheet: Supplementary Data 8
Supplementary Data 8. Model-calculated enzyme exchange and measured enzyme abundance for each enzyme in SGD superpathways containing at least 5 genes and with non-zero simulated flux.
SGD superpathway	Gene	C-lim exchange (mmol gDW-1)	C/N=30 exchange (mmol gDW-1)	C/N=50 exchange (mmol gDW-1)	C/N=115 exchange (mmol gDW-1)	C-lim expression (mmol gDW-1)	C/N=30 expression (mmol gDW-1)	C/N=50 expression (mmol gDW-1)	C/N=115 expression (mmol gDW-1)
superpathway of acetoin and butanediol biosynthesis	BDH1	0	1.87355e-11	0	0	2.76773e-07	2.83366e-07	1.76533e-07	2.17016e-07
superpathway of acetoin and butanediol biosynthesis	ILV2	5.32445e-06	4.07055e-06	2.73834e-06	2.74234e-06	1.89338e-06	1.47537e-06	1.00699e-06	1.20262e-06
superpathway of acetoin and butanediol biosynthesis	ILV6	0	0	0	0	1.011e-06	1.07249e-06	7.84717e-07	1.18234e-06
superpathway of acetoin and butanediol biosynthesis	PDC5	0	0	0	0	7.54561e-09	5.94063e-08	1.14616e-07	6.78283e-08
superpathway of acetoin and butanediol biosynthesis	PDC6	0	0	0	0	7.94663e-09	1.61705e-08	1.75046e-08	2.29188e-08
superpathway of acetoin and butanediol biosynthesis	PDC1	2.36333e-06	1.24682e-05	2.05156e-05	2.56311e-05	1.20016e-06	3.25681e-06	3.3212e-06	4.12702e-06
superpathway of chorismate	FOL3	0	0	0	0	0	0	0	0
superpathway of chorismate	GCV2	1.04956e-09	4.94524e-13	2.97526e-10	2.98005e-10	8.4232e-07	1.19541e-06	8.02588e-07	1.05759e-06
superpathway of chorismate	GCV3	1.04956e-09	4.94524e-13	2.97526e-10	2.98005e-10	2.99427e-08	3.20548e-08	2.92863e-08	2.79225e-08
superpathway of chorismate	LPD1	6.59191e-06	1.66705e-06	1.25976e-06	1.26161e-06	1.97595e-05	1.01881e-05	4.35848e-06	4.90136e-06
superpathway of chorismate	GCV1	1.04956e-09	4.94524e-13	2.97526e-10	2.98005e-10	1.68011e-06	2.46369e-06	1.72389e-06	2.39785e-06
superpathway of chorismate	ARO7	4.26104e-08	3.25757e-08	2.19143e-08	2.19463e-08	5.64265e-07	9.23178e-07	6.57789e-07	7.24589e-07
superpathway of chorismate	ARO8	3.77453e-08	2.886e-08	5.7933e-08	3.48323e-08	1.62957e-06	3.07815e-06	2.23728e-06	2.21535e-06
superpathway of chorismate	ARO9	2.49268e-08	1.90606e-08	5.13414e-08	2.82302e-08	1.09696e-06	6.52212e-08	3.78293e-08	3.82508e-08
superpathway of chorismate	CDC21	4.16664e-09	4.14581e-09	3.87914e-09	3.88481e-09	5.38756e-08	5.95515e-08	3.68762e-08	3.69171e-08
superpathway of chorismate	DFR1	3.28406e-09	3.26764e-09	3.05746e-09	3.06193e-09	0	0	0	0
superpathway of chorismate	FOL1	0	0	0	0	8.23967e-08	8.0606e-08	4.88158e-08	5.693e-08
superpathway of chorismate	FOL2	0	0	0	0	1.56058e-06	1.48945e-06	8.46857e-07	1.01308e-06
superpathway of chorismate	TRP2	3.19831e-06	2.44511e-06	1.64487e-06	1.64728e-06	6.2613e-07	4.32353e-07	2.7779e-07	3.88202e-07
superpathway of chorismate	TRP3	3.36542e-06	2.57287e-06	1.73082e-06	1.73335e-06	1.99768e-06	1.07119e-06	5.97307e-07	6.07404e-07
superpathway of chorismate	TRP4	6.39655e-07	4.89017e-07	3.28971e-07	3.29452e-07	7.33086e-07	4.92496e-07	3.03193e-07	2.48832e-07
superpathway of chorismate	TRP5	8.31815e-05	6.35924e-05	4.27798e-05	4.28423e-05	1.07688e-06	8.30204e-07	5.11445e-07	6.18812e-07
superpathway of chorismate	TYR1	2.52835e-07	1.93293e-07	1.30031e-07	1.30222e-07	1.72006e-08	1.61528e-08	1.13127e-08	1.43778e-08
superpathway of chorismate	MET12	0	0	0	0	1.88741e-07	2.23851e-07	1.52409e-07	1.6426e-07
superpathway of chorismate	MET13	6.93698e-08	6.41936e-08	5.59148e-08	5.59958e-08	9.08667e-07	9.53038e-07	5.80715e-07	6.21143e-07
superpathway of chorismate	MIS1	6.05041e-09	0	1.69108e-09	1.6938e-09	3.60866e-07	2.82969e-07	1.70032e-07	2.31633e-07
superpathway of chorismate	MTD1	0	0	0	0	1.43368e-07	2.58062e-07	2.33404e-07	2.08919e-07
superpathway of chorismate	PHA2	4.52018e-09	3.45569e-09	2.3247e-09	2.3281e-09	7.83053e-08	6.37488e-08	3.92812e-08	6.00268e-08
superpathway of chorismate	SHM1	0	0	0	0	3.68091e-06	4.11262e-06	2.69013e-06	3.71536e-06
superpathway of chorismate	SHM2	1.71742e-06	1.14628e-06	7.7705e-07	7.78186e-07	5.51933e-05	5.05e-05	2.71669e-05	2.81791e-05
superpathway of chorismate	TRP1	2.68844e-08	2.05532e-08	1.38265e-08	1.38467e-08	0	0	0	0
superpathway of chorismate	ABZ1	0	0	0	0	7.24649e-08	4.47417e-08	2.45243e-08	2.62101e-08
superpathway of chorismate	ABZ2	0	0	0	0	1.75722e-07	1.1888e-07	6.46578e-08	5.84002e-08
superpathway of chorismate	ADE3	3.33559e-08	3.47099e-07	4.25248e-07	4.2587e-07	1.36499e-06	1.71824e-06	1.26494e-06	1.63109e-06
superpathway of chorismate	ARO1	1.09134e-06	8.34335e-07	5.61273e-07	5.62093e-07	8.71726e-07	6.44873e-07	4.04792e-07	4.29354e-07
superpathway of chorismate	ARO2	1.98127e-05	1.51469e-05	1.01896e-05	1.02045e-05	9.20606e-07	1.08251e-06	5.71834e-07	7.88858e-07
superpathway of chorismate	ARO3	0	0	0	0	1.14142e-06	6.30176e-07	3.46543e-07	3.04343e-07
superpathway of chorismate	ARO4	1.41375e-07	1.08018e-07	7.26713e-08	7.27717e-08	3.40073e-06	1.9233e-06	1.14586e-06	1.18391e-06
superpathway of ergosterol biosynthesis	ERG7	0.00105787	0.00105258	0.000984873	0.000986313	2.63653e-07	1.56457e-07	8.12051e-08	8.15116e-08
superpathway of ergosterol biosynthesis	ERG8	3.61547e-06	3.59739e-06	3.366e-06	3.37092e-06	3.03892e-08	5.4945e-08	4.2822e-08	4.94427e-08
superpathway of ergosterol biosynthesis	ERG9	1.24166e-06	1.23545e-06	1.15599e-06	1.15768e-06	5.43146e-06	5.62214e-06	3.19532e-06	2.84124e-06
superpathway of ergosterol biosynthesis	HMG1	0	0	0	0	7.25855e-07	3.66773e-07	2.18408e-07	2.92636e-07
superpathway of ergosterol biosynthesis	HMG2	2.65636e-07	2.64308e-07	2.47314e-07	2.47668e-07	5.47759e-08	5.60756e-08	3.27583e-08	3.36246e-08
superpathway of ergosterol biosynthesis	IDI1	1.37041e-10	1.36356e-10	1.27586e-10	1.27772e-10	1.00036e-06	1.14807e-06	7.85047e-07	7.11549e-07
superpathway of ergosterol biosynthesis	MVD1	2.50869e-06	2.49614e-06	2.33559e-06	2.339e-06	6.92082e-07	8.42204e-07	6.49299e-07	6.59331e-07
superpathway of ergosterol biosynthesis	ERG25	9.83396e-06	9.78479e-06	9.15542e-06	9.1688e-06	5.32178e-07	5.03001e-07	3.89832e-07	4.78031e-07
superpathway of ergosterol biosynthesis	ERG26	3.43757e-10	3.42038e-10	3.20037e-10	3.20505e-10	9.63464e-07	1.02553e-06	7.51115e-07	9.47025e-07
superpathway of ergosterol biosynthesis	ERG27	5.61304e-06	5.58498e-06	5.22574e-06	5.23338e-06	3.09256e-07	3.93088e-07	2.99455e-07	3.15698e-07
superpathway of ergosterol biosynthesis	ERG3	0	0	0	0	1.23611e-06	6.16342e-07	3.38156e-07	4.16603e-07
superpathway of ergosterol biosynthesis	ERG4	2.96635e-06	2.95152e-06	2.76167e-06	2.76571e-06	5.02426e-07	2.4078e-07	1.20649e-07	1.45357e-07
superpathway of ergosterol biosynthesis	ERG1	2.69574e-05	2.68226e-05	2.50973e-05	2.5134e-05	2.68859e-06	6.45287e-07	3.50123e-07	3.29572e-07
superpathway of ergosterol biosynthesis	ERG10	1.36584e-08	1.35901e-08	1.2716e-08	1.27346e-08	1.55713e-07	2.19243e-07	3.15696e-07	3.76751e-07
superpathway of ergosterol biosynthesis	ERG11	6.0257e-07	5.99557e-07	5.60993e-07	5.61813e-07	2.20315e-06	1.7689e-06	1.10219e-06	1.03786e-06
superpathway of ergosterol biosynthesis	ERG12	5.61312e-07	5.58505e-07	5.22581e-07	5.23345e-07	6.35967e-07	5.12251e-07	3.12619e-07	3.01659e-07
superpathway of ergosterol biosynthesis	ERG13	2.96207e-05	2.94725e-05	2.75768e-05	2.76171e-05	7.19423e-06	7.09382e-06	4.83781e-06	5.25996e-06
superpathway of ergosterol biosynthesis	ERG2	0	0	0	0	3.07312e-05	1.49108e-05	7.45621e-06	9.51153e-06
superpathway of ergosterol biosynthesis	ERG20	7.45023e-06	7.41298e-06	6.93616e-06	6.9463e-06	1.72515e-06	3.39637e-06	3.10159e-06	2.96531e-06
superpathway of ergosterol biosynthesis	ERG24	3.16408e-05	3.14826e-05	2.94576e-05	2.95007e-05	4.83603e-08	3.61925e-08	1.91489e-08	1.99389e-08
superpathway of ergosterol biosynthesis	ERG5	0	0	0	0	4.90008e-07	4.35988e-07	2.52227e-07	2.47344e-07
superpathway of ergosterol biosynthesis	ERG6	0	0	0	0	1.14467e-05	5.16484e-06	3.02928e-06	3.47259e-06
superpathway of fatty acid biosynthesis, saturated	ACC1	2.01327e-06	2.0032e-06	1.87435e-06	1.87709e-06	2.62248e-06	2.31748e-06	1.61849e-06	2.30247e-06
superpathway of fatty acid biosynthesis, saturated	FAS2	6.03958e-06	6.00938e-06	5.62285e-06	5.63107e-06	5.61486e-06	4.03384e-06	2.64122e-06	3.33869e-06
superpathway of fatty acid biosynthesis, saturated	HFA1	0	0	0	0	3.71787e-09	3.69523e-09	2.43672e-09	3.20193e-09
superpathway of fatty acid biosynthesis, saturated	CEM1	0	0	0	0	0	0	0	0
superpathway of fatty acid biosynthesis, saturated	FAS1	6.03958e-06	6.00938e-06	5.62285e-06	5.63107e-06	8.62383e-06	6.26907e-06	4.10887e-06	4.75208e-06
superpathway of fatty acid biosynthesis, saturated	OAR1	0	0	0	0	0	0	0	0
superpathway of fatty acid biosynthesis, saturated	MCT1	0	0	0	0	0	0	0	0
superpathway of fatty acid biosynthesis, saturated and unsaturated	CEM1	0	0	0	0	0	0	0	0
superpathway of fatty acid biosynthesis, saturated and unsaturated	FAS1	6.03958e-06	6.00938e-06	5.62285e-06	5.63107e-06	8.62383e-06	6.26907e-06	4.10887e-06	4.75208e-06
superpathway of fatty acid biosynthesis, saturated and unsaturated	ACC1	2.01327e-06	2.0032e-06	1.87435e-06	1.87709e-06	2.62248e-06	2.31748e-06	1.61849e-06	2.30247e-06
superpathway of fatty acid biosynthesis, saturated and unsaturated	MCT1	0	0	0	0	0	0	0	0
superpathway of fatty acid biosynthesis, saturated and unsaturated	OAR1	0	0	0	0	0	0	0	0
superpathway of fatty acid biosynthesis, saturated and unsaturated	FAS2	6.03958e-06	6.00938e-06	5.62285e-06	5.63107e-06	5.61486e-06	4.03384e-06	2.64122e-06	3.33869e-06
superpathway of fatty acid biosynthesis, saturated and unsaturated	HFA1	0	0	0	0	3.71787e-09	3.69523e-09	2.43672e-09	3.20193e-09
superpathway of fatty acid biosynthesis, saturated and unsaturated	OLE1	1.52565e-05	1.51802e-05	1.42038e-05	1.42246e-05	3.94442e-07	2.80015e-07	1.5751e-07	2.32512e-07
superpathway of glucose fermentation	ADH2	0	0	0	0	2.03787e-05	2.53446e-07	7.38948e-08	1.28839e-07
superpathway of glucose fermentation	ADH3	0	0	0	0	1.17527e-05	1.41061e-05	8.58455e-06	1.00557e-05
superpathway of glucose fermentation	ADH1	0	1.34211e-06	3.22784e-06	4.05187e-06	2.91212e-05	3.77867e-05	3.1586e-05	3.51828e-05
superpathway of glucose fermentation	PDC5	0	0	0	0	7.54561e-09	5.94063e-08	1.14616e-07	6.78283e-08
superpathway of glucose fermentation	PDC6	0	0	0	0	7.94663e-09	1.61705e-08	1.75046e-08	2.29188e-08
superpathway of glucose fermentation	PFK1	0	0	0	0	2.604e-06	2.57817e-06	1.62066e-06	2.10004e-06
superpathway of glucose fermentation	PFK2	1.40319e-06	2.93166e-06	4.50788e-06	5.51507e-06	2.87829e-06	2.62864e-06	1.7245e-06	2.23404e-06
superpathway of glucose fermentation	PGI1	6.19979e-07	1.35927e-06	2.25306e-06	2.79201e-06	6.82219e-05	3.93067e-05	2.17083e-05	2.39081e-05
superpathway of glucose fermentation	PGK1	1.94649e-06	3.98678e-06	5.99675e-06	7.32571e-06	0.000126779	9.87663e-05	7.17612e-05	7.95193e-05
superpathway of glucose fermentation	PYK2	0	0	0	0	7.55645e-08	5.87861e-08	4.03637e-08	5.2082e-08
superpathway of glucose fermentation	TDH1	3.60225e-05	7.37824e-05	0.00011098	0.000135575	4.77259e-07	7.68141e-08	5.91416e-08	4.18046e-08
superpathway of glucose fermentation	TDH2	0	0	0	0	0	0	0	0
superpathway of glucose fermentation	TDH3	0	0	0	0	1.1364e-06	1.89764e-06	2.18939e-06	2.53656e-06
superpathway of glucose fermentation	TPI1	5.73803e-08	1.17552e-07	1.79334e-07	2.20715e-07	0.000166012	0.000123222	8.16532e-05	7.96583e-05
superpathway of glucose fermentation	GPM1	1.73907e-06	3.66077e-06	5.54976e-06	6.78797e-06	2.4254e-05	2.75592e-05	2.39126e-05	3.34409e-05
superpathway of glucose fermentation	HXK1	2.4719e-06	4.68882e-06	6.73306e-06	8.02889e-06	8.40285e-06	4.5243e-06	2.05275e-06	1.31874e-06
superpathway of glucose fermentation	ADH4	0	0	0	0	0	0	0	0
superpathway of glucose fermentation	ADH5	0	0	0	0	3.23848e-07	7.56602e-08	4.17468e-08	4.94229e-08
superpathway of glucose fermentation	ALD2	0	0	0	0	4.11048e-08	5.95041e-08	5.63607e-08	6.60645e-08
superpathway of glucose fermentation	ALD4	0	0	0	0	0.000123215	1.76254e-05	8.82009e-06	1.11941e-05
superpathway of glucose fermentation	ALD5	9.53484e-06	1.67125e-05	3.62934e-08	0	4.81569e-07	3.75471e-07	2.62486e-07	3.31418e-07
superpathway of glucose fermentation	ALD6	0	0	3.1088e-06	3.1727e-06	4.83717e-05	2.80756e-05	1.76977e-05	1.61586e-05
superpathway of glucose fermentation	CDC19	4.17101e-06	8.97514e-06	1.37022e-05	1.67762e-05	1.05594e-05	2.08303e-05	2.23942e-05	3.15999e-05
superpathway of glucose fermentation	ENO1	4.35161e-06	9.16788e-06	1.38985e-05	1.69995e-05	5.27106e-06	2.84141e-06	2.32228e-06	3.00979e-06
superpathway of glucose fermentation	ENO2	0	0	0	0	2.963e-05	2.27569e-05	1.69497e-05	2.4987e-05
superpathway of glucose fermentation	FBA1	0	0	0	0	1.33701e-05	1.92936e-05	1.72968e-05	2.48937e-05
superpathway of glucose fermentation	GLK1	0	0	0	0	4.08848e-06	2.11519e-06	1.27128e-06	1.39264e-06
superpathway of glucose fermentation	HXK2	0	0	0	0	1.09856e-05	1.27389e-05	7.12005e-06	8.30772e-06
superpathway of glucose fermentation	PDC1	2.36333e-06	1.24682e-05	2.05156e-05	2.56311e-05	1.20016e-06	3.25681e-06	3.3212e-06	4.12702e-06
superpathway of glutamate biosynthesis	GDH1	6.00135e-06	4.49283e-06	3.88472e-06	3.36856e-06	2.48413e-05	5.71155e-05	2.21644e-05	2.36067e-05
superpathway of glutamate biosynthesis	GDH3	0	0	0	0	1.10835e-07	1.05982e-07	3.87467e-08	2.9179e-08
superpathway of glutamate biosynthesis	IDP1	2.06712e-06	1.62796e-06	1.07768e-06	1.07926e-06	1.97919e-06	2.92757e-06	1.84752e-06	2.32435e-06
superpathway of glutamate biosynthesis	IDP2	0	0	0	0	2.74824e-06	3.31567e-07	8.50115e-08	1.05426e-07
superpathway of glutamate biosynthesis	IDP3	0	0	0	0	4.67698e-08	1.11745e-08	5.70337e-09	8.6539e-09
superpathway of glutamate biosynthesis	GLN1	9.20229e-07	6.22865e-07	3.90621e-07	3.91192e-07	5.66406e-06	1.01732e-05	7.31148e-06	1.01148e-05
superpathway of glutamate biosynthesis	GLT1	0	0	0	0	9.85643e-07	1.65337e-06	9.38826e-07	1.00124e-06
superpathway of heme and siroheme biosynthesis	HEM13	3.268e-09	3.25166e-09	3.04251e-09	3.04696e-09	7.57198e-07	3.49376e-07	1.6779e-07	1.80827e-07
superpathway of heme and siroheme biosynthesis	HEM14	1.2684e-11	1.26206e-11	1.18088e-11	1.18261e-11	8.41533e-08	7.94931e-08	5.35538e-08	5.93344e-08
superpathway of heme and siroheme biosynthesis	HEM1	6.7544e-10	6.72063e-10	6.28835e-10	6.29754e-10	2.89243e-07	1.88539e-07	8.84907e-08	1.04148e-07
superpathway of heme and siroheme biosynthesis	HEM12	2.4988e-09	2.48631e-09	2.32638e-09	2.32978e-09	3.36235e-07	2.49151e-07	1.44572e-07	1.64438e-07
superpathway of heme and siroheme biosynthesis	HEM3	8.8888e-10	8.84436e-10	8.27547e-10	8.28757e-10	3.03239e-08	2.84623e-08	1.72659e-08	1.75351e-08
superpathway of heme and siroheme biosynthesis	HEM4	6.2422e-14	6.21099e-14	5.81149e-14	5.81998e-14	3.59539e-08	3.48236e-08	2.63341e-08	2.86444e-08
superpathway of heme and siroheme biosynthesis	HEM15	1.85186e-10	1.8426e-10	1.72408e-10	1.7266e-10	1.31559e-06	1.00727e-06	5.20921e-07	5.65678e-07
superpathway of heme and siroheme biosynthesis	HEM2	1.79576e-10	1.78678e-10	1.67185e-10	1.6743e-10	8.30463e-06	6.80056e-06	3.08958e-06	2.95994e-06
superpathway of heme and siroheme biosynthesis	MET8	0	0	0	0	1.0883e-07	7.35785e-08	3.56704e-08	3.41092e-08
superpathway of heme and siroheme biosynthesis	MET1	0	0	0	0	2.89564e-07	2.33858e-07	1.23283e-07	1.14867e-07
superpathway of histidine, purine, and pyrimidine biosynthesis	CPA2	6.06818e-09	4.13332e-09	2.59757e-09	2.60137e-09	2.82932e-06	1.57857e-06	1.13229e-06	2.19682e-06
superpathway of histidine, purine, and pyrimidine biosynthesis	GUA1	5.88581e-06	3.14609e-06	1.64404e-06	1.64645e-06	9.93893e-07	1.35e-06	9.73368e-07	1.17983e-06
superpathway of histidine, purine, and pyrimidine biosynthesis	GUK1	8.43112e-10	8.41169e-10	7.8768e-10	7.88801e-10	7.23537e-07	7.12153e-07	5.67429e-07	8.80565e-07
superpathway of histidine, purine, and pyrimidine biosynthesis	HIS2	2.02033e-09	1.54455e-09	1.03904e-09	1.04056e-09	5.64989e-07	5.445e-07	3.11327e-07	2.91652e-07
superpathway of histidine, purine, and pyrimidine biosynthesis	HIS3	4.32363e-09	3.30542e-09	2.22362e-09	2.22687e-09	1.16062e-06	5.86987e-07	2.85395e-07	3.46465e-07
superpathway of histidine, purine, and pyrimidine biosynthesis	HIS4	1.26555e-07	9.67517e-08	6.50867e-08	6.51818e-08	7.98523e-07	1.01817e-06	7.91674e-07	1.05351e-06
superpathway of histidine, purine, and pyrimidine biosynthesis	HIS1	1.60132e-06	1.22421e-06	8.23551e-07	8.24755e-07	3.91793e-06	4.57065e-06	2.79966e-06	3.09008e-06
superpathway of histidine, purine, and pyrimidine biosynthesis	HIS6	1.35113e-07	1.03294e-07	6.94879e-08	6.95895e-08	1.20519e-07	8.96567e-08	5.70944e-08	5.46502e-08
superpathway of histidine, purine, and pyrimidine biosynthesis	HIS7	3.13307e-08	2.39524e-08	1.61132e-08	1.61368e-08	2.05352e-07	2.67866e-07	2.2344e-07	2.77488e-07
superpathway of histidine, purine, and pyrimidine biosynthesis	IMD2	0	0	0	0	1.34974e-07	7.1409e-08	3.83642e-08	4.64431e-08
superpathway of histidine, purine, and pyrimidine biosynthesis	HIS5	1.39471e-09	1.06626e-09	7.17293e-10	7.18342e-10	1.43907e-06	1.37455e-06	9.68559e-07	1.13064e-06
superpathway of histidine, purine, and pyrimidine biosynthesis	CPA1	6.06818e-09	4.13332e-09	2.59757e-09	2.60137e-09	5.84723e-07	4.83582e-07	2.96681e-07	5.65954e-07
superpathway of histidine, purine, and pyrimidine biosynthesis	PRS1	2.56248e-05	1.5792e-05	9.27515e-06	9.28871e-06	5.04306e-07	5.14763e-07	3.77931e-07	5.04169e-07
superpathway of histidine, purine, and pyrimidine biosynthesis	PRS2	2.56327e-05	1.5792e-05	9.27501e-06	9.28871e-06	1.63403e-07	1.21204e-07	6.38001e-08	5.81913e-08
superpathway of histidine, purine, and pyrimidine biosynthesis	PRS3	0	0	0	0	6.42216e-07	7.46786e-07	5.21752e-07	5.68703e-07
superpathway of histidine, purine, and pyrimidine biosynthesis	PRS4	0	0	0	0	0	0	0	0
superpathway of histidine, purine, and pyrimidine biosynthesis	PRS5	0	0	0	0	1.56892e-07	1.71028e-07	1.28841e-07	1.59942e-07
superpathway of histidine, purine, and pyrimidine biosynthesis	RNR1	0	0	0	0	6.20059e-07	8.59907e-07	5.64236e-07	7.79043e-07
superpathway of histidine, purine, and pyrimidine biosynthesis	RNR2	0	0	0	0	1.2056e-06	2.42148e-06	1.91507e-06	2.07072e-06
superpathway of histidine, purine, and pyrimidine biosynthesis	RNR3	0	0	0	0	0	0	0	0
superpathway of histidine, purine, and pyrimidine biosynthesis	RNR4	0	0	0	0	4.9723e-06	8.27424e-06	6.4041e-06	7.1241e-06
superpathway of histidine, purine, and pyrimidine biosynthesis	URA1	6.65908e-07	3.50799e-07	1.78726e-07	1.78987e-07	8.91807e-07	8.6158e-07	4.83575e-07	5.24504e-07
superpathway of histidine, purine, and pyrimidine biosynthesis	URA10	0	0	0	0	4.13002e-08	1.76503e-08	1.13589e-08	1.21043e-08
superpathway of histidine, purine, and pyrimidine biosynthesis	IMD3	0	0	0	0	9.15064e-07	5.66855e-07	3.4665e-07	4.95791e-07
superpathway of histidine, purine, and pyrimidine biosynthesis	IMD4	1.02885e-06	5.4994e-07	2.87384e-07	2.87801e-07	2.20235e-08	1.74467e-08	1.20027e-08	1.35058e-08
superpathway of histidine, purine, and pyrimidine biosynthesis	ADE1	6.55316e-08	3.50974e-08	1.84027e-08	1.84296e-08	9.65258e-06	9.06905e-06	6.12665e-06	5.82179e-06
superpathway of histidine, purine, and pyrimidine biosynthesis	ADE12	1.24839e-06	8.4906e-07	5.34801e-07	5.35583e-07	3.07889e-06	2.63448e-06	1.73093e-06	1.92268e-06
superpathway of histidine, purine, and pyrimidine biosynthesis	ADE13	1.59196e-06	9.84945e-07	5.82154e-07	5.83005e-07	9.07361e-06	6.18161e-06	3.47272e-06	3.60185e-06
superpathway of histidine, purine, and pyrimidine biosynthesis	ADE16	0	0	0	0	2.01551e-07	2.92721e-07	2.60977e-07	4.56719e-07
superpathway of histidine, purine, and pyrimidine biosynthesis	ADE17	2.18814e-06	1.40113e-06	8.4926e-07	8.49701e-07	2.6143e-06	3.37923e-06	2.48482e-06	3.50606e-06
superpathway of histidine, purine, and pyrimidine biosynthesis	ADE2	1.26837e-07	6.79311e-08	3.56185e-08	3.56706e-08	2.07742e-06	2.195e-06	1.41471e-06	1.80322e-06
superpathway of histidine, purine, and pyrimidine biosynthesis	ADE4	9.12282e-08	4.88599e-08	2.56189e-08	2.56563e-08	2.90097e-07	3.99925e-07	2.8887e-07	4.21805e-07
superpathway of histidine, purine, and pyrimidine biosynthesis	ADE5	0	0	0	0	0	0	0	0
superpathway of histidine, purine, and pyrimidine biosynthesis	ADE6	0.000101471	5.43457e-05	2.84952e-05	2.85369e-05	4.81479e-07	4.92725e-07	3.32751e-07	4.05392e-07
superpathway of histidine, purine, and pyrimidine biosynthesis	ADE7	0	0	0	0	0	0	0	0
superpathway of histidine, purine, and pyrimidine biosynthesis	ADE8	6.76466e-07	3.62301e-07	1.89966e-07	1.90244e-07	4.88177e-07	4.65458e-07	2.89375e-07	2.92526e-07
superpathway of histidine, purine, and pyrimidine biosynthesis	ADK1	0	0	0	0	2.36445e-06	2.6302e-06	2.2058e-06	3.31984e-06
superpathway of histidine, purine, and pyrimidine biosynthesis	ADK2	0	0	4.06158e-12	3.54172e-12	0	0	0	0
superpathway of histidine, purine, and pyrimidine biosynthesis	URA3	9.93014e-09	5.23118e-09	2.6652e-09	2.66909e-09	4.63791e-07	5.20423e-07	3.6991e-07	4.06097e-07
superpathway of histidine, purine, and pyrimidine biosynthesis	URA4	2.28239e-06	1.20236e-06	6.1258e-07	6.13475e-07	2.04442e-07	3.17751e-07	2.30391e-07	2.89839e-07
superpathway of histidine, purine, and pyrimidine biosynthesis	URA5	5.24849e-07	2.76088e-07	1.40543e-07	1.40868e-07	5.05543e-06	3.63114e-06	1.82156e-06	1.82207e-06
superpathway of histidine, purine, and pyrimidine biosynthesis	URA6	1.20265e-08	6.74741e-09	3.81073e-09	3.8163e-09	3.0237e-06	2.15169e-06	1.37275e-06	1.67391e-06
superpathway of histidine, purine, and pyrimidine biosynthesis	URA7	0	0	0	0	1.7518e-06	9.16105e-07	4.42852e-07	4.13583e-07
superpathway of histidine, purine, and pyrimidine biosynthesis	URA8	1.62796e-07	8.08923e-08	3.69274e-08	3.69522e-08	5.53221e-07	6.20632e-07	3.98125e-07	4.36543e-07
superpathway of histidine, purine, and pyrimidine biosynthesis	YNK1	3.88677e-07	5.36326e-07	6.17558e-07	6.18462e-07	3.21942e-05	1.4953e-05	7.07544e-06	6.72176e-06
superpathway of histidine, purine, and pyrimidine biosynthesis	URA2	1.96417e-08	1.12838e-08	6.24062e-09	6.24974e-09	3.11346e-06	3.4123e-06	2.29947e-06	2.98063e-06
superpathway of leucine, isoleucine, and valine biosynthesis	BAT1	1.60481e-08	1.22688e-08	8.25346e-09	8.26553e-09	2.2717e-06	3.10397e-06	2.06982e-06	2.36557e-06
superpathway of leucine, isoleucine, and valine biosynthesis	ILV1	4.22763e-08	3.23277e-08	2.17474e-08	2.17792e-08	1.29963e-06	1.01133e-06	7.07174e-07	7.68217e-07
superpathway of leucine, isoleucine, and valine biosynthesis	ILV2	5.32445e-06	4.07055e-06	2.73834e-06	2.74234e-06	1.89338e-06	1.47537e-06	1.00699e-06	1.20262e-06
superpathway of leucine, isoleucine, and valine biosynthesis	ILV3	1.96572e-06	1.5028e-06	1.01096e-06	1.01244e-06	5.1972e-06	4.72098e-06	2.2446e-06	2.10074e-06
superpathway of leucine, isoleucine, and valine biosynthesis	BAT2	4.54225e-08	3.46354e-08	2.32989e-08	2.33339e-08	1.28314e-07	1.23501e-07	1.06944e-07	1.41539e-07
superpathway of leucine, isoleucine, and valine biosynthesis	LEU1	4.16993e-06	3.18792e-06	2.14457e-06	2.14771e-06	2.13176e-06	1.89759e-06	1.36695e-06	1.71767e-06
superpathway of leucine, isoleucine, and valine biosynthesis	LEU2	2.13569e-06	1.63274e-06	1.09837e-06	1.09998e-06	1.62638e-05	8.73825e-06	4.55593e-06	3.90377e-06
superpathway of leucine, isoleucine, and valine biosynthesis	LEU4	1.40149e-06	1.07149e-06	7.2081e-07	7.21864e-07	2.01001e-06	8.2463e-07	4.60044e-07	6.57697e-07
superpathway of leucine, isoleucine, and valine biosynthesis	LEU9	0	0	0	0	1.41262e-08	1.04297e-08	6.04691e-09	8.67135e-09
superpathway of leucine, isoleucine, and valine biosynthesis	ILV5	1.48195e-05	1.13296e-05	7.62161e-06	7.63275e-06	2.783e-05	1.50877e-05	8.22903e-06	8.45247e-06
superpathway of leucine, isoleucine, and valine biosynthesis	ILV6	0	0	0	0	1.011e-06	1.07249e-06	7.84717e-07	1.18234e-06
superpathway of methionine biosynthesis	HOM6	1.25536e-06	9.59727e-07	6.45626e-07	6.4657e-07	2.01767e-06	2.31486e-06	1.62161e-06	1.76575e-06
superpathway of methionine biosynthesis	MET17	3.10951e-07	2.37722e-07	1.5992e-07	1.60154e-07	0.000409115	0.000176662	8.88393e-05	0.000113351
superpathway of methionine biosynthesis	HOM2	1.49343e-07	1.14173e-07	7.68065e-08	7.69188e-08	5.21803e-06	4.02393e-06	2.61545e-06	3.43204e-06
superpathway of methionine biosynthesis	HOM3	1.24873e-07	9.54656e-08	6.42215e-08	6.43154e-08	2.95759e-06	1.64411e-06	8.60767e-07	8.92917e-07
superpathway of methionine biosynthesis	MET7	0	0	0	0	3.42974e-08	3.32633e-08	2.37433e-08	3.33334e-08
superpathway of methionine biosynthesis	MET2	3.88651e-07	2.97152e-07	1.999e-07	2.00192e-07	3.48191e-07	3.57246e-07	2.25902e-07	2.307e-07
superpathway of methionine biosynthesis	MET6	3.35998e-05	3.11243e-05	2.711e-05	2.71496e-05	2.4973e-05	1.93225e-05	1.04516e-05	9.94427e-06
superpathway of methionine salvage pathway	ADI1	0	0	0	0	0	0	0	0
superpathway of methionine salvage pathway	BAT1	1.60481e-08	1.22688e-08	8.25346e-09	8.26553e-09	2.2717e-06	3.10397e-06	2.06982e-06	2.36557e-06
superpathway of methionine salvage pathway	BAT2	4.54225e-08	3.46354e-08	2.32989e-08	2.33339e-08	1.28314e-07	1.23501e-07	1.06944e-07	1.41539e-07
superpathway of methionine salvage pathway	MDE1	0	0	0	0	6.45095e-08	2.32195e-08	2.46851e-08	3.71655e-08
superpathway of methionine salvage pathway	MEU1	0	0	0	0	3.59039e-07	3.08462e-07	2.17957e-07	2.50915e-07
superpathway of methionine salvage pathway	MRI1	0	0	0	0	3.50039e-07	2.67008e-07	1.97968e-07	2.55286e-07
superpathway of methionine salvage pathway	SAM1	1.33526e-05	1.32858e-05	1.24313e-05	1.24494e-05	1.11364e-06	6.01019e-07	3.11844e-07	3.54191e-07
superpathway of methionine salvage pathway	SAM2	0	0	0	0	1.62027e-06	1.10379e-06	7.48786e-07	9.03616e-07
superpathway of methionine salvage pathway	SPE2	0	0	0	0	1.85827e-07	1.08493e-07	6.70177e-08	7.59802e-08
superpathway of methionine salvage pathway	SPE3	0	0	0	0	0	0	0	0
superpathway of methionine salvage pathway	SPE4	0	0	0	0	0	0	0	0
superpathway of methionine salvage pathway	UTR4	0	0	0	0	1.01602e-07	1.5016e-07	1.25694e-07	1.52363e-07
superpathway of methionine salvage pathway	ARO8	3.77453e-08	2.886e-08	5.7933e-08	3.48323e-08	1.62957e-06	3.07815e-06	2.23728e-06	2.21535e-06
superpathway of methionine salvage pathway	ARO9	2.49268e-08	1.90606e-08	5.13414e-08	2.82302e-08	1.09696e-06	6.52212e-08	3.78293e-08	3.82508e-08
superpathway of phenylalanine, tyrosine and tryptophan biosynthesis	ARO1	1.09134e-06	8.34335e-07	5.61273e-07	5.62093e-07	8.71726e-07	6.44873e-07	4.04792e-07	4.29354e-07
superpathway of phenylalanine, tyrosine and tryptophan biosynthesis	ARO2	1.98127e-05	1.51469e-05	1.01896e-05	1.02045e-05	9.20606e-07	1.08251e-06	5.71834e-07	7.88858e-07
superpathway of phenylalanine, tyrosine and tryptophan biosynthesis	ARO3	0	0	0	0	1.14142e-06	6.30176e-07	3.46543e-07	3.04343e-07
superpathway of phenylalanine, tyrosine and tryptophan biosynthesis	ARO4	1.41375e-07	1.08018e-07	7.26713e-08	7.27717e-08	3.40073e-06	1.9233e-06	1.14586e-06	1.18391e-06
superpathway of phenylalanine, tyrosine and tryptophan biosynthesis	ARO7	4.26104e-08	3.25757e-08	2.19143e-08	2.19463e-08	5.64265e-07	9.23178e-07	6.57789e-07	7.24589e-07
superpathway of phenylalanine, tyrosine and tryptophan biosynthesis	ARO8	3.77453e-08	2.886e-08	5.7933e-08	3.48323e-08	1.62957e-06	3.07815e-06	2.23728e-06	2.21535e-06
superpathway of phenylalanine, tyrosine and tryptophan biosynthesis	ARO9	2.49268e-08	1.90606e-08	5.13414e-08	2.82302e-08	1.09696e-06	6.52212e-08	3.78293e-08	3.82508e-08
superpathway of phenylalanine, tyrosine and tryptophan biosynthesis	PHA2	4.52018e-09	3.45569e-09	2.3247e-09	2.3281e-09	7.83053e-08	6.37488e-08	3.92812e-08	6.00268e-08
superpathway of phenylalanine, tyrosine and tryptophan biosynthesis	TRP1	2.68844e-08	2.05532e-08	1.38265e-08	1.38467e-08	0	0	0	0
superpathway of phenylalanine, tyrosine and tryptophan biosynthesis	TRP2	3.19831e-06	2.44511e-06	1.64487e-06	1.64728e-06	6.2613e-07	4.32353e-07	2.7779e-07	3.88202e-07
superpathway of phenylalanine, tyrosine and tryptophan biosynthesis	TRP3	3.36542e-06	2.57287e-06	1.73082e-06	1.73335e-06	1.99768e-06	1.07119e-06	5.97307e-07	6.07404e-07
superpathway of phenylalanine, tyrosine and tryptophan biosynthesis	TRP4	6.39655e-07	4.89017e-07	3.28971e-07	3.29452e-07	7.33086e-07	4.92496e-07	3.03193e-07	2.48832e-07
superpathway of phenylalanine, tyrosine and tryptophan biosynthesis	TRP5	8.31815e-05	6.35924e-05	4.27798e-05	4.28423e-05	1.07688e-06	8.30204e-07	5.11445e-07	6.18812e-07
superpathway of phenylalanine, tyrosine and tryptophan biosynthesis	TYR1	2.52835e-07	1.93293e-07	1.30031e-07	1.30222e-07	1.72006e-08	1.61528e-08	1.13127e-08	1.43778e-08
superpathway of phosphatidate biosynthesis	AYR1	0	0	0	0	1.83e-06	1.81692e-06	1.21465e-06	1.30207e-06
superpathway of phosphatidate biosynthesis	GPD1	3.41064e-08	3.3974e-08	3.17893e-08	3.18358e-08	2.52082e-06	2.88907e-06	2.38846e-06	3.17538e-06
superpathway of phosphatidate biosynthesis	GPD2	0	0	0	0	1.12272e-06	6.00661e-07	2.84341e-07	3.51908e-07
superpathway of phosphatidate biosynthesis	GPT2	4.20397e-05	4.18208e-05	3.91308e-05	3.9188e-05	3.34518e-07	1.79384e-07	9.0427e-08	9.94409e-08
superpathway of phosphatidate biosynthesis	SCT1	0	0	0	0	4.10843e-08	3.7309e-08	2.35357e-08	2.18108e-08
superpathway of phosphatidate biosynthesis	SLC1	0	0	0	0	1.35921e-06	8.11313e-07	4.24579e-07	5.58743e-07
superpathway of phosphatidic acid and phospholipid biosynthesis	CDS1	3.79243e-07	3.77366e-07	3.53093e-07	3.53609e-07	1.52453e-06	1.06476e-06	5.24848e-07	6.05161e-07
superpathway of phosphatidic acid and phospholipid biosynthesis	CHO1	8.9456e-09	8.90082e-09	8.3283e-09	8.34048e-09	0	0	0	0
superpathway of phosphatidic acid and phospholipid biosynthesis	CHO2	0	0	0	0	2.60129e-07	3.51996e-07	2.02265e-07	2.2709e-07
superpathway of phosphatidic acid and phospholipid biosynthesis	CKI1	0	0	0	0	6.91282e-07	6.58026e-07	3.5738e-07	3.30669e-07
superpathway of phosphatidic acid and phospholipid biosynthesis	CPT1	0	0	0	0	9.05646e-08	5.83999e-08	2.67251e-08	2.45194e-08
superpathway of phosphatidic acid and phospholipid biosynthesis	CRD1	0	0	0	0	0	0	0	0
superpathway of phosphatidic acid and phospholipid biosynthesis	ECT1	0	0	0	0	0	0	0	0
superpathway of phosphatidic acid and phospholipid biosynthesis	EKI1	0	0	0	0	2.25899e-08	2.18641e-08	1.29008e-08	9.90069e-09
superpathway of phosphatidic acid and phospholipid biosynthesis	EPT1	0	0	0	0	5.17637e-09	1.00983e-08	7.12491e-09	7.76807e-09
superpathway of phosphatidic acid and phospholipid biosynthesis	OPI3	2.00356e-07	1.99318e-07	1.86497e-07	1.8677e-07	6.75814e-07	1.31333e-06	9.10244e-07	7.80071e-07
superpathway of phosphatidic acid and phospholipid biosynthesis	PCT1	0	0	0	0	1.19169e-07	1.19009e-07	6.34101e-08	6.65375e-08
superpathway of phosphatidic acid and phospholipid biosynthesis	PGS1	0	0	0	0	7.79869e-09	5.39358e-09	3.22662e-09	4.13865e-09
superpathway of phosphatidic acid and phospholipid biosynthesis	PIS1	1.04938e-06	1.04413e-06	9.76967e-07	9.78395e-07	1.27025e-07	2.32636e-07	1.87373e-07	2.42078e-07
superpathway of phosphatidic acid and phospholipid biosynthesis	PSD1	4.60427e-05	4.58126e-05	4.28659e-05	4.29285e-05	1.09462e-07	9.55015e-08	4.60925e-08	4.95354e-08
superpathway of phosphatidic acid and phospholipid biosynthesis	PSD2	0	0	0	0	3.15386e-09	2.65231e-09	1.67649e-09	1.68302e-09
superpathway of phospholipid biosynthesis	CHO1	8.9456e-09	8.90082e-09	8.3283e-09	8.34048e-09	0	0	0	0
superpathway of phospholipid biosynthesis	CHO2	0	0	0	0	2.60129e-07	3.51996e-07	2.02265e-07	2.2709e-07
superpathway of phospholipid biosynthesis	CKI1	0	0	0	0	6.91282e-07	6.58026e-07	3.5738e-07	3.30669e-07
superpathway of phospholipid biosynthesis	CPT1	0	0	0	0	9.05646e-08	5.83999e-08	2.67251e-08	2.45194e-08
superpathway of phospholipid biosynthesis	CRD1	0	0	0	0	0	0	0	0
superpathway of phospholipid biosynthesis	ECT1	0	0	0	0	0	0	0	0
superpathway of phospholipid biosynthesis	EKI1	0	0	0	0	2.25899e-08	2.18641e-08	1.29008e-08	9.90069e-09
superpathway of phospholipid biosynthesis	EPT1	0	0	0	0	5.17637e-09	1.00983e-08	7.12491e-09	7.76807e-09
superpathway of phospholipid biosynthesis	OPI3	2.00356e-07	1.99318e-07	1.86497e-07	1.8677e-07	6.75814e-07	1.31333e-06	9.10244e-07	7.80071e-07
superpathway of phospholipid biosynthesis	PCT1	0	0	0	0	1.19169e-07	1.19009e-07	6.34101e-08	6.65375e-08
superpathway of phospholipid biosynthesis	PGS1	0	0	0	0	7.79869e-09	5.39358e-09	3.22662e-09	4.13865e-09
superpathway of phospholipid biosynthesis	PIS1	1.04938e-06	1.04413e-06	9.76967e-07	9.78395e-07	1.27025e-07	2.32636e-07	1.87373e-07	2.42078e-07
superpathway of phospholipid biosynthesis	PSD1	4.60427e-05	4.58126e-05	4.28659e-05	4.29285e-05	1.09462e-07	9.55015e-08	4.60925e-08	4.95354e-08
superpathway of phospholipid biosynthesis	PSD2	0	0	0	0	3.15386e-09	2.65231e-09	1.67649e-09	1.68302e-09
superpathway of purine biosynthesis and salvage pathways	AAH1	0	0	0	0	1.37522e-06	3.14009e-06	2.01609e-06	2.09003e-06
superpathway of purine biosynthesis and salvage pathways	ADE1	6.55316e-08	3.50974e-08	1.84027e-08	1.84296e-08	9.65258e-06	9.06905e-06	6.12665e-06	5.82179e-06
superpathway of purine biosynthesis and salvage pathways	ADE12	1.24839e-06	8.4906e-07	5.34801e-07	5.35583e-07	3.07889e-06	2.63448e-06	1.73093e-06	1.92268e-06
superpathway of purine biosynthesis and salvage pathways	ADE13	1.59196e-06	9.84945e-07	5.82154e-07	5.83005e-07	9.07361e-06	6.18161e-06	3.47272e-06	3.60185e-06
superpathway of purine biosynthesis and salvage pathways	ADE16	0	0	0	0	2.01551e-07	2.92721e-07	2.60977e-07	4.56719e-07
superpathway of purine biosynthesis and salvage pathways	ADE17	2.18814e-06	1.40113e-06	8.4926e-07	8.49701e-07	2.6143e-06	3.37923e-06	2.48482e-06	3.50606e-06
superpathway of purine biosynthesis and salvage pathways	ADE2	1.26837e-07	6.79311e-08	3.56185e-08	3.56706e-08	2.07742e-06	2.195e-06	1.41471e-06	1.80322e-06
superpathway of purine biosynthesis and salvage pathways	ADE4	9.12282e-08	4.88599e-08	2.56189e-08	2.56563e-08	2.90097e-07	3.99925e-07	2.8887e-07	4.21805e-07
superpathway of purine biosynthesis and salvage pathways	ADE5	0	0	0	0	0	0	0	0
superpathway of purine biosynthesis and salvage pathways	ADE6	0.000101471	5.43457e-05	2.84952e-05	2.85369e-05	4.81479e-07	4.92725e-07	3.32751e-07	4.05392e-07
superpathway of purine biosynthesis and salvage pathways	ADE7	0	0	0	0	0	0	0	0
superpathway of purine biosynthesis and salvage pathways	ADE8	6.76466e-07	3.62301e-07	1.89966e-07	1.90244e-07	4.88177e-07	4.65458e-07	2.89375e-07	2.92526e-07
superpathway of purine biosynthesis and salvage pathways	ADK1	0	0	0	0	2.36445e-06	2.6302e-06	2.2058e-06	3.31984e-06
superpathway of purine biosynthesis and salvage pathways	ADK2	0	0	4.06158e-12	3.54172e-12	0	0	0	0
superpathway of purine biosynthesis and salvage pathways	ADO1	3.05253e-07	3.03743e-07	2.84206e-07	2.84621e-07	7.57731e-07	3.68717e-07	2.1049e-07	1.92345e-07
superpathway of purine biosynthesis and salvage pathways	AMD1	0	0	0	0	2.496e-07	2.00848e-07	1.25658e-07	1.59025e-07
superpathway of purine biosynthesis and salvage pathways	APT1	0	0	0	0	2.36257e-06	1.69848e-06	1.11661e-06	8.62557e-07
superpathway of purine biosynthesis and salvage pathways	APT2	0	0	0	0	2.40286e-07	2.42743e-07	1.5663e-07	1.89003e-07
superpathway of purine biosynthesis and salvage pathways	GUA1	5.88581e-06	3.14609e-06	1.64404e-06	1.64645e-06	9.93893e-07	1.35e-06	9.73368e-07	1.17983e-06
superpathway of purine biosynthesis and salvage pathways	GUD1	0	0	0	0	4.71699e-09	6.31446e-09	3.35e-09	4.44501e-09
superpathway of purine biosynthesis and salvage pathways	GUK1	8.43112e-10	8.41169e-10	7.8768e-10	7.88801e-10	7.23537e-07	7.12153e-07	5.67429e-07	8.80565e-07
superpathway of purine biosynthesis and salvage pathways	HPT1	0	0	0	0	5.19208e-07	3.61553e-07	1.91712e-07	1.93343e-07
superpathway of purine biosynthesis and salvage pathways	IMD2	0	0	0	0	1.34974e-07	7.1409e-08	3.83642e-08	4.64431e-08
superpathway of purine biosynthesis and salvage pathways	IMD3	0	0	0	0	9.15064e-07	5.66855e-07	3.4665e-07	4.95791e-07
superpathway of purine biosynthesis and salvage pathways	IMD4	1.02885e-06	5.4994e-07	2.87384e-07	2.87801e-07	2.20235e-08	1.74467e-08	1.20027e-08	1.35058e-08
superpathway of purine biosynthesis and salvage pathways	ISN1	0	0	0	0	3.70534e-07	2.56202e-07	1.48046e-07	1.51041e-07
superpathway of purine biosynthesis and salvage pathways	PNP1	0	0	0	0	1.92367e-07	2.98236e-07	2.30589e-07	2.68823e-07
superpathway of purine biosynthesis and salvage pathways	RNR1	0	0	0	0	6.20059e-07	8.59907e-07	5.64236e-07	7.79043e-07
superpathway of purine biosynthesis and salvage pathways	RNR2	0	0	0	0	1.2056e-06	2.42148e-06	1.91507e-06	2.07072e-06
superpathway of purine biosynthesis and salvage pathways	RNR3	0	0	0	0	0	0	0	0
superpathway of purine biosynthesis and salvage pathways	RNR4	0	0	0	0	4.9723e-06	8.27424e-06	6.4041e-06	7.1241e-06
superpathway of purine biosynthesis and salvage pathways	XPT1	0	0	0	0	0	0	0	0
superpathway of purine biosynthesis and salvage pathways	YNK1	3.88677e-07	5.36326e-07	6.17558e-07	6.18462e-07	3.21942e-05	1.4953e-05	7.07544e-06	6.72176e-06
superpathway of serine and glycine biosynthesis	AGX1	0	0	0	0	9.98613e-07	3.53504e-07	1.61546e-07	1.15184e-07
superpathway of serine and glycine biosynthesis	GLY1	0	0	0	0	1.03263e-06	5.84839e-07	3.28495e-07	4.97379e-07
superpathway of serine and glycine biosynthesis	SER1	1.7283e-05	1.2479e-05	8.73601e-06	8.74878e-06	5.65732e-06	4.5357e-06	2.57555e-06	2.65448e-06
superpathway of serine and glycine biosynthesis	SER2	5.35236e-08	3.86461e-08	2.70545e-08	2.70941e-08	4.79566e-07	3.87392e-07	2.19455e-07	1.97921e-07
superpathway of serine and glycine biosynthesis	SER3	0	0	0	0	7.04632e-08	1.27429e-07	1.27411e-07	1.40969e-07
superpathway of serine and glycine biosynthesis	SER33	1.3823e-07	9.99224e-08	6.9955e-08	7.00452e-08	8.89301e-08	1.26941e-07	1.13275e-07	1.1966e-07
superpathway of serine and glycine biosynthesis	SHM1	0	0	0	0	3.68091e-06	4.11262e-06	2.69013e-06	3.71536e-06
superpathway of serine and glycine biosynthesis	SHM2	1.71742e-06	1.14628e-06	7.7705e-07	7.78186e-07	5.51933e-05	5.05e-05	2.71669e-05	2.81791e-05
superpathway of sulfur amino acid biosynthesis	CYS3	2.36319e-07	1.80813e-07	1.21637e-07	1.21814e-07	4.43328e-07	5.42299e-07	4.30498e-07	5.97989e-07
superpathway of sulfur amino acid biosynthesis	CYS4	1.99078e-08	1.52218e-08	1.02401e-08	1.0255e-08	4.61787e-06	4.49596e-06	3.37565e-06	3.74439e-06
superpathway of sulfur amino acid biosynthesis	HOM2	1.49343e-07	1.14173e-07	7.68065e-08	7.69188e-08	5.21803e-06	4.02393e-06	2.61545e-06	3.43204e-06
superpathway of sulfur amino acid biosynthesis	HOM3	1.24873e-07	9.54656e-08	6.42215e-08	6.43154e-08	2.95759e-06	1.64411e-06	8.60767e-07	8.92917e-07
superpathway of sulfur amino acid biosynthesis	HOM6	1.25536e-06	9.59727e-07	6.45626e-07	6.4657e-07	2.01767e-06	2.31486e-06	1.62161e-06	1.76575e-06
superpathway of sulfur amino acid biosynthesis	MET10	2.3919e-08	1.82861e-08	1.23014e-08	1.23194e-08	1.80182e-06	1.39134e-06	8.01508e-07	8.91033e-07
superpathway of sulfur amino acid biosynthesis	MET14	8.48046e-07	6.48333e-07	4.36146e-07	4.36783e-07	1.40232e-06	1.57657e-06	1.06603e-06	1.10347e-06
superpathway of sulfur amino acid biosynthesis	MET16	1.06612e-06	8.15051e-07	5.48299e-07	5.49101e-07	3.85291e-08	5.2103e-08	2.89598e-08	4.15401e-08
superpathway of sulfur amino acid biosynthesis	MET17	3.10951e-07	2.37722e-07	1.5992e-07	1.60154e-07	0.000409115	0.000176662	8.88393e-05	0.000113351
superpathway of sulfur amino acid biosynthesis	MET2	3.88651e-07	2.97152e-07	1.999e-07	2.00192e-07	3.48191e-07	3.57246e-07	2.25902e-07	2.307e-07
superpathway of sulfur amino acid biosynthesis	MET3	0	0	0	0	4.45543e-06	3.03935e-06	1.80233e-06	2.29692e-06
superpathway of sulfur amino acid biosynthesis	MET5	2.3919e-08	1.82861e-08	1.23014e-08	1.23194e-08	3.7135e-06	2.71779e-06	1.57114e-06	1.64568e-06
superpathway of sulfur amino acid biosynthesis	MET6	3.35998e-05	3.11243e-05	2.711e-05	2.71496e-05	2.4973e-05	1.93225e-05	1.04516e-05	9.94427e-06
superpathway of sulfur amino acid biosynthesis	MET7	0	0	0	0	3.42974e-08	3.32633e-08	2.37433e-08	3.33334e-08
superpathway of sulfur amino acid biosynthesis	SAM1	1.33526e-05	1.32858e-05	1.24313e-05	1.24494e-05	1.11364e-06	6.01019e-07	3.11844e-07	3.54191e-07
superpathway of sulfur amino acid biosynthesis	SAM2	0	0	0	0	1.62027e-06	1.10379e-06	7.48786e-07	9.03616e-07
superpathway of sulfur amino acid biosynthesis	STR2	0	0	0	0	5.55535e-08	3.40923e-08	2.19853e-08	2.93056e-08
superpathway of sulfur amino acid biosynthesis	STR3	0	0	0	0	1.36587e-08	1.05723e-08	7.24389e-09	7.61108e-09
superpathway of TCA cycle and glyoxylate cycle	ACO1	5.3852e-06	7.08806e-07	4.76823e-07	4.7752e-07	4.4063e-06	6.24597e-06	3.53946e-06	3.96369e-06
superpathway of TCA cycle and glyoxylate cycle	ACO2	0	0	0	0	1.21171e-06	1.12642e-06	7.75222e-07	1.02945e-06
superpathway of TCA cycle and glyoxylate cycle	CIT1	2.72874e-06	3.59362e-07	2.41814e-07	2.42147e-07	1.31952e-05	8.58482e-06	3.9885e-06	3.28574e-06
superpathway of TCA cycle and glyoxylate cycle	CIT2	0	0	0	0	8.69379e-07	5.03198e-07	2.59658e-07	2.69197e-07
superpathway of TCA cycle and glyoxylate cycle	CIT3	0	0	0	0	1.39163e-07	9.26238e-09	3.93127e-09	4.06369e-09
superpathway of TCA cycle and glyoxylate cycle	DAL7	0	0	0	0	1.54506e-07	2.33702e-06	1.5025e-06	1.58688e-06
superpathway of TCA cycle and glyoxylate cycle	FUM1	3.30281e-07	1.48785e-08	9.42672e-09	9.44049e-09	2.14224e-05	1.04422e-05	4.01647e-06	3.40947e-06
superpathway of TCA cycle and glyoxylate cycle	ICL1	5.79685e-06	0	0	0	2.24591e-06	1.63342e-07	5.40611e-08	7.28689e-08
superpathway of TCA cycle and glyoxylate cycle	IDH1	8.3813e-06	1.73466e-07	1.32991e-07	1.33184e-07	4.84691e-06	5.93217e-06	3.36066e-06	4.42853e-06
superpathway of TCA cycle and glyoxylate cycle	IDH2	8.3813e-06	1.73466e-07	1.32991e-07	1.33184e-07	1.02101e-05	1.08009e-05	5.2564e-06	5.76168e-06
superpathway of TCA cycle and glyoxylate cycle	KGD1	0	3.18145e-11	0	0	1.89206e-06	1.31521e-06	6.93027e-07	7.17547e-07
superpathway of TCA cycle and glyoxylate cycle	KGD2	0	3.18145e-11	0	0	2.64448e-07	3.14963e-07	1.97518e-07	2.64766e-07
superpathway of TCA cycle and glyoxylate cycle	LPD1	6.59191e-06	1.66705e-06	1.25976e-06	1.26161e-06	1.97595e-05	1.01881e-05	4.35848e-06	4.90136e-06
superpathway of TCA cycle and glyoxylate cycle	LSC1	0	0	0	0	6.24981e-07	4.79537e-07	3.36774e-07	5.92256e-07
superpathway of TCA cycle and glyoxylate cycle	LSC2	0	0	0	0	1.71555e-06	1.83968e-06	1.38365e-06	1.62655e-06
superpathway of TCA cycle and glyoxylate cycle	MDH1	2.14225e-06	2.66734e-07	1.79436e-07	1.79698e-07	2.17945e-07	2.12004e-07	1.92387e-07	1.93144e-07
superpathway of TCA cycle and glyoxylate cycle	MDH2	0	5.065e-09	3.47798e-09	3.48307e-09	1.96778e-06	7.47738e-07	4.92503e-07	6.67782e-07
superpathway of TCA cycle and glyoxylate cycle	MDH3	0	0	0	0	2.33075e-06	1.10468e-06	5.07421e-07	6.23508e-07
superpathway of TCA cycle and glyoxylate cycle	MLS1	3.98424e-06	0	0	0	1.5441e-06	1.57603e-06	8.08549e-07	5.14143e-07
superpathway of TCA cycle and glyoxylate cycle	PYC1	1.0065e-06	1.72274e-06	1.1509e-06	1.15243e-06	3.94137e-07	2.91498e-07	1.62849e-07	2.26992e-07
superpathway of TCA cycle and glyoxylate cycle	PYC2	0	0	0	0	2.17482e-07	1.99138e-07	1.29815e-07	1.44358e-07
superpathway of TCA cycle and glyoxylate cycle	SDH1	0	0	0	0	3.50045e-07	2.54455e-07	1.57158e-07	1.76881e-07
superpathway of TCA cycle and glyoxylate cycle	SDH2	1.94657e-06	1.78546e-08	9.09407e-09	9.10736e-09	4.16161e-06	4.264e-06	2.38649e-06	2.27327e-06
superpathway of TCA cycle and glyoxylate cycle	SDH3	1.94657e-06	1.78546e-08	9.09407e-09	9.10736e-09	3.38629e-06	1.79763e-06	6.1193e-07	4.7908e-07
superpathway of TCA cycle and glyoxylate cycle	SDH4	1.94657e-06	1.78546e-08	9.09407e-09	9.10736e-09	1.14487e-06	1.02447e-06	5.0985e-07	4.32671e-07
superpathway of TCA cycle and glyoxylate cycle	YJL045W	1.94805e-06	1.78546e-08	9.09153e-09	9.10736e-09	8.30317e-10	8.94644e-10	7.08093e-10	5.22623e-10
superpathway of threonine and methionine biosynthesis	HOM2	1.49343e-07	1.14173e-07	7.68065e-08	7.69188e-08	5.21803e-06	4.02393e-06	2.61545e-06	3.43204e-06
superpathway of threonine and methionine biosynthesis	HOM3	1.24873e-07	9.54656e-08	6.42215e-08	6.43154e-08	2.95759e-06	1.64411e-06	8.60767e-07	8.92917e-07
superpathway of threonine and methionine biosynthesis	HOM6	1.25536e-06	9.59727e-07	6.45626e-07	6.4657e-07	2.01767e-06	2.31486e-06	1.62161e-06	1.76575e-06
superpathway of threonine and methionine biosynthesis	MET17	3.10951e-07	2.37722e-07	1.5992e-07	1.60154e-07	0.000409115	0.000176662	8.88393e-05	0.000113351
superpathway of threonine and methionine biosynthesis	MET2	3.88651e-07	2.97152e-07	1.999e-07	2.00192e-07	3.48191e-07	3.57246e-07	2.25902e-07	2.307e-07
superpathway of threonine and methionine biosynthesis	MET6	3.35998e-05	3.11243e-05	2.711e-05	2.71496e-05	2.4973e-05	1.93225e-05	1.04516e-05	9.94427e-06
superpathway of threonine and methionine biosynthesis	MET7	0	0	0	0	3.42974e-08	3.32633e-08	2.37433e-08	3.33334e-08
superpathway of threonine and methionine biosynthesis	THR1	6.03302e-07	4.61223e-07	3.10273e-07	3.10727e-07	9.60099e-07	7.06661e-07	4.69249e-07	6.70391e-07
superpathway of threonine and methionine biosynthesis	THR4	6.03302e-09	4.61223e-09	3.10273e-09	3.10727e-09	4.52508e-06	3.01628e-06	1.87476e-06	1.88037e-06
superpathway of threonine biosynthesis	AAT1	3.84376e-08	0	0	0	2.66284e-07	2.02961e-07	1.23064e-07	1.5302e-07
superpathway of threonine biosynthesis	AAT2	1.05334e-07	1.04442e-07	6.83603e-08	6.84607e-08	3.38981e-06	3.36165e-06	1.96402e-06	2.0786e-06
superpathway of threonine biosynthesis	HOM2	1.49343e-07	1.14173e-07	7.68065e-08	7.69188e-08	5.21803e-06	4.02393e-06	2.61545e-06	3.43204e-06
superpathway of threonine biosynthesis	HOM3	1.24873e-07	9.54656e-08	6.42215e-08	6.43154e-08	2.95759e-06	1.64411e-06	8.60767e-07	8.92917e-07
superpathway of threonine biosynthesis	HOM6	1.25536e-06	9.59727e-07	6.45626e-07	6.4657e-07	2.01767e-06	2.31486e-06	1.62161e-06	1.76575e-06
superpathway of threonine biosynthesis	PYC1	1.0065e-06	1.72274e-06	1.1509e-06	1.15243e-06	3.94137e-07	2.91498e-07	1.62849e-07	2.26992e-07
superpathway of threonine biosynthesis	PYC2	0	0	0	0	2.17482e-07	1.99138e-07	1.29815e-07	1.44358e-07
superpathway of threonine biosynthesis	THR1	6.03302e-07	4.61223e-07	3.10273e-07	3.10727e-07	9.60099e-07	7.06661e-07	4.69249e-07	6.70391e-07
superpathway of threonine biosynthesis	THR4	6.03302e-09	4.61223e-09	3.10273e-09	3.10727e-09	4.52508e-06	3.01628e-06	1.87476e-06	1.88037e-06
superpathway of ubiquinone biosynthesis	BTS1	0	0	0	0	3.08257e-08	2.69322e-08	1.55119e-08	1.62136e-08
superpathway of ubiquinone biosynthesis	CAT5	0	0	0	0	0	0	0	0
superpathway of ubiquinone biosynthesis	COQ1	0	0	0	0	2.957e-07	2.2452e-07	1.01923e-07	8.93746e-08
superpathway of ubiquinone biosynthesis	COQ2	0	0	0	0	2.05968e-07	1.73831e-07	8.23709e-08	9.48025e-08
superpathway of ubiquinone biosynthesis	COQ3	0	0	0	0	3.00653e-09	8.73853e-09	5.79512e-09	7.11656e-09
superpathway of ubiquinone biosynthesis	COQ5	0	0	0	0	9.40248e-08	1.51699e-07	1.01038e-07	1.15101e-07
superpathway of ubiquinone biosynthesis	COQ6	0	0	0	0	3.41265e-08	6.51783e-08	3.88906e-08	3.97166e-08
superpathway of ubiquinone biosynthesis	ERG20	7.45023e-06	7.41298e-06	6.93616e-06	6.9463e-06	1.72515e-06	3.39637e-06	3.10159e-06	2.96531e-06
