# Supplementary material for: Nitrogen limitation reveals large reserves in metabolic and translational capacities of yeast
Source: Nat Commun. 2020 Apr 20;11:1881. doi: 10.1038/s41467-020-15749-0 (PMC7171132; doi:10.1038/s41467-020-15749-0)
Supplement: Supplementary file 12 — Supplementary Data 9 [file 41467_2020_15749_MOESM12_ESM.xlsx]

## Sheet: Supplementary Data 9
Supplementary Data 9. Relative isozyme expression. Values represent the % of all isozymes capable of catalyzing the given reaction. Reactions are those in Yeast8.1 that contains an "or" argument in the gene association rule.
Yeast8 rxn ID	genes	gene names	C-lim	C/N=30	C/N=50	C/N=115	NAME	EQUATION	EC-NUMBER
r_0001	(YDL174C and YEL039C)	(DLD1 and CYC7)	6.02642	5.56948	6.64326	7.1614	(R)-lactate:ferricytochrome-c 2-oxidoreductase	(R)-lactate[c] + 2 ferricytochrome c[m] => 2 ferrocytochrome c[m] + pyruvate[c]	1.1.2.4; 1.1.99.-
r_0001	(YDL174C and YJR048W)	(DLD1 and CYC1)	40.4336	40.0797	36.5824	35.9508	(R)-lactate:ferricytochrome-c 2-oxidoreductase	(R)-lactate[c] + 2 ferricytochrome c[m] => 2 ferrocytochrome c[m] + pyruvate[c]	1.1.2.4; 1.1.99.-
r_0001	(YEL039C and YEL071W)	(CYC7 and DLD3)	9.56636	9.92032	13.4176	14.0492	(R)-lactate:ferricytochrome-c 2-oxidoreductase	(R)-lactate[c] + 2 ferricytochrome c[m] => 2 ferrocytochrome c[m] + pyruvate[c]	1.1.2.4; 1.1.99.-
r_0001	(YEL071W and YJR048W)	(DLD3 and CYC1)	43.9736	44.4305	43.3567	42.8386	(R)-lactate:ferricytochrome-c 2-oxidoreductase	(R)-lactate[c] + 2 ferricytochrome c[m] => 2 ferrocytochrome c[m] + pyruvate[c]	1.1.2.4; 1.1.99.-
r_0002	(YDL178W and YEL039C)	(DLD2 and CYC7)	0.765934	5.66092	9.40206	9.07375	(R)-lactate:ferricytochrome-c 2-oxidoreductase	(R)-lactate[m] + 2 ferricytochrome c[m] => 2 ferrocytochrome c[m] + pyruvate[m]	1.1.2.4; 1.1.99.-
r_0002	(YDL178W and YJR048W)	(DLD2 and CYC1)	99.2341	94.3391	90.5979	90.9262	(R)-lactate:ferricytochrome-c 2-oxidoreductase	(R)-lactate[m] + 2 ferricytochrome c[m] => 2 ferrocytochrome c[m] + pyruvate[m]	1.1.2.4; 1.1.99.-
r_0004	(YEL039C and YML054C)	(CYC7 and CYB2)	6.46267	2.37874	2.48197	2.03385	(S)-lactate:ferricytochrome-c 2-oxidoreductase	(S)-lactate[c] + 2 ferricytochrome c[m] => 2 ferrocytochrome c[m] + pyruvate[c]	1.1.2.3
r_0004	(YJR048W and YML054C)	(CYC1 and CYB2)	93.5373	97.6213	97.518	97.9662	(S)-lactate:ferricytochrome-c 2-oxidoreductase	(S)-lactate[c] + 2 ferricytochrome c[m] => 2 ferrocytochrome c[m] + pyruvate[c]	1.1.2.3
r_0005	YGR032W	GSC2	14.2655	22.486	23.6135	21.3174	1,3-beta-glucan synthase	UDP-D-glucose[c] => (1->3)-beta-D-glucan[ce] + H+[c] + UDP[c]	2.4.1.34
r_0005	(YLR342W and YCR034W)	(FKS1 and ELO2)	85.7345	77.514	76.3865	78.6826	1,3-beta-glucan synthase	UDP-D-glucose[c] => (1->3)-beta-D-glucan[ce] + H+[c] + UDP[c]	2.4.1.34
r_0006	YGR143W	SKN1	2.07936	2.27253	3.01061	2.65252	1,6-beta-glucan synthase	UDP-D-glucose[c] => (1->6)-beta-D-glucan[ce] + H+[c] + UDP[c]	NA
r_0006	YPR159W	KRE6	97.9206	97.7275	96.9894	97.3475	1,6-beta-glucan synthase	UDP-D-glucose[c] => (1->6)-beta-D-glucan[ce] + H+[c] + UDP[c]	NA
r_0016	(YCL009C and YMR108W)	(ILV6 and ILV2)	60.5361	63.3287	64.0193	66.4783	2-aceto-2-hydroxybutanoate synthase	2-oxobutanoate[m] + H+[m] + pyruvate[m] => (S)-2-acetyl-2-hydroxybutanoate[m] + carbon dioxide[m]	2.2.1.6
r_0016	YMR108W	ILV2	39.4639	36.6713	35.9807	33.5217	2-aceto-2-hydroxybutanoate synthase	2-oxobutanoate[m] + H+[m] + pyruvate[m] => (S)-2-acetyl-2-hydroxybutanoate[m] + carbon dioxide[m]	2.2.1.6
r_0018	YER152C	YER152C	0.383465	0.286878	0.22543	0.190755	2-aminoadipate transaminase	2-oxoadipic acid[c] + L-glutamate[c] <=> 2-oxoglutarate[c] + L-2-aminoadipate[c]	2.6.1.39; 2.6.1.57; 2.6.1.7
r_0018	YGL202W	ARO8	85.9873	88.422	88.0688	84.6988	2-aminoadipate transaminase	2-oxoadipic acid[c] + L-glutamate[c] <=> 2-oxoglutarate[c] + L-2-aminoadipate[c]	2.6.1.39; 2.6.1.57; 2.6.1.7
r_0018	YJL060W	BNA3	13.6293	11.2911	11.7058	15.1105	2-aminoadipate transaminase	2-oxoadipic acid[c] + L-glutamate[c] <=> 2-oxoglutarate[c] + L-2-aminoadipate[c]	2.6.1.39; 2.6.1.57; 2.6.1.7
r_0020	YDR035W	ARO3	25.1296	24.6791	23.2204	20.4497	2-deoxy-D-arabino-heptulosonate 7-phosphate synthetase	D-erythrose 4-phosphate[m] + H2O[m] + phosphoenolpyruvate[m] => 7-phospho-2-dehydro-3-deoxy-D-arabino-heptonic acid[m] + phosphate[m]	2.5.1.54
r_0020	YBR249C	ARO4	74.8704	75.3209	76.7796	79.5503	2-deoxy-D-arabino-heptulosonate 7-phosphate synthetase	D-erythrose 4-phosphate[m] + H2O[m] + phosphoenolpyruvate[m] => 7-phospho-2-dehydro-3-deoxy-D-arabino-heptonic acid[m] + phosphate[m]	2.5.1.54
r_0024	YNL104C	LEU4	99.3021	98.751	98.7026	98.6987	2-isopropylmalate synthase	3-methyl-2-oxobutanoate[c] + acetyl-CoA[c] + H2O[c] => 2-isopropylmalate[c] + coenzyme A[c] + H+[c]	2.3.3.13
r_0024	YOR108W	LEU9	0.697886	1.24897	1.29737	1.30128	2-isopropylmalate synthase	3-methyl-2-oxobutanoate[c] + acetyl-CoA[c] + H2O[c] => 2-isopropylmalate[c] + coenzyme A[c] + H+[c]	2.3.3.13
r_0026	YHR208W	BAT1	56.3755	49.2254	46.8917	50.0919	2-keto-4-methylthiobutyrate transamination	4-methylthio-2-oxobutanoate[c] + L-glutamate[c] => 2-oxoglutarate[c] + L-methionine[c]	NA
r_0026	YJR148W	BAT2	3.1843	1.95859	2.42281	2.99715	2-keto-4-methylthiobutyrate transamination	4-methylthio-2-oxobutanoate[c] + L-glutamate[c] => 2-oxoglutarate[c] + L-methionine[c]	NA
r_0026	YGL202W	ARO8	40.4402	48.816	50.6855	46.911	2-keto-4-methylthiobutyrate transamination	4-methylthio-2-oxobutanoate[c] + L-glutamate[c] => 2-oxoglutarate[c] + L-methionine[c]	NA
r_0033	YGL248W	PDE1	66.245	58.1748	56.6403	57.5776	3',5'-cyclic-nucleotide phosphodiesterase	3',5'-cyclic AMP[c] + H2O[c] => AMP[c] + H+[c]	3.1.4.17; 3.1.4.53
r_0033	YOR360C	PDE2	33.755	41.8252	43.3597	42.4224	3',5'-cyclic-nucleotide phosphodiesterase	3',5'-cyclic AMP[c] + H2O[c] => AMP[c] + H+[c]	3.1.4.17; 3.1.4.53
r_0042	YBR249C	ARO4	74.8704	75.3209	76.7796	79.5503	3-deoxy-D-arabino-heptulosonate 7-phosphate synthetase	D-erythrose 4-phosphate[c] + H2O[c] + phosphoenolpyruvate[c] => 7-phospho-2-dehydro-3-deoxy-D-arabino-heptonic acid[c] + phosphate[c]	2.5.1.54
r_0042	YDR035W	ARO3	25.1296	24.6791	23.2204	20.4497	3-deoxy-D-arabino-heptulosonate 7-phosphate synthetase	D-erythrose 4-phosphate[c] + H2O[c] + phosphoenolpyruvate[c] => 7-phospho-2-dehydro-3-deoxy-D-arabino-heptonic acid[c] + phosphate[c]	2.5.1.54
r_0043	YPL252C	YAH1	94.3773	91.5158	91.7252	86.3193	3-hexaprenyl-4,5-dihydroxybenzoate hydroxylase	3-hexaprenyl-4-hydroxybenzoic acid[c] + 0.5 oxygen[c] => 3-hexaprenyl-4,5-dihydroxybenzoic acid[c]	NA
r_0043	YDR376W	ARH1	5.6227	8.48423	8.27477	13.6807	3-hexaprenyl-4,5-dihydroxybenzoate hydroxylase	3-hexaprenyl-4-hydroxybenzoic acid[c] + 0.5 oxygen[c] => 3-hexaprenyl-4,5-dihydroxybenzoic acid[c]	NA
r_0064	YDL080C	THI3	3.3424	1.50165	0.851434	0.663433	3-methyl-2-oxopentanoate decarboxylase	(S)-3-methyl-2-oxopentanoate[c] + H+[c] => 2-methylbutanal[c] + carbon dioxide[c]	4.1.1.-; 4.1.1.1; 4.1.1.43; 4.1.1.74
r_0064	YLR044C	PDC1	96.6576	98.4984	99.1486	99.3366	3-methyl-2-oxopentanoate decarboxylase	(S)-3-methyl-2-oxopentanoate[c] + H+[c] => 2-methylbutanal[c] + carbon dioxide[c]	4.1.1.-; 4.1.1.1; 4.1.1.43; 4.1.1.74
r_0073	YLR410W	VIP1	94.7597	92.4822	89.9858	88.4423	4PP-IP5 depyrophosphorylation to IP6	4-diphospho-1D-myo-inositol pentakisphosphate[c] + H2O[c] <=> 2 H+[c] + myo-inositol hexakisphosphate[c] + phosphate[c]	2.7.4.21; 2.7.4.24; 3.6.1.52; 3.6.1.60
r_0073	YOR163W	DDP1	5.24031	7.51784	10.0142	11.5577	4PP-IP5 depyrophosphorylation to IP6	4-diphospho-1D-myo-inositol pentakisphosphate[c] + H2O[c] <=> 2 H+[c] + myo-inositol hexakisphosphate[c] + phosphate[c]	2.7.4.21; 2.7.4.24; 3.6.1.52; 3.6.1.60
r_0080	YGL125W	MET13	82.8012	80.9794	79.211	79.0859	5,10-methylenetetrahydrofolate reductase (NADPH)	5,10-methylenetetrahydrofolate[c] + 2 H+[c] + NADPH[c] => 5-methyltetrahydrofolate[c] + NADP(+)[c]	1.5.1.20
r_0080	YPL023C	MET12	17.1988	19.0206	20.789	20.9141	5,10-methylenetetrahydrofolate reductase (NADPH)	5,10-methylenetetrahydrofolate[c] + 2 H+[c] + NADPH[c] => 5-methyltetrahydrofolate[c] + NADP(+)[c]	1.5.1.20
r_0091	YGR248W	SOL4	8.17999	7.18677	6.76661	6.13035	6-phosphogluconolactonase	6-O-phosphono-D-glucono-1,5-lactone[c] + H2O[c] => 6-phospho-D-gluconate[c] + H+[c]	3.1.1.31
r_0091	YHR163W	SOL3	91.82	92.8132	93.2334	93.8697	6-phosphogluconolactonase	6-O-phosphono-D-glucono-1,5-lactone[c] + H2O[c] => 6-phospho-D-gluconate[c] + H+[c]	3.1.1.31
r_0164	YDR368W	YPR1	7.28866	11.4544	17.3629	23.9349	alcohol dehydrogenase (glycerol, NADP)	D-glyceraldehyde[c] + H+[c] + NADPH[c] => glycerol[c] + NADP(+)[c]	1.1.1.-; 1.1.1.21
r_0164	YHR104W	GRE3	92.7113	88.5456	82.6371	76.0651	alcohol dehydrogenase (glycerol, NADP)	D-glyceraldehyde[c] + H+[c] + NADPH[c] => glycerol[c] + NADP(+)[c]	1.1.1.-; 1.1.1.21
r_0166	YBR145W	ADH5	1.09563	0.19943	0.131787	0.139977	aldehyde dehydrogenase (2-methylbutanol, NAD)	2-methylbutanal[c] + H+[c] + NADH[c] => 2-methylbutanol[c] + NAD[c]	1.1.1.-; 1.1.1.1; 1.1.1.284
r_0166	YDL168W	SFA1	0.382709	0.199641	0.156829	0.214027	aldehyde dehydrogenase (2-methylbutanol, NAD)	2-methylbutanal[c] + H+[c] + NADH[c] => 2-methylbutanol[c] + NAD[c]	1.1.1.-; 1.1.1.1; 1.1.1.284
r_0166	YOL086C	ADH1	98.5217	99.6009	99.7114	99.646	aldehyde dehydrogenase (2-methylbutanol, NAD)	2-methylbutanal[c] + H+[c] + NADH[c] => 2-methylbutanol[c] + NAD[c]	1.1.1.-; 1.1.1.1; 1.1.1.284
r_0168	YDR368W	YPR1	7.59281	18.0334	25.4902	23.301	aldehyde dehydrogenase (2-methylbutanol, NADP)	2-methylbutanal[c] + H+[c] + NADPH[c] => 2-methylbutanol[c] + NADP(+)[c]	1.1.1.-; 1.1.1.2
r_0168	YMR318C	ADH6	92.4072	81.9666	74.5098	76.699	aldehyde dehydrogenase (2-methylbutanol, NADP)	2-methylbutanal[c] + H+[c] + NADPH[c] => 2-methylbutanol[c] + NADP(+)[c]	1.1.1.-; 1.1.1.2
r_0175	YER073W	ALD5	0.389313	2.08585	2.89	2.8755	aldehyde dehydrogenase (acetylaldehyde, NADP)	acetaldehyde[m] + H2O[m] + NADP(+)[m] => acetate[m] + 2 H+[m] + NADPH[m]	1.2.1.5
r_0175	YOR374W	ALD4	99.6107	97.9142	97.11	97.1245	aldehyde dehydrogenase (acetylaldehyde, NADP)	acetaldehyde[m] + H2O[m] + NADP(+)[m] => acetate[m] + 2 H+[m] + NADPH[m]	1.2.1.5
r_0192	YBR199W	KTR4	3.44368	7.5366	11.0667	10.1235	alpha 1,2-mannosyltransferase	beta-D-mannosyldiacetylchitobiosyldiphosphodolichol[g] + GDP-alpha-D-mannose[g] => alpha-D-mannosyl-beta-D-mannosyldiacetylchitobiosyldiphosphodolichol[g] + GDP[g] + H+[g]	2.4.1.-
r_0192	YBR205W	KTR3	36.672	35.6005	33.9139	35.8866	alpha 1,2-mannosyltransferase	beta-D-mannosyldiacetylchitobiosyldiphosphodolichol[g] + GDP-alpha-D-mannose[g] => alpha-D-mannosyl-beta-D-mannosyldiacetylchitobiosyldiphosphodolichol[g] + GDP[g] + H+[g]	2.4.1.-
r_0192	YDR483W	KRE2	8.85787	11.4456	12.0445	11.8801	alpha 1,2-mannosyltransferase	beta-D-mannosyldiacetylchitobiosyldiphosphodolichol[g] + GDP-alpha-D-mannose[g] => alpha-D-mannosyl-beta-D-mannosyldiacetylchitobiosyldiphosphodolichol[g] + GDP[g] + H+[g]	2.4.1.-
r_0192	YJL139C	YUR1	1.125	1.5002	1.61206	2.18593	alpha 1,2-mannosyltransferase	beta-D-mannosyldiacetylchitobiosyldiphosphodolichol[g] + GDP-alpha-D-mannose[g] => alpha-D-mannosyl-beta-D-mannosyldiacetylchitobiosyldiphosphodolichol[g] + GDP[g] + H+[g]	2.4.1.-
r_0192	YOR099W	KTR1	45.3312	38.5704	36.0594	33.6604	alpha 1,2-mannosyltransferase	beta-D-mannosyldiacetylchitobiosyldiphosphodolichol[g] + GDP-alpha-D-mannose[g] => alpha-D-mannosyl-beta-D-mannosyldiacetylchitobiosyldiphosphodolichol[g] + GDP[g] + H+[g]	2.4.1.-
r_0192	YPL053C	KTR6	4.57027	5.34671	5.30352	6.26339	alpha 1,2-mannosyltransferase	beta-D-mannosyldiacetylchitobiosyldiphosphodolichol[g] + GDP-alpha-D-mannose[g] => alpha-D-mannosyl-beta-D-mannosyldiacetylchitobiosyldiphosphodolichol[g] + GDP[g] + H+[g]	2.4.1.-
r_0195	(YBR126C and YDR074W and YML100W)	(TPS1 and TPS2 and TSL1)	49.9945	50.0435	50.8388	51.9879	alpha,alpha-trehalose-phosphate synthase (UDP-forming)	D-glucose 6-phosphate[c] + UDP-D-glucose[c] => alpha,alpha-trehalose 6-phosphate[c] + H+[c] + UDP[c]	2.4.1.15; 3.1.3.12
r_0195	(YBR126C and YDR074W and YMR261C)	(TPS1 and TPS2 and TPS3)	50.0055	49.9565	49.1612	48.0121	alpha,alpha-trehalose-phosphate synthase (UDP-forming)	D-glucose 6-phosphate[c] + UDP-D-glucose[c] => alpha,alpha-trehalose 6-phosphate[c] + H+[c] + UDP[c]	2.4.1.15; 3.1.3.12
r_0211	YGR124W	ASN2	43.4014	34.4992	32.1137	29.4019	asparagine synthase (glutamine-hydrolysing)	ATP[c] + H2O[c] + L-aspartate[c] + L-glutamine[c] => AMP[c] + diphosphate[c] + H+[c] + L-asparagine[c] + L-glutamate[c]	6.3.5.4
r_0211	YPR145W	ASN1	56.5986	65.5008	67.8863	70.5981	asparagine synthase (glutamine-hydrolysing)	ATP[c] + H2O[c] + L-aspartate[c] + L-glutamine[c] => AMP[c] + diphosphate[c] + H+[c] + L-asparagine[c] + L-glutamate[c]	6.3.5.4
r_0226	(Q0080 and Q0085 and Q0130 and YBL099W and YBR039W and YDL004W and YDR298C and YDR322C-A and YDR377W and YJR121W and YKL016C and YLR295C and YML081C-A and YPL078C and YPL271W)	(ATP8 and ATP6 and OLI1 and ATP1 and ATP3 and ATP16 and ATP5 and TIM11 and ATP17 and ATP2 and ATP7 and ATP14 and ATP18 and ATP4 and ATP15)	46.0167	46.3343	46.9248	46.0404	ATP synthase	ADP[m] + 3 H+[c] + phosphate[m] => ATP[m] + 2 H+[m] + H2O[m]	3.6.3.14
r_0226	(Q0080 and Q0085 and Q0130 and YBL099W and YBR039W and YDL004W and YDR298C and YDR377W and YJR121W and YKL016C and YLR295C and YML081C-A and YPL078C and YPL271W and YPR020W)	(ATP8 and ATP6 and OLI1 and ATP1 and ATP3 and ATP16 and ATP5 and ATP17 and ATP2 and ATP7 and ATP14 and ATP18 and ATP4 and ATP15 and ATP20)	53.9833	53.6657	53.0752	53.9596	ATP synthase	ADP[m] + 3 H+[c] + phosphate[m] => ATP[m] + 2 H+[m] + H2O[m]	3.6.3.14
r_0252	YAR035W	YAT1	87.1025	88.8375	92.774	92.5919	carnitine O-acetyltransferase	(R)-carnitine[c] + acetyl-CoA[c] => coenzyme A[c] + O-acetylcarnitine[c]	2.3.1.7
r_0252	YER024W	YAT2	12.8975	11.1625	7.22604	7.40806	carnitine O-acetyltransferase	(R)-carnitine[c] + acetyl-CoA[c] => coenzyme A[c] + O-acetylcarnitine[c]	2.3.1.7
r_0272	YBR023C	CHS3	37.4491	36.2003	33.7075	30.6648	chitin synthase	UDP-N-acetyl-alpha-D-glucosamine[c] => chitin[c] + H+[c] + UDP[c]	2.4.1.16
r_0272	YBR038W	CHS2	36.1392	35.5448	35.865	42.8221	chitin synthase	UDP-N-acetyl-alpha-D-glucosamine[c] => chitin[c] + H+[c] + UDP[c]	2.4.1.16
r_0272	YNL192W	CHS1	26.4117	28.2549	30.4275	26.5131	chitin synthase	UDP-N-acetyl-alpha-D-glucosamine[c] => chitin[c] + H+[c] + UDP[c]	2.4.1.16
r_0306	YBL039C	URA7	75.9993	59.6137	52.6592	48.6496	CTP synthase (glutamine)	ATP[c] + H2O[c] + L-glutamine[c] + UTP[c] => ADP[c] + CTP[c] + 2 H+[c] + L-glutamate[c] + phosphate[c]	6.3.4.2
r_0306	YJR103W	URA8	24.0007	40.3863	47.3408	51.3504	CTP synthase (glutamine)	ATP[c] + H2O[c] + L-glutamine[c] + UTP[c] => ADP[c] + CTP[c] + 2 H+[c] + L-glutamate[c] + phosphate[c]	6.3.4.2
r_0362	(YAL023C and YDL095W)	(PMT2 and PMT1)	81.6367	81.9196	84.758	87.7663	dolichyl-phosphate-mannose--protein mannosyltransferase	dolichyl D-mannosyl phosphate[er] => dolichyl phosphate[er] + H+[er] + mannan[er]	2.4.1.109
r_0362	YJR143C	PMT4	17.2002	17.3584	14.595	11.3078	dolichyl-phosphate-mannose--protein mannosyltransferase	dolichyl D-mannosyl phosphate[er] => dolichyl phosphate[er] + H+[er] + mannan[er]	2.4.1.109
r_0362	YOR321W	PMT3	1.16314	0.721977	0.647	0.925882	dolichyl-phosphate-mannose--protein mannosyltransferase	dolichyl D-mannosyl phosphate[er] => dolichyl phosphate[er] + H+[er] + mannan[er]	2.4.1.109
r_0366	YGR254W	ENO1	15.1029	11.1	12.05	10.7505	enolase	2-phospho-D-glyceric acid[c] <=> H2O[c] + phosphoenolpyruvate[c]	4.2.1.11
r_0366	YHR174W	ENO2	84.8971	88.9	87.95	89.2495	enolase	2-phospho-D-glyceric acid[c] <=> H2O[c] + phosphoenolpyruvate[c]	4.2.1.11
r_0368	YDR147W	EKI1	3.16441	3.21582	3.48406	2.90709	ethanolamine kinase	ATP[c] + ethanolamine[c] => ADP[c] + H+[c] + O-phosphoethanolamine[c]	2.7.1.32; 2.7.1.82
r_0368	YLR133W	CKI1	96.8356	96.7842	96.5159	97.0929	ethanolamine kinase	ATP[c] + ethanolamine[c] => ADP[c] + H+[c] + O-phosphoethanolamine[c]	2.7.1.32; 2.7.1.82
r_0370	YDR261C	EXG2	0.176023	0.259002	0.269062	0.229644	exo-1,3-beta-glucan glucohydrase	(1->3)-beta-D-glucan[e] + H2O[e] => D-glucose[e]	3.2.1.58; 3.2.1.6
r_0370	YGR282C	BGL2	95.8559	87.7045	80.5649	84.6829	exo-1,3-beta-glucan glucohydrase	(1->3)-beta-D-glucan[e] + H2O[e] => D-glucose[e]	3.2.1.58; 3.2.1.6
r_0370	YLR300W	EXG1	3.96807	12.0365	19.166	15.0875	exo-1,3-beta-glucan glucohydrase	(1->3)-beta-D-glucan[e] + H2O[e] => D-glucose[e]	3.2.1.58; 3.2.1.6
r_0437	(YEL039C and YKR066C)	(CYC7 and CCP1)	13.1658	17.8271	26.9642	26.0045	ferrocytochrome-c:hydrogen-peroxide oxidoreductase	2 ferrocytochrome c[m] + hydrogen peroxide[m] => 2 ferricytochrome c[m] + 2 H2O[m]	1.11.1.5
r_0437	(YJR048W and YKR066C)	(CYC1 and CCP1)	86.8342	82.1729	73.0358	73.9955	ferrocytochrome-c:hydrogen-peroxide oxidoreductase	2 ferrocytochrome c[m] + hydrogen peroxide[m] => 2 ferricytochrome c[m] + 2 H2O[m]	1.11.1.5
r_0438	(Q0045 and Q0250 and Q0275 and YDL067C and YEL039C and YGL187C and YGL191W and YHR051W and YIL111W and YLR038C and YLR395C and YMR256C)	(COX1 and COX2 and COX3 and COX9 and CYC7 and COX4 and COX13 and COX6 and COX5B and COX12 and COX8 and COX7)	23.0846	23.3692	23.3931	23.2191	ferrocytochrome-c:oxygen oxidoreductase	ferrocytochrome c[m] + 1.266 H+[m] + 0.25 oxygen[m] => ferricytochrome c[m] + 0.633 H+[c] + 0.5 H2O[m]	1.9.3.1
r_0438	(Q0045 and Q0250 and Q0275 and YDL067C and YEL039C and YGL187C and YGL191W and YHR051W and YLR038C and YLR395C and YMR256C and YNL052W)	(COX1 and COX2 and COX3 and COX9 and CYC7 and COX4 and COX13 and COX6 and COX12 and COX8 and COX7 and COX5A)	25.3437	25.8249	25.8943	25.8877	ferrocytochrome-c:oxygen oxidoreductase	ferrocytochrome c[m] + 1.266 H+[m] + 0.25 oxygen[m] => ferricytochrome c[m] + 0.633 H+[c] + 0.5 H2O[m]	1.9.3.1
r_0438	(Q0045 and Q0250 and Q0275 and YDL067C and YGL187C and YGL191W and YHR051W and YIL111W and YJR048W and YLR038C and YLR395C and YMR256C)	(COX1 and COX2 and COX3 and COX9 and COX4 and COX13 and COX6 and COX5B and CYC1 and COX12 and COX8 and COX7)	24.6563	24.1751	24.1057	24.1123	ferrocytochrome-c:oxygen oxidoreductase	ferrocytochrome c[m] + 1.266 H+[m] + 0.25 oxygen[m] => ferricytochrome c[m] + 0.633 H+[c] + 0.5 H2O[m]	1.9.3.1
r_0438	(Q0045 and Q0250 and Q0275 and YDL067C and YGL187C and YGL191W and YHR051W and YJR048W and YLR038C and YLR395C and YMR256C and YNL052W)	(COX1 and COX2 and COX3 and COX9 and COX4 and COX13 and COX6 and CYC1 and COX12 and COX8 and COX7 and COX5A)	26.9154	26.6308	26.6069	26.7809	ferrocytochrome-c:oxygen oxidoreductase	ferrocytochrome c[m] + 1.266 H+[m] + 0.25 oxygen[m] => ferricytochrome c[m] + 0.633 H+[c] + 0.5 H2O[m]	1.9.3.1
r_0439	(Q0105 and YBL045C and YDR529C and YEL024W and YEL039C and YFR033C and YGR183C and YHR001W-A and YJL166W and YOR065W and YPR191W)	(COB and COR1 and QCR7 and RIP1 and CYC7 and QCR6 and QCR9 and QCR10 and QCR8 and CYT1 and QCR2)	49.0185	49.3166	49.3915	49.2513	ubiquinol:ferricytochrome c reductase	2 ferricytochrome c[m] + 1.266 H+[m] + ubiquinol-6[m] => 2 ferrocytochrome c[m] + 2.532 H+[c] + ubiquinone-6[m]	1.10.2.2
r_0439	(Q0105 and YBL045C and YDR529C and YEL024W and YFR033C and YGR183C and YHR001W-A and YJL166W and YJR048W and YOR065W and YPR191W)	(COB and COR1 and QCR7 and RIP1 and QCR6 and QCR9 and QCR10 and QCR8 and CYC1 and CYT1 and QCR2)	50.9815	50.6834	50.6085	50.7487	ubiquinol:ferricytochrome c reductase	2 ferricytochrome c[m] + 1.266 H+[m] + ubiquinol-6[m] => 2 ferrocytochrome c[m] + 2.532 H+[c] + ubiquinone-6[m]	1.10.2.2
r_0471	YAL062W	GDH3	0.444189	0.185213	0.17451	0.123452	glutamate dehydrogenase (NADP)	2-oxoglutarate[c] + ammonium[c] + H+[c] + NADPH[c] => H2O[c] + L-glutamate[c] + NADP(+)[c]	1.4.1.4
r_0471	YOR375C	GDH1	99.5558	99.8148	99.8255	99.8765	glutamate dehydrogenase (NADP)	2-oxoglutarate[c] + ammonium[c] + H+[c] + NADPH[c] => H2O[c] + L-glutamate[c] + NADP(+)[c]	1.4.1.4
r_0481	(YCL035C and YPL091W)	(GRX1 and GLR1)	76.6005	77.654	76.1489	70.8945	glutathione oxidoreductase	glutathione disulfide[c] + H+[c] + NADPH[c] => 2 glutathione[c] + NADP(+)[c]	1.8.1.7
r_0481	(YDR098C and YPL091W)	(GRX3 and GLR1)	2.84271	3.62926	4.71006	6.54017	glutathione oxidoreductase	glutathione disulfide[c] + H+[c] + NADPH[c] => 2 glutathione[c] + NADP(+)[c]	1.8.1.7
r_0481	(YDR513W and YPL091W)	(GRX2 and GLR1)	9.24442	7.8581	8.74434	10.2104	glutathione oxidoreductase	glutathione disulfide[c] + H+[c] + NADPH[c] => 2 glutathione[c] + NADP(+)[c]	1.8.1.7
r_0481	(YER174C and YPL091W)	(GRX4 and GLR1)	11.3124	10.8587	10.3967	12.3549	glutathione oxidoreductase	glutathione disulfide[c] + H+[c] + NADPH[c] => 2 glutathione[c] + NADP(+)[c]	1.8.1.7
r_0483	YBR244W	GPX2	0.232599	0.318065	0.332192	0.360187	glutathione peridoxase	2 glutathione[c] + hydrogen peroxide[c] <=> glutathione disulfide[c] + 2 H2O[c]	1.11.1.15; 1.11.1.9
r_0483	YCL035C	GRX1	34.1094	33.8651	35.0143	34.3884	glutathione peridoxase	2 glutathione[c] + hydrogen peroxide[c] <=> glutathione disulfide[c] + 2 H2O[c]	1.11.1.15; 1.11.1.9
r_0483	YDR513W	GRX2	2.96048	1.93463	1.97732	1.96122	glutathione peridoxase	2 glutathione[c] + hydrogen peroxide[c] <=> glutathione disulfide[c] + 2 H2O[c]	1.11.1.15; 1.11.1.9
r_0483	YIR037W	HYR1	62.6975	63.8822	62.6762	63.2902	glutathione peridoxase	2 glutathione[c] + hydrogen peroxide[c] <=> glutathione disulfide[c] + 2 H2O[c]	1.11.1.15; 1.11.1.9
r_0486	YGR192C	TDH3	70.4238	96.1096	97.3698	98.3786	glyceraldehyde-3-phosphate dehydrogenase	glyceraldehyde 3-phosphate[c] + NAD[c] + phosphate[c] <=> 1,3-bisphospho-D-glycerate[c] + H+[c] + NADH[c]	1.2.1.12
r_0486	YJL052W	TDH1	29.5762	3.8904	2.63024	1.62136	glyceraldehyde-3-phosphate dehydrogenase	glyceraldehyde 3-phosphate[c] + NAD[c] + phosphate[c] <=> 1,3-bisphospho-D-glycerate[c] + H+[c] + NADH[c]	1.2.1.12
r_0489	YER062C	GPP2	5.8269	3.02701	1.98646	1.39407	glycerol-3-phosphatase	glycerol 3-phosphate[c] + H2O[c] => glycerol[c] + phosphate[c]	3.1.3.21
r_0489	YIL053W	GPP1	94.1731	96.973	98.0135	98.6059	glycerol-3-phosphatase	glycerol 3-phosphate[c] + H2O[c] => glycerol[c] + phosphate[c]	3.1.3.21
r_0491	YDL022W	GPD1	69.186	82.7878	89.3617	90.0233	glycerol-3-phosphate dehydrogenase (NAD)	dihydroxyacetone phosphate[c] + H+[c] + NADH[c] => glycerol 3-phosphate[c] + NAD[c]	1.1.1.8
r_0491	YOL059W	GPD2	30.814	17.2122	10.6383	9.97674	glycerol-3-phosphate dehydrogenase (NAD)	dihydroxyacetone phosphate[c] + H+[c] + NADH[c] => glycerol 3-phosphate[c] + NAD[c]	1.1.1.8
r_0505	(YAL044C and YDR019C and YFL018C and YMR189W)	(GCV3 and GCV1 and LPD1 and GCV2)	50.4475	54.0101	56.8453	58.7643	glycine-cleavage complex (lipoamide)	dihydrolipoamide[m] + NAD[m] => H+[m] + lipoamide[m] + NADH[m]	1.2.4.2; 1.4.4.2; 1.8.1.4; 2.1.2.10; 2.3.1.61
r_0505	(YDR148C and YFL018C and YIL125W)	(KGD2 and LPD1 and KGD1)	49.5525	45.9899	43.1547	41.2357	glycine-cleavage complex (lipoamide)	dihydrolipoamide[m] + NAD[m] => H+[m] + lipoamide[m] + NADH[m]	1.2.4.2; 1.4.4.2; 1.8.1.4; 2.1.2.10; 2.3.1.61
r_0510	(YFR015C and YJL137C)	(GSY1 and GLG2)	20.0864	22.7098	21.4284	22.661	glycogen (starch) synthase	H2O[c] + UDP-D-glucose[c] => glycogen[c] + H+[c] + UDP[c]	2.4.1.11; 2.4.1.186
r_0510	(YFR015C and YKR058W)	(GSY1 and GLG1)	11.3974	12.5967	8.52814	7.00766	glycogen (starch) synthase	H2O[c] + UDP-D-glucose[c] => glycogen[c] + H+[c] + UDP[c]	2.4.1.11; 2.4.1.186
r_0510	(YJL137C and YLR258W)	(GLG2 and GSY2)	38.6026	37.4033	41.4719	42.9923	glycogen (starch) synthase	H2O[c] + UDP-D-glucose[c] => glycogen[c] + H+[c] + UDP[c]	2.4.1.11; 2.4.1.186
r_0510	(YKR058W and YLR258W)	(GLG1 and GSY2)	29.9136	27.2902	28.5716	27.339	glycogen (starch) synthase	H2O[c] + UDP-D-glucose[c] => glycogen[c] + H+[c] + UDP[c]	2.4.1.11; 2.4.1.186
r_0512	YBR121C	GRS1	98.74	98.37	98.4772	98.4111	glycyl-tRNA synthetase	ATP[c] + L-glycine[c] + tRNA(Gly)[c] => AMP[c] + diphosphate[c] + Gly-tRNA(Gly)[c]	6.1.1.14
r_0512	YPR081C	GRS2	1.26001	1.63002	1.52283	1.58894	glycyl-tRNA synthetase	ATP[c] + L-glycine[c] + tRNA(Gly)[c] => AMP[c] + diphosphate[c] + Gly-tRNA(Gly)[c]	6.1.1.14
r_0533	YFR053C	HXK1	43.3394	26.2078	22.3786	13.6991	hexokinase (D-fructose:ATP)	ATP[c] + D-fructose[c] => ADP[c] + D-fructose 6-phosphate[c] + H+[c]	2.7.1.1
r_0533	YGL253W	HXK2	56.6606	73.7922	77.6214	86.3009	hexokinase (D-fructose:ATP)	ATP[c] + D-fructose[c] => ADP[c] + D-fructose 6-phosphate[c] + H+[c]	2.7.1.1
r_0534	YCL040W	GLK1	17.4149	10.9152	12.1722	12.6384	hexokinase (D-glucose:ATP)	ATP[c] + D-glucose[c] => ADP[c] + D-glucose 6-phosphate[c] + H+[c]	2.7.1.1; 2.7.1.2
r_0534	YFR053C	HXK1	35.7919	23.3472	19.6546	11.9678	hexokinase (D-glucose:ATP)	ATP[c] + D-glucose[c] => ADP[c] + D-glucose 6-phosphate[c] + H+[c]	2.7.1.1; 2.7.1.2
r_0534	YGL253W	HXK2	46.7932	65.7376	68.1731	75.3938	hexokinase (D-glucose:ATP)	ATP[c] + D-glucose[c] => ADP[c] + D-glucose 6-phosphate[c] + H+[c]	2.7.1.1; 2.7.1.2
r_0543	YDL131W	LYS21	33.4456	43.8391	41.8138	39.8432	homocitrate synthase	2-oxoglutarate[n] + acetyl-CoA[n] + H2O[n] => coenzyme A[n] + H+[n] + homocitrate[n]	2.3.3.14
r_0543	YDL182W	LYS20	66.5544	56.1609	58.1862	60.1568	homocitrate synthase	2-oxoglutarate[n] + acetyl-CoA[n] + H2O[n] => coenzyme A[n] + H+[n] + homocitrate[n]	2.3.3.14
r_0552	(YGR209C and YLR109W)	(TRX2 and AHP1)	40.5059	43.0974	47.0122	47.8254	hydrogen peroxide reductase (thioredoxin)	hydrogen peroxide[p] + TRX1[p] => 2 H2O[p] + TRX1 disulphide[p]	1.11.1.15
r_0552	(YLR043C and YLR109W)	(TRX1 and AHP1)	59.4941	56.9026	52.9878	52.1746	hydrogen peroxide reductase (thioredoxin)	hydrogen peroxide[p] + TRX1[p] => 2 H2O[p] + TRX1 disulphide[p]	1.11.1.15
r_0558	YLR450W	HMG2	7.01687	13.2614	13.0425	10.306	hydroxymethylglutaryl CoA reductase	3-hydroxy-3-methylglutaryl-CoA[c] + 2 H+[c] + 2 NADPH[c] => (R)-mevalonate[c] + coenzyme A[c] + 2 NADP(+)[c]	1.1.1.34
r_0558	YML075C	HMG1	92.9831	86.7386	86.9575	89.694	hydroxymethylglutaryl CoA reductase	3-hydroxy-3-methylglutaryl-CoA[c] + 2 H+[c] + 2 NADPH[c] => (R)-mevalonate[c] + coenzyme A[c] + 2 NADP(+)[c]	1.1.1.34
r_0565	YHR216W	IMD2	12.5901	10.8903	9.66312	8.35698	IMP dehydrogenase	H2O[c] + IMP[c] + NAD[c] => H+[c] + NADH[c] + xanthosine-5-phosphate[c]	1.1.1.205
r_0565	YLR432W	IMD3	85.3556	86.4489	87.3136	89.2128	IMP dehydrogenase	H2O[c] + IMP[c] + NAD[c] => H+[c] + NADH[c] + xanthosine-5-phosphate[c]	1.1.1.205
r_0565	YML056C	IMD4	2.05432	2.66074	3.02323	2.43024	IMP dehydrogenase	H2O[c] + IMP[c] + NAD[c] => H+[c] + NADH[c] + xanthosine-5-phosphate[c]	1.1.1.205
r_0570	YLR028C	ADE16	7.15773	7.97183	9.50459	11.5252	inosine monophosphate cyclohydrolase	phosphoribosyl-formamido-carboxamide[c] <=> H2O[c] + IMP[c]	2.1.2.3; 3.5.4.10
r_0570	YMR120C	ADE17	92.8423	92.0282	90.4954	88.4748	inosine monophosphate cyclohydrolase	phosphoribosyl-formamido-carboxamide[c] <=> H2O[c] + IMP[c]	2.1.2.3; 3.5.4.10
r_0688	YHR104W	GRE3	94.4141	91.5482	87.6275	84.2079	L-lactaldehyde:NADP+ 1-oxidoreductase	H+[c] + methylglyoxal[c] + NADPH[c] => (S)-lactaldehyde[c] + NADP(+)[c]	1.1.1.-; 1.1.1.21; 1.1.1.265; 1.1.1.283
r_0688	YOL151W	GRE2	5.58589	8.45185	12.3725	15.7921	L-lactaldehyde:NADP+ 1-oxidoreductase	H+[c] + methylglyoxal[c] + NADPH[c] => (S)-lactaldehyde[c] + NADP(+)[c]	1.1.1.-; 1.1.1.21; 1.1.1.265; 1.1.1.283
r_0716	YIR031C	DAL7	9.09601	59.7237	65.0138	75.5289	malate synthase	acetyl-CoA[c] + glyoxylate[c] + H2O[c] => (S)-malate[c] + coenzyme A[c] + H+[c]	2.3.3.9
r_0716	YNL117W	MLS1	90.904	40.2763	34.9862	24.4711	malate synthase	acetyl-CoA[c] + glyoxylate[c] + H2O[c] => (S)-malate[c] + coenzyme A[c] + H+[c]	2.3.3.9
r_0726	YDR502C	SAM2	59.2657	64.7456	70.5982	71.8406	methionine adenosyltransferase	ATP[c] + H2O[c] + L-methionine[c] => diphosphate[c] + phosphate[c] + S-adenosyl-L-methionine[c]	2.5.1.6
r_0726	YLR180W	SAM1	40.7343	35.2544	29.4018	28.1594	methionine adenosyltransferase	ATP[c] + H2O[c] + L-methionine[c] => diphosphate[c] + phosphate[c] + S-adenosyl-L-methionine[c]	2.5.1.6
r_0761	YJL071W	ARG2	3.91417	3.12807	2.34684	2.59343	N-acteylglutamate synthase	acetyl-CoA[m] + L-glutamate[m] => coenzyme A[m] + H+[m] + N-acetyl-L-glutamate[m]	2.3.1.1; 2.3.1.35
r_0761	YMR062C	ARG7	96.0858	96.8719	97.6532	97.4066	N-acteylglutamate synthase	acetyl-CoA[m] + L-glutamate[m] => coenzyme A[m] + H+[m] + N-acetyl-L-glutamate[m]	2.3.1.1; 2.3.1.35
r_0766	YEL041W	YEF1	5.79558	6.6074	6.49487	5.72195	NAD kinase	ATP[m] + NAD[m] => ADP[m] + H+[m] + NADP(+)[m]	2.7.1.23; 2.7.1.86
r_0766	YPL188W	POS5	94.2044	93.3926	93.5051	94.2781	NAD kinase	ATP[m] + NAD[m] => ADP[m] + H+[m] + NADP(+)[m]	2.7.1.23; 2.7.1.86
r_0767	YDL042C	SIR2	13.5928	17.5554	25.8813	31.1256	NAD nucleosidase nuclear	H2O[n] + NAD[n] => ADP-ribose[n] + H+[n] + nicotinamide[n]	3.5.1.-
r_0767	YOL068C	HST1	86.4072	82.4446	74.1187	68.8744	NAD nucleosidase nuclear	H2O[n] + NAD[n] => ADP-ribose[n] + H+[n] + nicotinamide[n]	3.5.1.-
r_0770	YDL085W	NDE2	1.88943	0.359056	0.479916	0.537982	NADH dehydrogenase, cytosolic/mitochondrial	H+[c] + NADH[c] + ubiquinone-6[m] => NAD[c] + ubiquinol-6[m]	1.6.5.9
r_0770	YMR145C	NDE1	98.1106	99.6409	99.5201	99.462	NADH dehydrogenase, cytosolic/mitochondrial	H+[c] + NADH[c] + ubiquinone-6[m] => NAD[c] + ubiquinol-6[m]	1.6.5.9
r_0784	YGR010W	NMA2	4.54431	4.70971	6.51663	6.74138	nicotinamide-nucleotide adenylyltransferase	ATP[n] + H+[n] + NMN[n] => diphosphate[n] + NAD[n]	2.7.7.1; 2.7.7.18
r_0784	YLR328W	NMA1	95.4557	95.2903	93.4834	93.2586	nicotinamide-nucleotide adenylyltransferase	ATP[n] + H+[n] + NMN[n] => diphosphate[n] + NAD[n]	2.7.7.1; 2.7.7.18
r_0820	YML106W	URA5	99.1897	99.5163	99.3803	99.3401	orotate phosphoribosyltransferase	diphosphate[c] + orotidine 5'-(dihydrogen phosphate)[c] <=> orotate[c] + PRPP[c]	2.4.2.10
r_0820	YMR271C	URA10	0.810328	0.483731	0.619717	0.659933	orotate phosphoribosyltransferase	diphosphate[c] + orotidine 5'-(dihydrogen phosphate)[c] <=> orotate[c] + PRPP[c]	2.4.2.10
r_0883	(YGR209C and YPR167C)	(TRX2 and MET16)	26.1421	29.4216	27.1319	27.8842	phosphoadenylyl-sulfate reductase (thioredoxin)	3'-phospho-5'-adenylyl sulfate[c] + TRX1[c] => adenosine 3',5'-bismonophosphate[c] + 2 H+[c] + sulphite[c] + TRX1 disulphide[c]	1.8.4.8
r_0883	(YLR043C and YPR167C)	(TRX1 and MET16)	73.8579	70.5784	72.8681	72.1158	phosphoadenylyl-sulfate reductase (thioredoxin)	3'-phospho-5'-adenylyl sulfate[c] + TRX1[c] => adenosine 3',5'-bismonophosphate[c] + 2 H+[c] + sulphite[c] + TRX1 disulphide[c]	1.8.4.8
r_0886	YMR205C	PFK2	34.4269	33.5481	34.0161	34.0134	phosphofructokinase	ATP[c] + D-fructose 6-phosphate[c] => ADP[c] + D-fructose 1,6-bisphosphate[c] + H+[c]	2.7.1.11
r_0886	(YGR240C and YMR205C)	(PFK1 and PFK2)	65.5731	66.4519	65.9839	65.9866	phosphofructokinase	ATP[c] + D-fructose 6-phosphate[c] => ADP[c] + D-fructose 1,6-bisphosphate[c] + H+[c]	2.7.1.11
r_0888	YMR105C	PGM2	59.1268	51.4912	51.8001	42.0299	phosphoglucomutase	D-glucose 6-phosphate[c] <=> D-glucose 1-phosphate[c]	5.4.2.2
r_0888	YKL127W	PGM1	40.8732	48.5088	48.1999	57.9701	phosphoglucomutase	D-glucose 6-phosphate[c] <=> D-glucose 1-phosphate[c]	5.4.2.2
r_0906	(YKL088W and YKR072C and YOR054C)	(CAB3 and SIS2 and VHS3)	25.0355	25.0267	25.0264	25.0295	phosphopantothenoylcysteine decarboxylase	H+[c] + N-[(R)-4-phosphonopantothenoyl]-L-cysteine[c] => carbon dioxide[c] + pantetheine 4'-phosphate[c]	4.1.1.36
r_0906	(YKL088W and YKR072C)	(CAB3 and SIS2)	25.0355	25.0267	25.0264	25.0295	phosphopantothenoylcysteine decarboxylase	H+[c] + N-[(R)-4-phosphonopantothenoyl]-L-cysteine[c] => carbon dioxide[c] + pantetheine 4'-phosphate[c]	4.1.1.36
r_0906	(YKL088W and YOR054C)	(CAB3 and VHS3)	24.9645	24.9733	24.9736	24.9705	phosphopantothenoylcysteine decarboxylase	H+[c] + N-[(R)-4-phosphonopantothenoyl]-L-cysteine[c] => carbon dioxide[c] + pantetheine 4'-phosphate[c]	4.1.1.36
r_0906	YKL088W	CAB3	24.9645	24.9733	24.9736	24.9705	phosphopantothenoylcysteine decarboxylase	H+[c] + N-[(R)-4-phosphonopantothenoyl]-L-cysteine[c] => carbon dioxide[c] + pantetheine 4'-phosphate[c]	4.1.1.36
r_0907	YKL127W	PGM1	37.704	44.6124	44.9561	53.9961	phosphopentomutase	alpha-D-ribose 1-phosphate(2-)[c] <=> ribose-5-phosphate[c]	5.4.2.2; 5.4.2.7
r_0907	YMR105C	PGM2	54.5422	47.3553	48.314	39.1486	phosphopentomutase	alpha-D-ribose 1-phosphate(2-)[c] <=> ribose-5-phosphate[c]	5.4.2.2; 5.4.2.7
r_0907	YMR278W	PRM15	7.75384	8.0323	6.72986	6.85527	phosphopentomutase	alpha-D-ribose 1-phosphate(2-)[c] <=> ribose-5-phosphate[c]	5.4.2.2; 5.4.2.7
r_0916	(YKL181W and YER099C)	(PRS1 and PRS2)	23.8832	22.1164	21.6447	22.3383	phosphoribosylpyrophosphate synthetase	ATP[c] + ribose-5-phosphate[c] => AMP[c] + H+[c] + PRPP[c]	2.7.6.1
r_0916	(YKL181W and YHL011C)	(PRS1 and PRS3)	41.0099	43.8718	44.0842	42.617	phosphoribosylpyrophosphate synthetase	ATP[c] + ribose-5-phosphate[c] => AMP[c] + H+[c] + PRPP[c]	2.7.6.1
r_0916	(YKL181W and YBL068W)	(PRS1 and PRS4)	18.0385	17.9014	18.5185	20.0268	phosphoribosylpyrophosphate synthetase	ATP[c] + ribose-5-phosphate[c] => AMP[c] + H+[c] + PRPP[c]	2.7.6.1
r_0916	(YER099C and YOL061W)	(PRS2 and PRS5)	11.4566	10.1627	9.43936	8.66476	phosphoribosylpyrophosphate synthetase	ATP[c] + ribose-5-phosphate[c] => AMP[c] + H+[c] + PRPP[c]	2.7.6.1
r_0916	(YBL068W and YOL061W)	(PRS4 and PRS5)	5.61185	5.94768	6.31317	6.35326	phosphoribosylpyrophosphate synthetase	ATP[c] + ribose-5-phosphate[c] => AMP[c] + H+[c] + PRPP[c]	2.7.6.1
r_0958	YBR218C	PYC2	35.5584	40.5878	44.3562	38.8738	pyruvate carboxylase	ATP[c] + bicarbonate[c] + pyruvate[c] => ADP[c] + H+[c] + oxaloacetate[c] + phosphate[c]	6.4.1.1
r_0958	YGL062W	PYC1	64.4416	59.4122	55.6438	61.1262	pyruvate carboxylase	ATP[c] + bicarbonate[c] + pyruvate[c] => ADP[c] + H+[c] + oxaloacetate[c] + phosphate[c]	6.4.1.1
r_0962	YAL038W	CDC19	99.2895	99.7186	99.8201	99.8355	pyruvate kinase	ADP[c] + H+[c] + phosphoenolpyruvate[c] => ATP[c] + pyruvate[c]	2.7.1.40
r_0962	YOR347C	PYK2	0.710528	0.281421	0.179917	0.164546	pyruvate kinase	ADP[c] + H+[c] + phosphoenolpyruvate[c] => ATP[c] + pyruvate[c]	2.7.1.40
r_0974	YER070W	RNR1	9.12126	7.44145	6.35157	7.81085	ribonucleotide reductase	ADP[c] + TRX1[c] => dADP[c] + H2O[c] + TRX1 disulphide[c]	1.17.4.1
r_0974	YGR180C	RNR4	73.1441	71.6036	72.0906	71.4277	ribonucleotide reductase	ADP[c] + TRX1[c] => dADP[c] + H2O[c] + TRX1 disulphide[c]	1.17.4.1
r_0974	YJL026W	RNR2	17.7347	20.955	21.5578	20.7615	ribonucleotide reductase	ADP[c] + TRX1[c] => dADP[c] + H2O[c] + TRX1 disulphide[c]	1.17.4.1
r_0992	(YDL040C and YGR147C and YHR013C)	(NAT1 and NAT2 and ARD1)	59.6174	58.8385	59.6455	61.781	serine O-acetyltransferase	acetyl-CoA[c] + L-serine[c] => coenzyme A[c] + O-acetyl-L-serine[c]	NA
r_0992	(YDL040C and YGR147C)	(NAT1 and NAT2)	40.3826	41.1615	40.3545	38.219	serine O-acetyltransferase	acetyl-CoA[c] + L-serine[c] => coenzyme A[c] + O-acetyl-L-serine[c]	NA
r_0995	YDR023W	SES1	84.0996	90.7461	92.859	94.2313	seryl-tRNA synthetase	ATP[c] + L-serine[c] + tRNA(Ser)[c] => AMP[c] + diphosphate[c] + Ser-tRNA(Ser)[c]	6.1.1.11
r_0995	YHR011W	DIA4	15.9004	9.25392	7.14102	5.76874	seryl-tRNA synthetase	ATP[c] + L-serine[c] + tRNA(Ser)[c] => AMP[c] + diphosphate[c] + Ser-tRNA(Ser)[c]	6.1.1.11
r_1006	YLR260W	LCB5	6.31145	7.1001	6.17196	4.88566	sphingolipid long chain base kinase (phytosphingosine)	ATP[er] + phytosphingosine[er] => ADP[er] + H+[er] + phytosphingosine 1-phosphate[er]	2.7.1.91
r_1006	YOR171C	LCB4	93.6886	92.8999	93.828	95.1143	sphingolipid long chain base kinase (phytosphingosine)	ATP[er] + phytosphingosine[er] => ADP[er] + H+[er] + phytosphingosine 1-phosphate[er]	2.7.1.91
r_1021	(YDR178W and YJL045W and YKL141W and YLL041C)	(SDH4 and YJL045W and SDH3 and SDH2)	49.0132	49.1181	48.9046	48.6491	succinate dehydrogenase (ubiquinone-6)	succinate[m] + ubiquinone-6[m] <=> fumarate[m] + ubiquinol-6[m]	1.3.5.1
r_1021	(YDR178W and YKL141W and YKL148C and YLL041C)	(SDH4 and SDH3 and SDH1 and SDH2)	50.9868	50.8819	51.0954	51.3509	succinate dehydrogenase (ubiquinone-6)	succinate[m] + ubiquinone-6[m] <=> fumarate[m] + ubiquinol-6[m]	1.3.5.1
r_1037	(YGR209C and YIL010W)	(TRX2 and DOT5)	42.4631	38.3026	36.1401	36.8961	thioredoxin	hydrogen peroxide[n] + TRX1[n] => 2 H2O[n] + TRX1 disulphide[n]	1.11.1.15
r_1037	(YIL010W and YLR043C)	(DOT5 and TRX1)	57.5369	61.6974	63.8599	63.1039	thioredoxin	hydrogen peroxide[n] + TRX1[n] => 2 H2O[n] + TRX1 disulphide[n]	1.11.1.15
r_1038	(YDR353W and YGR209C)	(TRR1 and TRX2)	33.2006	33.1416	33.1488	33.1238	thioredoxin reductase (NADPH)	H+[c] + NADPH[c] + TRX1 disulphide[c] => NADP(+)[c] + TRX1[c]	1.8.1.9
r_1038	(YDR353W and YLR043C)	(TRR1 and TRX1)	33.5987	33.7168	33.7023	33.7524	thioredoxin reductase (NADPH)	H+[c] + NADPH[c] + TRX1 disulphide[c] => NADP(+)[c] + TRX1[c]	1.8.1.9
r_1038	YDR353W	TRR1	33.2006	33.1416	33.1488	33.1238	thioredoxin reductase (NADPH)	H+[c] + NADPH[c] + TRX1 disulphide[c] => NADP(+)[c] + TRX1[c]	1.8.1.9
r_1039	(YCR083W and YHR106W)	(TRX3 and TRR2)	49.8371	49.8988	49.7298	49.0159	thioredoxin reductase (NADPH)	H+[m] + NADPH[m] + TRX1 disulphide[m] => NADP(+)[m] + TRX1[m]	1.8.1.7; 1.8.1.9
r_1039	(YCR083W and YPL091W)	(TRX3 and GLR1)	50.1629	50.1012	50.2702	50.9841	thioredoxin reductase (NADPH)	H+[m] + NADPH[m] + TRX1 disulphide[m] => NADP(+)[m] + TRX1[m]	1.8.1.7; 1.8.1.9
r_1095	YFL001W	DEG1	16.1632	11.9201	10.8669	11.7679	yUMP synthetase	ribose-5-phosphate[c] + uracil[c] <=> H2O[c] + pseudouridine 5'-phosphate[c]	5.4.99.-; 5.4.99.25; 5.4.99.44; 5.4.99.45
r_1095	YNL292W	PUS4	9.63511	11.3017	13.8874	13.7808	yUMP synthetase	ribose-5-phosphate[c] + uracil[c] <=> H2O[c] + pseudouridine 5'-phosphate[c]	5.4.99.-; 5.4.99.25; 5.4.99.44; 5.4.99.45
r_1095	YPL212C	PUS1	74.2017	76.7782	75.2456	74.4513	yUMP synthetase	ribose-5-phosphate[c] + uracil[c] <=> H2O[c] + pseudouridine 5'-phosphate[c]	5.4.99.-; 5.4.99.25; 5.4.99.44; 5.4.99.45
r_1099	YOR222W	ODC2	39.4332	60.5897	68.0379	77.2769	2-oxoadipate and 2-oxoglutarate transport	2-oxoadipic acid[m] + 2-oxoglutarate[c] <=> 2-oxoadipic acid[c] + 2-oxoglutarate[m]	NA
r_1099	YPL134C	ODC1	60.5668	39.4103	31.9621	22.7231	2-oxoadipate and 2-oxoglutarate transport	2-oxoadipic acid[m] + 2-oxoglutarate[c] <=> 2-oxoadipic acid[c] + 2-oxoglutarate[m]	NA
r_1110	YBL030C	PET9	99.9393	99.9572	99.948	99.9365	ADP/ATP transporter	ADP[c] + ATP[m] <=> ADP[m] + ATP[c]	NA
r_1110	YMR056C	AAC1	0.0607498	0.0427517	0.0520139	0.0635027	ADP/ATP transporter	ADP[c] + ATP[m] <=> ADP[m] + ATP[c]	NA
r_1134	YDR342C	HXT7	84.9825	89.8212	80.0394	64.5471	D-fructose transport	D-fructose[e] + H+[e] => D-fructose[c] + H+[c]	NA
r_1134	YDR345C	HXT3	0.267995	0.394573	2.27086	7.90058	D-fructose transport	D-fructose[e] + H+[e] => D-fructose[c] + H+[c]	NA
r_1134	YHR092C	HXT4	0.104805	0.364023	2.08758	3.80716	D-fructose transport	D-fructose[e] + H+[e] => D-fructose[c] + H+[c]	NA
r_1134	YHR096C	HXT5	0.0253119	0.00730163	0.0395222	0.299674	D-fructose transport	D-fructose[e] + H+[e] => D-fructose[c] + H+[c]	NA
r_1134	YMR011W	HXT2	14.6194	9.41292	15.5626	23.4455	D-fructose transport	D-fructose[e] + H+[e] => D-fructose[c] + H+[c]	NA
r_1166	YDR342C	HXT7	84.9825	89.8212	80.0394	64.5471	glucose transport	D-glucose[e] => D-glucose[c]	NA
r_1166	YDR345C	HXT3	0.267995	0.394573	2.27086	7.90058	glucose transport	D-glucose[e] => D-glucose[c]	NA
r_1166	YHR092C	HXT4	0.104805	0.364023	2.08758	3.80716	glucose transport	D-glucose[e] => D-glucose[c]	NA
r_1166	YHR096C	HXT5	0.0253119	0.00730163	0.0395222	0.299674	glucose transport	D-glucose[e] => D-glucose[c]	NA
r_1166	YMR011W	HXT2	14.6194	9.41292	15.5626	23.4455	glucose transport	D-glucose[e] => D-glucose[c]	NA
r_1168	YDR135C	YCF1	93.4183	94.0324	93.8671	93.7812	glutathione transport	glutathione[c] <=> glutathione[v]	NA
r_1168	YLL015W	BPT1	6.58171	5.96761	6.13293	6.21885	glutathione transport	glutathione[c] <=> glutathione[v]	NA
r_1173	YKR039W	GAP1	97.6316	99.2888	99.3035	99.3245	glycine transport	H+[e] + L-glycine[e] <=> H+[c] + L-glycine[c]	NA
r_1173	YOR348C	PUT4	2.36842	0.711199	0.696548	0.675542	glycine transport	H+[e] + L-glycine[e] <=> H+[c] + L-glycine[c]	NA
r_1177	YDR497C	ITR1	18.0373	23.4105	27.0634	23.9756	inositol transport	H+[e] + myo-inositol[e] => H+[c] + myo-inositol[c]	NA
r_1177	YOL103W	ITR2	81.9627	76.5895	72.9366	76.0244	inositol transport	H+[e] + myo-inositol[e] => H+[c] + myo-inositol[c]	NA
r_1183	YKR039W	GAP1	97.6316	99.2888	99.3035	99.3245	L-alanine transport	H+[e] + L-alanine[e] <=> H+[c] + L-alanine[c]	NA
r_1183	YOR348C	PUT4	2.36842	0.711199	0.696548	0.675542	L-alanine transport	H+[e] + L-alanine[e] <=> H+[c] + L-alanine[c]	NA
r_1184	YEL063C	CAN1	27.7943	2.96107	2.01725	1.93123	L-arganine transport	H+[e] + L-arginine[e] <=> H+[c] + L-arginine[c]	NA
r_1184	YKR039W	GAP1	72.2057	97.0389	97.9827	98.0688	L-arganine transport	H+[e] + L-arginine[e] <=> H+[c] + L-arginine[c]	NA
r_1186	YDR508C	GNP1	1.92066	0.0701021	0.0506073	0.0642678	L-asparagine transport	H+[e] + L-asparagine[e] <=> H+[c] + L-asparagine[c]	NA
r_1186	YKR039W	GAP1	98.0793	99.9299	99.9494	99.9357	L-asparagine transport	H+[e] + L-asparagine[e] <=> H+[c] + L-asparagine[c]	NA
r_1188	YKL146W	AVT3	97.4775	91.1564	90.9755	91.6221	L-aspartate transport	H+[v] + L-asparagine[v] => H+[c] + L-asparagine[c]	NA
r_1188	YNL101W	AVT4	2.52252	8.84358	9.02445	8.37794	L-aspartate transport	H+[v] + L-asparagine[v] => H+[c] + L-asparagine[c]	NA
r_1192	YDR508C	GNP1	1.92066	0.0701021	0.0506073	0.0642678	L-cystine transport	H+[e] + L-cysteine[e] <=> H+[c] + L-cysteine[c]	NA
r_1192	YKR039W	GAP1	98.0793	99.9299	99.9494	99.9357	L-cystine transport	H+[e] + L-cysteine[e] <=> H+[c] + L-cysteine[c]	NA
r_1201	YGR191W	HIP1	3.38398	0.0851745	0.079117	0.0835652	L-histidine transport	H+[e] + L-histidine[e] <=> H+[c] + L-histidine[c]	NA
r_1201	YKR039W	GAP1	96.616	99.9148	99.9209	99.9164	L-histidine transport	H+[e] + L-histidine[e] <=> H+[c] + L-histidine[c]	NA
r_1211	YDR508C	GNP1	1.92066	0.0701021	0.0506073	0.0642678	L-leucine transport	H+[e] + L-leucine[e] <=> H+[c] + L-leucine[c]	NA
r_1211	YKR039W	GAP1	98.0793	99.9299	99.9494	99.9357	L-leucine transport	H+[e] + L-leucine[e] <=> H+[c] + L-leucine[c]	NA
r_1213	YKR039W	GAP1	69.0852	99.0922	99.3692	99.3632	L-lysine transport	H+[e] + L-lysine[e] <=> H+[c] + L-lysine[c]	NA
r_1213	YNL268W	LYP1	30.9148	0.907752	0.63079	0.63678	L-lysine transport	H+[e] + L-lysine[e] <=> H+[c] + L-lysine[c]	NA
r_1214	YDR508C	GNP1	1.55875	0.0689347	0.0500069	0.063457	L-methionine transport	H+[e] + L-methionine[e] <=> H+[c] + L-methionine[c]	NA
r_1214	YGR055W	MUP1	18.8427	1.66523	1.1864	1.26162	L-methionine transport	H+[e] + L-methionine[e] <=> H+[c] + L-methionine[c]	NA
r_1214	YKR039W	GAP1	79.5986	98.2658	98.7636	98.6749	L-methionine transport	H+[e] + L-methionine[e] <=> H+[c] + L-methionine[c]	NA
r_1216	YKR039W	GAP1	97.6316	99.2888	99.3035	99.3245	L-proline transport	H+[e] + L-proline[e] <=> H+[c] + L-proline[c]	NA
r_1216	YOR348C	PUT4	2.36842	0.711199	0.696548	0.675542	L-proline transport	H+[e] + L-proline[e] <=> H+[c] + L-proline[c]	NA
r_1217	YDR508C	GNP1	1.92066	0.0701021	0.0506073	0.0642678	L-serine transport	H+[e] + L-serine[e] <=> H+[c] + L-serine[c]	NA
r_1217	YKR039W	GAP1	98.0793	99.9299	99.9494	99.9357	L-serine transport	H+[e] + L-serine[e] <=> H+[c] + L-serine[c]	NA
r_1218	YDR508C	GNP1	1.92066	0.0701021	0.0506073	0.0642678	L-threonine transport	H+[e] + L-threonine[e] <=> H+[c] + L-threonine[c]	NA
r_1218	YKR039W	GAP1	98.0793	99.9299	99.9494	99.9357	L-threonine transport	H+[e] + L-threonine[e] <=> H+[c] + L-threonine[c]	NA
r_1229	YEL006W	YEA6	79.5651	81.3266	76.0876	77.9244	NAD transport	NAD[c] => NAD[m]	NA
r_1229	YIL006W	YIA6	20.4349	18.6734	23.9124	22.0756	NAD transport	NAD[c] => NAD[m]	NA
r_1238	YEL063C	CAN1	27.7943	2.96107	2.01725	1.93123	orntithine transport	H+[e] + ornithine[e] <=> H+[c] + ornithine[c]	NA
r_1238	YKR039W	GAP1	72.2057	97.0389	97.9827	98.0688	orntithine transport	H+[e] + ornithine[e] <=> H+[c] + ornithine[c]	NA
r_1244	YCR037C	PHO87	10.7692	6.41749	5.22128	5.45565	phosphate transport	H+[e] + phosphate[e] <=> H+[c] + phosphate[c]	NA
r_1244	YJL198W	PHO90	52.0893	38.2953	40.7136	42.4165	phosphate transport	H+[e] + phosphate[e] <=> H+[c] + phosphate[c]	NA
r_1244	YNR013C	PHO91	37.1415	55.2872	54.0651	52.1279	phosphate transport	H+[e] + phosphate[e] <=> H+[c] + phosphate[c]	NA
r_1245	YER053C	PIC2	1.02879	1.27792	1.41968	1.13583	phosphate transport	H+[c] + phosphate[c] => H+[m] + phosphate[m]	NA
r_1245	YJR077C	MIR1	98.9712	98.7221	98.5803	98.8642	phosphate transport	H+[c] + phosphate[c] => H+[m] + phosphate[m]	NA
r_1260	YBR132C	AGP2	6.01812	0.227379	0.17065	0.166165	spermidine transport	H+[c] + spermidine[e] <=> H+[e] + spermidine[c]	NA
r_1260	YHL016C	DUR3	1.1417	0.561324	0.548892	0.512029	spermidine transport	H+[c] + spermidine[e] <=> H+[e] + spermidine[c]	NA
r_1260	YKR039W	GAP1	83.0405	97.0525	97.5388	97.9034	spermidine transport	H+[c] + spermidine[e] <=> H+[e] + spermidine[c]	NA
r_1260	YOR273C	TPO4	0.369883	1.06893	0.889832	0.733696	spermidine transport	H+[c] + spermidine[e] <=> H+[e] + spermidine[c]	NA
r_1260	YPL274W	SAM3	9.42984	1.08989	0.851802	0.6847	spermidine transport	H+[c] + spermidine[e] <=> H+[e] + spermidine[c]	NA
r_1266	YBR294W	SUL1	98.9934	97.0714	93.1603	94.7174	sulfate uniport	sulphate[e] => sulphate[c]	NA
r_1266	YLR092W	SUL2	1.00659	2.92865	6.83974	5.28259	sulfate uniport	sulphate[e] => sulphate[c]	NA
r_2115	YBR145W	ADH5	1.09984	0.199829	0.131994	0.140278	alcohol dehydrogenase, (acetaldehyde to ethanol)	acetaldehyde[c] + H+[c] + NADH[c] => ethanol[c] + NAD[c]	1.1.1.1
r_2115	YOL086C	ADH1	98.9002	99.8002	99.868	99.8597	alcohol dehydrogenase, (acetaldehyde to ethanol)	acetaldehyde[c] + H+[c] + NADH[c] => ethanol[c] + NAD[c]	1.1.1.1
r_2116	YMR170C	ALD2	0.0332192	0.329473	0.616709	0.569933	acetaldehyde dehydrogenase	acetaldehyde[c] + H2O[c] + NAD[c] => acetate[c] + H+[c] + NADH[c]	1.2.1.3
r_2116	YOR374W	ALD4	99.5776	97.5915	96.5111	96.571	acetaldehyde dehydrogenase	acetaldehyde[c] + H2O[c] + NAD[c] => acetate[c] + H+[c] + NADH[c]	1.2.1.3
r_2116	YER073W	ALD5	0.389184	2.07898	2.87218	2.85911	acetaldehyde dehydrogenase	acetaldehyde[c] + H2O[c] + NAD[c] => acetate[c] + H+[c] + NADH[c]	1.2.1.3
r_2157	YCR034W	ELO2	11.2231	13.8241	16.7974	15.6763	elongase II or III (3-oxoicosanoyl-CoA)	malonyl-CoA[erm] + H+[erm] + stearoyl-CoA[erm] => carbon dioxide[erm] + coenzyme A[erm] + 3-oxoicosanoyl-CoA[erm]	2.3.1.199
r_2157	YLR372W	ELO3	88.7769	86.1759	83.2026	84.3237	elongase II or III (3-oxoicosanoyl-CoA)	malonyl-CoA[erm] + H+[erm] + stearoyl-CoA[erm] => carbon dioxide[erm] + coenzyme A[erm] + 3-oxoicosanoyl-CoA[erm]	2.3.1.199
r_2195	YMR246W	FAA4	26.2584	11.9824	9.3594	9.58006	fatty-acid--CoA ligase (tetradecanoate), ER membrane	coenzyme A[erm] + ATP[erm] + myristate[erm] <=> myristoyl-CoA[erm] + AMP[erm] + diphosphate[erm]	6.2.1.3
r_2195	YOR317W	FAA1	73.7416	88.0176	90.6406	90.4199	fatty-acid--CoA ligase (tetradecanoate), ER membrane	coenzyme A[erm] + ATP[erm] + myristate[erm] <=> myristoyl-CoA[erm] + AMP[erm] + diphosphate[erm]	6.2.1.3
r_2308	YBL011W	SCT1	10.9382	17.2174	20.6521	17.988	glycerol-3-phosphate acyltransferase (16:0), ER membrane	palmitoyl-CoA[erm] + glycerol 3-phosphate[erm] => coenzyme A[erm] + 1-acyl-sn-glycerol 3-phosphate (16:0)[erm]	2.3.1.15; 2.3.1.42
r_2308	YKR067W	GPT2	89.0618	82.7826	79.3479	82.012	glycerol-3-phosphate acyltransferase (16:0), ER membrane	palmitoyl-CoA[erm] + glycerol 3-phosphate[erm] => coenzyme A[erm] + 1-acyl-sn-glycerol 3-phosphate (16:0)[erm]	2.3.1.15; 2.3.1.42
r_2333	YDL052C	SLC1	80.5119	77.8823	77.3811	78.9448	1-acyl-sn-glycerol-3-phosphate acyltransferase (1-16:0, 2-18:1), ER membrane	oleoyl-CoA[erm] + 1-acyl-sn-glycerol 3-phosphate (16:0)[erm] => coenzyme A[erm] + phosphatidate (1-16:0, 2-18:1)[erm]	2.3.1.23; 2.3.1.51
r_2333	YOR175C	ALE1	19.4881	22.1177	22.6189	21.0552	1-acyl-sn-glycerol-3-phosphate acyltransferase (1-16:0, 2-18:1), ER membrane	oleoyl-CoA[erm] + 1-acyl-sn-glycerol 3-phosphate (16:0)[erm] => coenzyme A[erm] + phosphatidate (1-16:0, 2-18:1)[erm]	2.3.1.23; 2.3.1.51
r_2340	YDL052C	SLC1	96.9522	94.7542	94.5726	96.0381	1-acyl-sn-glycerol-3-phosphate acyltransferase (1-16:0, 2-18:1), lipid particle	oleoyl-CoA[lp] + 1-acyl-sn-glycerol 3-phosphate (16:0)[lp] => coenzyme A[lp] + phosphatidate (1-16:0, 2-18:1)[lp]	2.3.1.51; 3.1.1.3
r_2340	YKR089C	TGL4	1.85837	2.8301	3.03523	2.16966	1-acyl-sn-glycerol-3-phosphate acyltransferase (1-16:0, 2-18:1), lipid particle	oleoyl-CoA[lp] + 1-acyl-sn-glycerol 3-phosphate (16:0)[lp] => coenzyme A[lp] + phosphatidate (1-16:0, 2-18:1)[lp]	2.3.1.51; 3.1.1.3
r_2340	YOR081C	TGL5	1.18945	2.41566	2.39216	1.7922	1-acyl-sn-glycerol-3-phosphate acyltransferase (1-16:0, 2-18:1), lipid particle	oleoyl-CoA[lp] + 1-acyl-sn-glycerol 3-phosphate (16:0)[lp] => coenzyme A[lp] + phosphatidate (1-16:0, 2-18:1)[lp]	2.3.1.51; 3.1.1.3
r_2488	YGR157W	CHO2	27.7933	21.1368	18.181	22.5476	PE methyltransferase (1-16:0, 2-16:1), ER membrane	phosphatidylethanolamine (1-16:0, 2-16:1)[erm] + S-adenosyl-L-methionine[erm] => H+[erm] + S-adenosyl-L-homocysteine[erm] + phosphatidyl-N-methylethanolamine (1-16:0, 2-16:1)[erm]	2.1.1.17; 2.1.1.71
r_2488	YJR073C	OPI3	72.2067	78.8632	81.819	77.4524	PE methyltransferase (1-16:0, 2-16:1), ER membrane	phosphatidylethanolamine (1-16:0, 2-16:1)[erm] + S-adenosyl-L-methionine[erm] => H+[erm] + S-adenosyl-L-homocysteine[erm] + phosphatidyl-N-methylethanolamine (1-16:0, 2-16:1)[erm]	2.1.1.17; 2.1.1.71
r_2528	YHR123W	EPT1	5.40664	14.7424	21.0485	24.0591	cholinephosphotransferase (1-16:0, 2-16:1), ER membrane	diglyceride (1-16:0, 2-16:1)[erm] + CDP-choline[erm] => H+[erm] + CMP[erm] + phosphatidylcholine (1-16:0, 2-16:1)[erm]	2.7.8.1; 2.7.8.2
r_2528	YNL130C	CPT1	94.5934	85.2576	78.9515	75.9409	cholinephosphotransferase (1-16:0, 2-16:1), ER membrane	diglyceride (1-16:0, 2-16:1)[erm] + CDP-choline[erm] => H+[erm] + CMP[erm] + phosphatidylcholine (1-16:0, 2-16:1)[erm]	2.7.8.1; 2.7.8.2
r_2820	YJL100W	LSB6	18.4872	18.491	17.6907	22.7766	phosphatidylinositol 4-kinase (1-16:0, 2-16:1), cell envelope	ATP[ce] + 1-phosphatidyl-1D-myo-inositol (1-16:0, 2-16:1)[ce] => H+[ce] + ADP[ce] + 1-phosphatidyl-1D-myo-inositol 4-phosphate (1-16:0, 2-16:1)[ce]	2.7.1.67
r_2820	YLR305C	STT4	81.5128	81.509	82.3093	77.2234	phosphatidylinositol 4-kinase (1-16:0, 2-16:1), cell envelope	ATP[ce] + 1-phosphatidyl-1D-myo-inositol (1-16:0, 2-16:1)[ce] => H+[ce] + ADP[ce] + 1-phosphatidyl-1D-myo-inositol 4-phosphate (1-16:0, 2-16:1)[ce]	2.7.1.67
r_3046	YMR006C	PLB2	16.4537	7.81436	4.94525	4.7516	PE phospholipase B (1-16:0, 2-16:1), cell envelope	H2O[ce] + phosphatidylethanolamine (1-16:0, 2-16:1)[ce] => H+[ce] + palmitoleate[ce] + 1-acylglycerophosphoethanolamine (16:0)[ce]	3.1.1.5
r_3046	YMR008C	PLB1	83.5463	92.1856	95.0548	95.2484	PE phospholipase B (1-16:0, 2-16:1), cell envelope	H2O[ce] + phosphatidylethanolamine (1-16:0, 2-16:1)[ce] => H+[ce] + palmitoleate[ce] + 1-acylglycerophosphoethanolamine (16:0)[ce]	3.1.1.5
r_3112	YNL106C	INP52	8.69537	7.9259	7.42254	7.19169	PI 3-P phosphatase (1-16:0, 2-16:1), cell envelope	H2O[ce] + 1-phosphatidyl-1D-myo-inositol 3-phosphate (1-16:0, 2-16:1)[ce] => 1-phosphatidyl-1D-myo-inositol (1-16:0, 2-16:1)[ce] + phosphate[ce]	3.1.3.-; 3.1.3.36
r_3112	YOR109W	INP53	91.3046	92.0741	92.5775	92.8083	PI 3-P phosphatase (1-16:0, 2-16:1), cell envelope	H2O[ce] + 1-phosphatidyl-1D-myo-inositol 3-phosphate (1-16:0, 2-16:1)[ce] => 1-phosphatidyl-1D-myo-inositol (1-16:0, 2-16:1)[ce] + phosphate[ce]	3.1.3.-; 3.1.3.36
r_3120	YJR110W	YMR1	5.44137	6.42888	6.3074	7.55171	PI 3-P phosphatase (1-16:0, 2-16:1), cytoplasm	H2O[c] + 1-phosphatidyl-1D-myo-inositol 3-phosphate (1-16:0, 2-16:1)[c] => phosphate[c] + 1-phosphatidyl-1D-myo-inositol (1-16:0, 2-16:1)[c]	3.1.3.-; 3.1.3.36; 3.1.3.64
r_3120	YNL106C	INP52	8.22222	7.41636	6.95437	6.64859	PI 3-P phosphatase (1-16:0, 2-16:1), cytoplasm	H2O[c] + 1-phosphatidyl-1D-myo-inositol 3-phosphate (1-16:0, 2-16:1)[c] => phosphate[c] + 1-phosphatidyl-1D-myo-inositol (1-16:0, 2-16:1)[c]	3.1.3.-; 3.1.3.36; 3.1.3.64
r_3120	YOR109W	INP53	86.3364	86.1548	86.7382	85.7997	PI 3-P phosphatase (1-16:0, 2-16:1), cytoplasm	H2O[c] + 1-phosphatidyl-1D-myo-inositol 3-phosphate (1-16:0, 2-16:1)[c] => phosphate[c] + 1-phosphatidyl-1D-myo-inositol (1-16:0, 2-16:1)[c]	3.1.3.-; 3.1.3.36; 3.1.3.64
r_3192	YIL002C	INP51	0.766968	2.39989	3.85933	4.14477	PI 4,5-P2 phosphatase (1-16:0, 2-16:1), cell envelope	1-phosphatidyl-1D-myo-inositol 4,5-bisphosphate (1-16:0, 2-16:1)[ce] + H2O[ce] => 1-phosphatidyl-1D-myo-inositol 4-phosphate (1-16:0, 2-16:1)[ce] + phosphate[ce]	3.1.3.-; 3.1.3.36
r_3192	YNL106C	INP52	8.62867	7.73569	7.13608	6.89361	PI 4,5-P2 phosphatase (1-16:0, 2-16:1), cell envelope	1-phosphatidyl-1D-myo-inositol 4,5-bisphosphate (1-16:0, 2-16:1)[ce] + H2O[ce] => 1-phosphatidyl-1D-myo-inositol 4-phosphate (1-16:0, 2-16:1)[ce] + phosphate[ce]	3.1.3.-; 3.1.3.36
r_3192	YOR109W	INP53	90.6044	89.8644	89.0046	88.9616	PI 4,5-P2 phosphatase (1-16:0, 2-16:1), cell envelope	1-phosphatidyl-1D-myo-inositol 4,5-bisphosphate (1-16:0, 2-16:1)[ce] + H2O[ce] => 1-phosphatidyl-1D-myo-inositol 4-phosphate (1-16:0, 2-16:1)[ce] + phosphate[ce]	3.1.3.-; 3.1.3.36
r_3252	YKL140W	TGL1	93.2284	90.231	89.1988	89.3874	ergosteryl ester hydrolase (16:1), lipid particle	ergosteryl palmitoleate[lp] + H2O[lp] => ergosterol[lp] + H+[lp] + palmitoleate[lp]	3.1.1.13
r_3252	YLL012W	YEH1	6.77156	9.76897	10.8012	10.6126	ergosteryl ester hydrolase (16:1), lipid particle	ergosteryl palmitoleate[lp] + H2O[lp] => ergosterol[lp] + H+[lp] + palmitoleate[lp]	3.1.1.13
r_3264	YBR204C	LDH1	5.22972	5.26662	6.41653	7.33551	TAG lipase (1-16:0, 2-16:1, 3-16:0), lipid particle	triglyceride (1-16:0, 2-16:1, 3-16:0)[lp] + H2O[lp] => H+[lp] + palmitate[lp] + diglyceride (1-16:0, 2-16:1)[lp]	3.1.1.-; 3.1.1.3
r_3264	YKR089C	TGL4	37.8156	30.3096	30.4633	26.5991	TAG lipase (1-16:0, 2-16:1, 3-16:0), lipid particle	triglyceride (1-16:0, 2-16:1, 3-16:0)[lp] + H2O[lp] => H+[lp] + palmitate[lp] + diglyceride (1-16:0, 2-16:1)[lp]	3.1.1.-; 3.1.1.3
r_3264	YMR313C	TGL3	32.7509	38.5528	39.1111	44.0938	TAG lipase (1-16:0, 2-16:1, 3-16:0), lipid particle	triglyceride (1-16:0, 2-16:1, 3-16:0)[lp] + H2O[lp] => H+[lp] + palmitate[lp] + diglyceride (1-16:0, 2-16:1)[lp]	3.1.1.-; 3.1.1.3
r_3264	YOR081C	TGL5	24.2038	25.871	24.0091	21.9716	TAG lipase (1-16:0, 2-16:1, 3-16:0), lipid particle	triglyceride (1-16:0, 2-16:1, 3-16:0)[lp] + H2O[lp] => H+[lp] + palmitate[lp] + diglyceride (1-16:0, 2-16:1)[lp]	3.1.1.-; 3.1.1.3
