# Supplementary material for: Nitrogen limitation reveals large reserves in metabolic and translational capacities of yeast
Source: Nat Commun. 2020 Apr 20;11:1881. doi: 10.1038/s41467-020-15749-0 (PMC7171132; doi:10.1038/s41467-020-15749-0)
Supplement: Supplementary file 13 — Supplementary Data 10 [file 41467_2020_15749_MOESM13_ESM.xlsx]

## Sheet: Supplementary Data 10
Supplementary Data 10. Protein synthesis efficiency of yeast. "Group" corresponds to Fig 4c; 1=Early modulation; 2=Intermediate; 3=Late modulation; 4=No modulation.
Gene	C-lim ksP (prot mRNA-1 h-1)	C/N=30 ksP (prot mRNA-1 h-1)	C/N=50 ksP (prot mRNA-1 h-1)	C/N=115 ksP (prot mRNA-1 h-1)	group
AAC1	13.7797	15.8626	17.0241	25.5183	4
AAH1	1270.3	2542.89	2744.28	3439.9	1
AAP1	216.997	501.065	648.364	821.052	1
AAT1	141.347	290.656	338.586	469.16	1
AAT2	263.434	585.65	750.744	1073.21	1
ABD1	187.582	211.477	232.696	377.287	3
ABF1	86.8233	139.021	164.033	192.08	3
ABF2	1301.08	1933.15	2292.43	3486.73	3
ABP1	82.833	147.731	248.537	274.639	2
ABP140	25.2987	46.6127	50.2506	82.321	3
ABZ1	34.6279	42.4139	45.8787	62.0448	4
ABZ2	72.6921	96.483	103.707	119.844	4
ACB1	191.758	538.567	1080.48	1346.64	1
ACC1	690.049	1410.71	1798.1	2576.2	1
ACF2	48.8676	77.419	96.7157	143.886	3
ACH1	537.941	555.01	607.022	1156.91	3
ACO1	365.291	648.643	865.364	1382.48	2
ACO2	131.45	276.094	373.868	610.57	1
ACP1	4.92746	10.3957	20.8559	26.8566	1
ACS2	504.499	1277.27	1743.05	2535.57	1
ACT1	857.409	1534.63	2107.06	2839.71	2
ADA2	33.4653	45.7602	52.1263	84.2801	3
ADD37	67.0695	91.4269	98.61	117.017	4
ADD66	181.695	274.427	346.183	481.239	3
ADE1	939.748	1504.24	1935.09	2201.94	2
ADE12	569.248	973.726	1227.81	1651.82	2
ADE13	1203.57	1559.19	1677.22	2031.23	4
ADE16	31.5248	67.9803	114.082	254.015	1
ADE17	262.909	497.797	678.732	1098.67	2
ADE2	493.819	813.99	1022.47	1500.5	2
ADE3	176.73	398.73	532.759	861.412	1
ADE4	73.0843	166.114	243.068	438.043	1
ADE5,7	597.97	739.739	740.62	1074.96	4
ADE6	167.265	303.012	384.667	559.276	2
ADE8	83.5759	158.123	226.78	297.371	2
ADH1	1047.12	2610.48	3836.23	5979.46	1
ADH2	384.856	578.214	411.593	948.168	3
ADH3	833.124	1500.8	1926.29	3011.52	2
ADH5	197.257	202.875	190.526	282.329	4
ADH6	315.669	359.858	438.511	774.272	3
ADK1	209.588	430.748	707.769	1358.66	1
ADO1	76.1981	80.8581	91.9737	107.659	4
ADP1	160.279	274.752	327.575	450.639	2
ADR1	9.98589	12.7554	11.6859	17.6477	4
AEP1	50.7824	62.4286	63.2068	91.7925	4
AEP2	20.3979	28.8285	29.9819	35.792	4
AEP3	25.4931	37.3474	34.643	40.6513	4
AFG1	77.044	119.87	141.29	220.769	3
AFG2	30.9655	71.0513	106.443	230.388	1
AFG3	32.9734	81.3762	112.03	154.388	1
AFI1	4.27995	5.82818	6.78557	9.21347	3
AGC1	28.4663	38.8975	44.0069	66.3044	3
AGE2	16.9146	37.923	48.7139	59.9543	1
AGP2	82.725	108.695	115.681	167.682	3
AGX1	82.6634	117.563	140.947	160.851	4
AHA1	81.9693	181.703	307.177	418.844	1
AHC2	0.305581	0.598861	0.749387	0.824973	2
AHP1	13.94	40.9728	79.6982	121.363	1
AIM10	46.532	79.6887	108.328	164.121	2
AIM14	3.31595	4.55616	4.98248	9.34894	3
AIM17	17.336	48.4444	71.9811	118.062	1
AIM18	142.541	237.865	278.73	355.734	3
AIM2	344.33	392.721	409.822	547.01	4
AIM21	11.397	12.3323	15.1508	30.9896	3
AIM22	24.0498	43.7019	58.9852	78.9149	2
AIM23	14.7262	23.9482	28.9473	47.5282	3
AIM24	14.8577	22.8832	31.6885	54.6049	2
AIM29	197.081	285.674	318.537	553.264	3
AIM34	29.5594	49.2204	58.8922	116.523	3
AIM36	105.65	187.278	199.416	207.424	4
AIM39	56.4625	58.6042	58.3498	80.5585	4
AIM41	279.746	400.27	454.315	494.008	4
AIM45	16.1892	65.2247	147.631	254.751	1
AIM6	186.809	243.927	258.872	340.421	4
AIM9	93.3144	135.788	161.045	264.335	3
AKL1	21.8203	39.4295	50.4339	61.0544	2
AKR1	77.278	129.162	155.859	206.64	2
ALA1	731.631	1364.84	1720.72	2339.3	2
ALD2	58.4462	89.0013	143.241	205.397	2
ALD4	1355.29	2164.84	2664.29	4387.96	3
ALD5	61.2712	182.82	257.426	395.18	1
ALD6	1675.96	3819.71	4687.1	5727.94	1
ALE1	152.734	197.051	197.85	270.111	4
ALG1	85.3085	151.397	199.01	273.138	2
ALG11	114.046	178.816	193.764	254.69	3
ALG12	63.3617	191.768	293.954	348.799	1
ALG13	101.54	161.182	169.955	234.979	3
ALG14	30.7648	54.7681	57.4467	62.1352	3
ALG2	10.3373	46.0618	75.5627	105.344	1
ALG3	23.5586	50.7239	69.069	77.6258	1
ALG5	155.781	213.79	217.914	287.391	4
ALG6	4.17284	10.4388	17.7147	18.267	1
ALG8	11.1683	20.9053	17.8898	24.5317	3
ALG9	275.922	463.611	455.985	707.904	3
ALK1	1.84312	2.33198	2.45	2.92084	4
ALO1	57.7818	134.459	209.347	344.956	1
ALT1	58.6358	123.183	154.982	190.074	1
ALT2	18.5621	40.7583	48.168	46.1941	1
AMD1	146.455	210.923	267.384	409.147	3
AMD2	15.1186	52.1457	80.5267	140.95	1
AME1	26.2995	50.4197	50.1305	83.7505	3
AMN1	0.700095	1.75386	1.69802	2.56207	1
AMS1	157.298	169.827	229.771	352.457	3
ANP1	36.9741	67.1959	77.46	145.703	2
ANT1	222.494	300.158	252.649	310.788	4
AOS1	20.8507	55.078	76.201	107.461	1
APA1	103.403	223.692	313.382	397.756	1
APC1	24.3662	33.0436	31.6417	46.7765	4
APC4	21.5182	25.0295	28.194	37.1918	4
APC5	8.91611	29.5528	39.0061	48.5217	1
APC9	0.896037	2.92116	2.74978	4.93433	1
APD1	30.009	36.9068	41.3795	52.3717	4
APE1	1129.54	1902.83	2075.16	2968.44	3
APE2	229.643	544.249	771.917	1044.3	1
APE3	35.9694	102.097	161.642	209.168	1
APE4	563.326	580.787	577.279	872.144	4
APL1	51.8181	84.7057	89.2887	108.689	3
APL2	384.381	536.488	534.962	611.273	4
APL3	208.815	339.635	429.642	562.805	2
APL4	41.8865	66.2892	81.9677	99.9047	3
APL5	243.809	280.061	310.671	357.852	4
APL6	180.743	243.229	247.821	280.788	4
APM1	10.4065	15.6765	19.8063	28.6089	3
APM2	10.0434	12.9083	13.091	18.8283	4
APM3	64.9451	115.47	167.229	238.517	2
APM4	5.34279	9.73538	12.837	19.8553	2
APN1	336.013	412.407	433.457	629.36	4
APN2	0.248564	0.701805	1.06996	1.95195	1
APS1	148.072	159.885	153.265	326.436	3
APS2	195.692	263.557	251.152	380.127	4
APS3	14.1568	31.4708	39.3359	63.7752	1
APT1	496.786	835.033	1134.36	1101.66	2
APT2	83.4401	134.612	165.222	234.851	3
ARA1	295.354	633.032	942.1	1222.23	1
ARA2	271.453	513.217	687.689	864.199	2
ARB1	288.4	364.696	408.617	759.739	3
ARC1	9.72187	26.1106	47.598	64.6779	1
ARC15	385.266	676.891	809.314	918.16	2
ARC18	364.771	538.054	668.934	647.445	4
ARC19	17.8535	50.9786	84.9162	105.659	1
ARC35	129.258	203.064	272.465	490.863	2
ARC40	100.305	165.064	194.878	371.634	3
ARD1	117.68	170.557	216.721	381.816	3
ARE2	91.6234	175.494	190.478	261.34	2
ARF1	13.2144	47.9978	83.3103	113.391	1
ARF2	33.6281	81.7551	104.182	126.346	1
ARF3	10.7112	20.4862	23.5866	38.6565	2
ARG1	128.395	484.753	578.292	1045.91	1
ARG2	50.2084	81.4191	87.0509	114.309	3
ARG3	585.939	1081.93	1130.1	1308.31	3
ARG4	158.657	602.155	758.461	958.459	1
ARG5,6	209.633	576.737	697.294	1015.91	1
ARG7	306.351	1071.58	1434.75	1742.83	1
ARG8	91.9054	289.134	352.517	558.191	1
ARG81	0.75671	0.84281	0.833778	1.41534	4
ARH1	28.3015	37.1655	45.0826	68.4348	3
ARL1	110.916	172.603	187.13	288.568	3
ARL3	60.2541	80.242	86.3739	116.609	4
ARO1	340.734	782.328	955.003	1165.66	1
ARO2	81.1741	315.512	359.467	672.643	1
ARO3	104.271	260.303	291.92	319.424	1
ARO4	308.179	736.873	984.565	1339.17	1
ARO7	305.479	485.794	625.625	823.797	2
ARO8	133.543	540.016	778.669	878.519	1
ARO80	2.5338	6.5339	9.03484	10.3652	1
ARP2	523.37	764.037	884.141	1231.9	3
ARP3	285.096	667.559	1080.88	1594.92	1
ARP4	45.7122	68.4612	77.8359	111.149	3
ARP5	13.038	23.6714	35.6308	58.8408	2
ARP6	44.362	60.7422	69.3562	108.113	3
ARP7	83.6845	104.519	95.148	132.715	4
ARP8	21.8357	37.6687	48.0185	78.5793	2
ARP9	247.758	335.546	322.142	365.5	4
ART10	5.87823	8.4691	9.91237	13.2512	3
ARX1	865.289	974.28	1000.85	1586.09	4
ASC1	39.4542	110.783	239.991	419.055	1
ASF1	23.5542	48.3714	74.3299	79.492	1
ASG1	34.4834	50.0433	55.3551	77.561	3
ASI1	16.7855	28.2148	28.0928	28.132	4
ASK10	4.49296	5.4061	5.8008	7.70192	4
ASM4	13.0789	16.999	21.8195	32.5538	3
ASN1	92.46	211.315	252.336	417.638	1
ASN2	121.696	243.29	300.197	438.772	2
ASP3-4	1058.93	11179.9	11373.3	14053.4	1
AST2	8.16692	19.8944	33.1396	59.6406	1
ATG1	21.5518	47.087	46.7578	51.8846	1
ATG11	19.7981	27.7718	31.2025	36.3681	4
ATG15	3.27959	6.82091	8.92098	9.8257	1
ATG16	5.13908	8.63723	10.8136	11.526	2
ATG18	10.7508	23.2421	34.3192	70.4091	1
ATG2	21.56	16.1513	13.1918	23.4435	4
ATG20	32.3896	41.6802	48.4951	55.379	4
ATG21	8.85793	17.5501	24.8378	60.574	2
ATG22	39.4418	86.7419	98.8135	121.241	1
ATG23	9.65628	32.3072	23.2815	42.284	1
ATG26	3.35209	4.98738	5.2464	7.13465	3
ATG27	150.261	230.447	272.892	276.061	4
ATG3	7.52102	15.9749	20.766	36.5131	1
ATG32	6.93005	13.6674	14.8785	19.3331	2
ATG7	36.2469	87.4736	112.083	130.005	1
ATG9	78.0471	76.935	74.0967	140.277	4
ATM1	72.2836	124.063	112.642	172.609	3
ATP1	602.352	1082.81	1633.93	2493.26	2
ATP10	24.481	43.702	66.6321	135.797	2
ATP11	149.599	196.928	243.579	324.453	3
ATP12	340.307	546.74	547.985	705.824	3
ATP15	21.1855	33.3505	45.8144	81.6505	2
ATP17	43.0074	101.645	143.032	236.319	1
ATP18	319.582	459.176	822.227	1289.04	2
ATP2	591.279	1006.2	1338.79	1654.22	2
ATP20	788.321	1132.01	1482.59	2810.37	3
ATP22	5.87768	13.6552	15.5471	19.6695	1
ATP23	49.6777	74.6946	88.411	99.7438	3
ATP25	21.3875	28.9869	32.4932	43.8685	3
ATP3	73.5824	201.349	357.068	545.109	1
ATP4	669.485	981.611	1102.79	1294.97	4
ATP5	507.787	655.596	741.753	999.961	4
ATP7	127.218	307.538	478.951	642.172	1
ATR1	4.39662	6.968	7.75104	9.34837	3
AVL9	82.8948	117.089	133.788	136.967	4
AVO1	13.0889	16.781	16.4268	32.7242	3
AVO2	4.83816	7.50704	6.54609	13.5965	3
AVT1	5.83239	10.2217	13.7287	19.3279	2
AVT2	7.49299	8.85349	8.10907	11.71	4
AVT3	34.5392	55.9013	66.7494	96.6746	3
AVT4	1.58314	3.81356	4.31449	5.14632	1
AVT5	53.4196	89.415	93.0201	121.25	3
AVT6	73.2882	118.828	112.981	144.519	4
AVT7	18.3829	43.085	59.0689	78.33	1
AXL1	36.2192	48.0183	46.7122	61.0213	4
AYR1	564.556	1195.95	1460.63	1897.03	1
AZF1	13.6487	18.6075	21.5532	37.4377	3
BAR1	4.88403	4.53337	5.23844	6.65765	4
BAS1	21.4409	35.6243	36.361	45.6668	3
BAT1	126.268	362.72	530.476	858.1	1
BAT2	18.05	56.116	84.3445	128.689	1
BBC1	92.3539	181.051	212.452	270.382	2
BBP1	1.31943	3.25745	3.73787	4.35432	1
BCD1	92.8686	233.492	366.079	1094.59	1
BCH1	99.3821	166.208	205.232	274.552	2
BCH2	36.4896	57.7198	66.097	86.0478	3
BCK1	2.81881	3.71529	4.32967	5.16475	4
BCP1	192.314	244.296	257.612	331.064	4
BCS1	32.7837	29.4528	27.096	57.8155	4
BCY1	122.203	175.195	214.214	390.227	3
BDF1	61.6739	103.054	112.903	155.544	3
BDH1	47.3566	97.531	141.46	185.881	1
BDP1	2.17404	3.72961	5.02442	10.5244	2
BEM2	58.153	98.4684	135.599	182.918	2
BEM3	15.8305	27.493	30.4422	36.6551	3
BEM4	105.483	148.497	173.028	194.028	4
BER1	10.0491	24.994	41.4227	69.6177	1
BET1	87.9485	118.458	128.824	154.493	4
BET2	73.8101	105.348	126.461	142.172	4
BET3	118.94	288.099	329.079	466.463	1
BET4	117.66	137.204	147.172	186.143	4
BFR1	143.371	215.921	345.475	496.884	2
BFR2	38.6774	63.9154	82.9641	111.587	2
BGL2	854.521	1120.25	1269.78	1851.82	3
BIG1	50.9845	91.0417	116.017	145.327	2
BIK1	0.0451835	0.0777977	0.104505	0.182761	2
BIM1	12.9941	17.8796	18.011	26.6526	3
BIO2	136.245	143.477	125.111	159.914	4
BLM10	69.8343	113.66	126.648	161.388	3
BMH1	3.73637	41.1419	96.9605	161.264	1
BMH2	32.5499	125.188	247.959	443.922	1
BMS1	29.9277	48.7041	56.1579	73.3837	3
BMT5	27.5587	46.8083	62.3994	89.8626	2
BNA1	7.85473	44.6892	98.76	133.741	1
BNA2	197.693	195.996	213.755	246.614	4
BNA3	53.881	97.173	134.641	207.788	2
BNA4	244.157	324.159	379.962	425.834	4
BNA5	18.4486	50.7596	87.2016	173.467	1
BNA6	1250.91	1296.57	1348.36	1879.78	4
BNA7	214.012	432.182	461.945	538.086	1
BNI1	28.5342	29.0122	23.5216	29.9693	4
BNI5	13.8752	17.8178	18.7376	24.318	4
BOI2	45.2793	53.651	58.5663	100.879	3
BOP3	0.160333	0.362809	0.611158	0.746083	1
BOS1	53.2849	138.837	183.306	281.033	1
BPL1	24.0295	37.7134	42.8538	62.0052	3
BPT1	21.1636	46.4097	52.6294	71.5265	1
BRE1	88.0246	123.19	141.862	166.424	4
BRE4	0.398983	4.27924	4.37947	2.98401	1
BRE5	0.138596	0.513962	1.29208	2.45844	1
BRL1	19.0138	30.9004	30.8607	43.285	3
BRN1	132.25	106.996	113.992	139.092	4
BRO1	131.134	230.083	277.737	306.834	2
BRR1	25.3707	31.8435	29.2026	38.8365	4
BRX1	42.5286	64.6121	73.8939	118.021	3
BST1	2.65994	4.10087	3.92116	5.29325	4
BTS1	32.6147	55.4358	55.2295	73.2123	3
BUB2	58.0856	91.4992	97.4782	103.621	4
BUB3	6.66832	18.6262	19.5234	23.6262	1
BUD16	62.7043	107.554	114.03	135.764	3
BUD17	35.3066	49.6735	57.1589	67.3582	4
BUD2	70.2793	92.1598	93.6402	125.803	4
BUD22	9.85006	13.5548	15.9185	27.4077	3
BUD23	3.32924	6.32004	7.88539	8.76825	2
BUD27	7.74534	14.3589	19.1941	28.1063	2
BUD3	26.6591	42.9355	44.219	72.439	3
BUD32	3.20055	6.86247	10.0228	20.222	1
BUD4	8.50553	11.818	16.2632	18.099	3
BUD6	8.54749	22.1916	38.7992	52.3969	1
BUD7	14.9752	22.492	29.6781	36.9007	3
BUG1	0.129151	0.35778	0.881939	1.27882	1
BUL1	22.1031	31.8244	32.9409	45.051	3
BUR6	25.2162	26.483	23.9951	27.4735	4
BXI1	101.477	130.582	117.266	141.414	4
BYE1	7.29168	12.5139	19.0276	21.5635	2
BZZ1	38.5585	62.3878	80.6542	92.7947	2
CAB1	50.2618	93.8599	114.674	138.547	2
CAB2	139.994	209.305	284.382	350.813	2
CAB3	24.5276	40.8553	45.4827	56.6585	3
CAB4	106.798	238.1	304.442	394.9	1
CAB5	12.3055	26.1378	31.3495	40.6948	1
CAC2	3.48428	9.45368	12.4806	20.2515	1
CAF16	199.512	340.374	383.908	545.241	3
CAF40	205.036	290.405	258.278	344.234	4
CAJ1	131.329	242.27	296.804	350.369	2
CAK1	40.3038	87.587	81.7285	114.455	1
CAM1	278.058	450.499	520.177	942.496	3
CAN1	194.499	249.282	193.727	235.832	4
CAP1	17.2987	25.4132	28.2314	50.0452	3
CAP2	4.96335	16.1573	35.933	66.6414	1
CAR1	119.058	316.624	389.172	650.974	1
CAR2	1270	3246.33	3116.43	4240.04	1
CAT2	368.207	690.48	795.752	1124.34	2
CAT8	49.9956	74.6246	77.0795	129.283	3
CBC2	73.9173	132.616	159.712	235.415	2
CBF1	178.267	261.721	302.913	331.011	4
CBF2	63.9116	78.7824	75.7169	96.6607	4
CBF5	160.696	213.64	227.03	385.869	3
CBK1	44.1856	76.9774	84.8241	105.529	3
CBP1	10.4789	14.1959	15.4096	19.5417	4
CBP2	32.8017	63.3465	72.1221	94.3716	2
CBP3	96.9039	122.239	124.176	153.232	4
CBP4	1.09364	3.64168	6.11304	8.85914	1
CBP6	1291.89	2037.34	2404.48	3384.32	3
CBR1	83.7465	108.819	111.309	127.713	4
CBS2	6.52866	26.6165	55.4163	85.207	1
CBT1	99.3164	146.178	102.809	168.172	4
CCA1	86.9593	127.566	156.305	204.847	3
CCC1	178.676	353.693	479.576	635.635	2
CCC2	4.72175	4.79905	4.30591	5.90211	4
CCL1	4.86727	16.9557	24.737	29.7684	1
CCM1	31.0809	35.9996	32.518	41.818	4
CCP1	103.325	228.999	385.359	509.61	1
CCR4	37.456	52.4506	54.1782	79.6721	3
CCS1	118.305	258.228	384.313	603.08	1
CCT2	299.447	491.755	540.282	671.556	3
CCT3	106.6	198.333	297.923	371.024	2
CCT4	65.527	143.224	243.265	394.766	1
CCT5	31.3401	58.0646	68.0487	104.277	2
CCT6	91.5996	195.334	247.645	314.086	1
CCT7	417.068	793.812	943.124	1244.11	2
CCT8	172.067	422.122	587.527	899.051	1
CCZ1	11.1859	15.9439	15.2712	19.2544	4
CDC1	47.3474	65.4819	75.7074	97.3621	3
CDC10	160.104	363.261	486.724	487.342	1
CDC11	18.1434	47.2014	65.13	77.2774	1
CDC12	257.558	416.701	552.304	750.004	2
CDC123	14.8066	33.7997	45.9053	72.1668	1
CDC14	23.6911	44.931	57.7606	80.5165	2
CDC15	3.31413	4.70284	4.19918	6.08773	4
CDC16	13.1445	17.8757	19.7546	26.0952	4
CDC19	460.54	1257.97	2115	3445.22	1
CDC21	22.2019	42.9849	50.6205	62.8515	2
CDC23	34.8642	53.7988	59.1398	92.5102	3
CDC24	40.9497	68.5189	76.9797	109.875	3
CDC25	68.3233	88.3064	96.9053	130.872	4
CDC27	1.49146	2.81374	2.9946	3.8235	2
CDC28	320.225	477.645	616.14	750.006	3
CDC3	60.5789	127.953	169.999	201.769	1
CDC31	82.2137	194.07	237.426	316.099	1
CDC33	98.4769	140.344	173.248	266.539	3
CDC37	202.054	358.363	523.304	582.728	2
CDC39	2534.07	3731.28	3739.23	4594.21	4
CDC4	8.25341	14.67	16.1608	20.904	3
CDC42	107.803	149.953	168.75	315.757	3
CDC45	13.047	15.0511	14.7288	21.2333	4
CDC48	251.12	569.294	836.101	1259.04	1
CDC50	4.49023	7.52927	9.14762	12.9612	2
CDC53	109.889	166.734	195.648	244.009	3
CDC55	10.4751	27.9421	55.0007	95.5431	1
CDC60	351.39	559.205	676.564	903.725	3
CDC73	106.471	282.321	474.092	744.879	1
CDC8	6.11436	9.83108	14.5398	21.1968	2
CDC9	37.4957	53.9096	62.1201	100.344	3
CDS1	333.114	491.722	521.792	767.916	3
CEF1	1.82791	2.80217	3.11882	3.77657	3
CEG1	45.8424	81.7857	99.7728	166.313	2
CEP3	22.0788	42.1655	60.7506	68.9709	2
CET1	107.019	182.431	219.408	342.084	2
CEX1	462.203	629.549	636.428	762.986	4
CFD1	100.632	145.396	152.183	173.558	4
CFT1	20.54	24.9943	22.4105	31.1618	4
CFT2	31.2791	51.7552	61.6224	100.643	3
CGI121	129.351	260.439	375.54	503.663	1
CHA4	10.371	17.8639	25.029	40.6547	2
CHC1	773.556	1211.23	1473.15	1768.06	3
CHD1	49.0516	70.8193	81.8553	123.381	3
CHK1	15.5336	20.331	18.6657	28.5897	4
CHL1	1.77841	3.93096	5.83501	9.27778	1
CHO2	97.5231	215.109	249.983	328.902	1
CHS1	9.56883	16.4511	19.7553	25.26	2
CHS2	16.2883	21.4969	25.4484	42.3482	3
CHS3	25.2381	37.4373	37.8362	49.2138	4
CHS5	60.1057	110.412	146.014	126.5	2
CHS6	40.0184	56.2917	69.05	95.6253	3
CHZ1	2.3767	5.72215	11.7767	15.374	1
CIC1	176.835	354.719	405.408	539.521	1
CIN4	52.8121	80.0966	86.1988	141.322	3
CIN8	48.4809	37.8331	36.2432	52.3459	4
CIR1	218.104	423.09	566.913	1138.3	2
CIR2	185.211	273.868	307.18	496.304	3
CIS3	36.186	76.4189	153.634	232.74	1
CIT1	591.981	923.914	1135.17	1424.84	3
CIT2	165.882	220.3	184.38	234.998	4
CKA1	79.997	114.702	131.885	183.229	3
CKA2	148.603	303.093	396.934	485.257	1
CKB1	63.2165	119.518	164.182	209.994	2
CKB2	38.2808	74.855	96.3197	117.729	2
CKI1	295.065	367.022	408.281	479.427	4
CKS1	6.80538	19.9675	44.9719	78.6767	1
CLA4	6.82711	10.3084	10.2616	15.2633	3
CLB2	0.51077	0.749762	0.850521	1.36391	3
CLC1	106.036	174.962	246.784	293.495	2
CLF1	7.71459	10.8001	10.6321	14.4106	4
CLP1	32.5073	67.414	76.069	138.908	1
CLU1	270.767	350.204	395.432	551.31	3
CMC1	66.1198	138.761	165.579	234.302	1
CMC2	185.126	227.204	306.369	351.755	4
CMD1	43.1799	244.762	789.141	570.896	1
CMK1	75.2151	125.719	155.43	147.543	NA
CMK2	273.206	307.469	313.536	424.553	4
CMP2	52.8907	113.997	146.021	185.585	1
CMS1	31.2261	39.4691	56.3401	85.521	3
CNA1	10.5113	22.4507	32.408	43.9741	1
CNB1	27.7081	43.7002	61.2146	51.5485	NA
CNE1	35.0073	45.4964	49.4305	51.7045	4
CNM67	25.9321	27.1588	27.8181	42.9973	4
CNS1	20.7844	33.2845	40.6541	65.6668	3
COA1	100.28	150.11	177.76	245.567	3
COG1	11.0618	20.89	34.936	50.1752	2
COG3	238.048	307.964	316.258	340.729	4
COG4	31.0412	60.2881	83.1531	97.9448	2
COG5	53.068	73.5827	80.4031	101.934	4
COG6	30.3707	58.6357	60.9819	67.4001	2
COG7	63.4896	101.477	108.226	131.436	3
COG8	17.7275	27.6304	39.9824	60.416	2
COP1	128.865	198.936	223.826	329.031	3
COQ1	115.142	169.779	161.7	185.594	4
COQ2	120.982	157.044	164.115	239.102	4
COQ3	2.10815	11.9517	16.1161	27.9975	1
COQ4	6.48407	24.6268	28.8123	47.8427	1
COQ5	21.0714	49.0678	63.9718	91.6156	1
COQ6	14.6905	46.7234	57.7657	74.9499	1
COQ8	99.6875	127.194	141.64	176.485	4
COQ9	20.4706	160.937	248.41	320.275	1
COR1	258.294	398.88	572.724	1022.74	2
COT1	74.0977	115.882	112.179	162.185	3
COX11	182.672	178.365	162.791	231.759	4
COX12	313.218	529.358	740.448	1152.82	2
COX13	94.8757	289.617	368.285	529.29	1
COX15	172.96	299.335	340.456	458.751	3
COX16	7.70928	22.5771	37.1368	77.6772	1
COX20	254.937	379.838	378.929	581.351	3
COX4	0.390213	1.81505	3.20913	1.58112	1
COX5A	129.948	247.592	282.129	392.157	2
COX5B	41.7841	68.7623	93.1172	140.326	2
COX6	2024.91	4231.24	4859.4	4895.91	1
COX9	949.988	1418.57	1413.51	2017.03	3
COY1	752.721	1380.02	1622.46	2445.2	2
CPA1	29.3373	79.8307	85.6682	143.668	1
CPA2	309.611	928.041	1090.12	1497.66	1
CPD1	157.841	265.329	347.303	451.997	2
CPR1	171.838	335.928	484.467	891.653	2
CPR3	34.8544	114.527	206.625	391.586	1
CPR5	2.60426	8.60876	14.2412	25.0195	1
CPR6	1317.91	1618.35	1963.46	2139.07	4
CPR7	39.9689	96.6252	140.606	195.134	1
CPS1	874.851	1488.11	1930.63	2638.86	2
CPT1	20.8353	25.4719	24.4875	27.5725	4
CRC1	384.042	726.675	934.41	1403.95	2
CRG1	83.7911	93.3494	105.523	141.071	4
CRH1	24.2573	74.1448	131.816	190.703	1
CRM1	362.91	565.025	710.345	879.655	3
CRN1	12.0024	27.6873	39.522	89.6952	1
CRP1	6.18345	12.6483	22.382	39.5907	1
CRZ1	3.5603	4.29481	4.47525	7.82873	3
CSC1	36.3429	58.3773	63.2014	85.28	3
CSE1	409.373	539.931	578.069	660.833	4
CSE2	220.669	445.418	465.592	578.437	1
CSG2	5.07706	16.223	5.35706	10.8425	3
CSL4	45.1982	56.4172	61.4494	137.271	3
CSR1	73.5171	197.325	270.187	367.592	1
CST26	48.1769	79.9004	89.1768	160.131	3
CTA1	56.8964	101.986	119.892	167.962	2
CTF18	61.7974	81.0803	86.5131	116.69	4
CTF4	34.025	60.4735	68.2213	107.602	2
CTI6	3.42964	4.85047	5.73124	8.75414	3
CTK2	64.8663	84.0864	73.3504	129.452	4
CTK3	12.0977	16.1432	18.8952	25.732	3
CTM1	47.1192	58.1419	72.1324	111.965	3
CTP1	437.416	588.43	683.288	1142.87	3
CTR1	1.47462	4.92841	7.04247	11.7929	1
CTR3	36.0374	61.9004	70.3236	156.91	3
CTR86	179.358	260.773	339.983	363.999	3
CTR9	163.703	215.15	239.01	324.33	4
CTT1	18.862	52.6626	73.3043	117.706	1
CUE3	16.5359	19.9422	20.664	24.1563	4
CUE5	69.8021	137.532	175.285	194.389	2
CUL3	79.7335	106.813	109.469	124.133	4
CUS1	13.2111	14.3049	15.7289	34.8712	3
CUS2	10.2785	3.86945	7.75653	10.2774	4
CUZ1	4.93696	9.98479	13.2418	27.6545	1
CWC22	122.995	176.956	200.437	250.548	3
CWC27	4.84908	6.06833	5.81252	9.65211	4
CWH41	67.572	122.617	141.043	229.357	2
CWH43	19.1627	28.8548	28.7591	39.6509	3
CYB2	16.5942	26.88	31.9811	37.8509	3
CYC1	83.169	114.69	130.129	230.09	3
CYC3	59.4216	92.6894	124.737	211.363	2
CYC7	5.75489	9.64625	12.7029	24.7693	2
CYC8	129.894	234.815	255.51	321.837	3
CYM1	37.5246	47.807	54.9508	76.0845	3
CYR1	53.1078	72.8892	88.4835	118.441	3
CYS3	55.9723	120.096	192.13	334.917	1
CYS4	726.957	875.824	1214.24	1794.94	3
CYT1	9.05434	21.3521	37.9461	52.413	1
CYT2	18.3194	36.2141	38.8	61.377	2
DAK1	3439.62	4377.07	4296.97	5561.52	4
DAL2	24.2296	45.0708	86.0252	189.061	2
DAL5	224.745	424.718	455.752	551.688	2
DAL7	169.151	499.65	591.638	742.5	1
DAL81	16.7311	20.1977	19.0615	29.2971	4
DAP2	131.412	154.059	200.413	323.423	3
DAS1	1.79584	2.23616	1.66832	2.02308	4
DAS2	78.4789	120.185	152.249	208.556	3
DBF2	25.1945	49.475	54.2649	71.7544	2
DBF20	2.26332	8.30051	10.9833	16.4539	1
DBP1	36.599	49.0943	54.4583	123.471	3
DBP10	134.608	181.675	206.315	363.633	3
DBP2	362.907	710.325	768.71	1153.91	2
DBP3	2110.04	3117.48	2779.51	4386.81	3
DBP5	62.0623	112.889	157.087	232.49	2
DBP6	87.8457	116.594	117.375	159.792	4
DBP8	73.3902	138.486	166.344	273.299	2
DBP9	116.187	181.626	217.045	309.734	3
DCD1	55.6694	106.284	109.491	171.34	3
DCG1	45.8635	16.3004	27.2905	35.2329	4
DCN1	18.185	22.482	25.685	22.5166	4
DCP1	58.3553	59.0124	57.8879	113.829	4
DCP2	146.067	192.24	189.839	253.579	4
DCS1	68.945	162.025	258.424	373.194	1
DCS2	28.5605	71.6129	99.8361	117.002	1
DCW1	132.012	255.791	278.191	304.776	2
DDI1	92.8756	150.611	202.755	290.26	2
DDP1	3.67578	7.85824	11.8352	19.2851	1
DED1	571.336	985.777	1081.22	1774.54	3
DED81	367.637	599.765	677.606	962.55	3
DEF1	10.9944	16.8616	21.2675	20.4591	4
DEG1	64.4377	82.5333	86.2823	144.055	3
DEP1	10.694	18.2356	20.9612	32.8441	3
DET1	31.4976	48.9777	72.7765	109.219	2
DFG5	92.4733	169.126	181.324	239.98	3
DHH1	703.739	1258.09	1519.82	2749.89	2
DIA4	158.555	241.991	299.015	350.862	3
DIB1	7.42613	13.7089	19.0375	27.6428	2
DIC1	107.532	149.432	175.885	233.193	3
DID2	43.3338	69.5995	83.8596	164.523	3
DID4	114.649	174.208	211.827	385.277	3
DIE2	14.2408	17.6618	19.082	24.9359	4
DIM1	66.6415	126.031	196.872	313.712	2
DIP2	59.7811	69.6174	62.9708	114.57	4
DIS3	47.7042	79.6135	92.2008	156.847	3
DJP1	124.802	186.424	210.619	284.04	3
DLD1	80.1946	232.18	285.103	446.65	1
DLD2	4.35556	51.8494	86.888	117.669	1
DLD3	196.822	352.155	430.519	690.994	2
DMA2	33.1887	48.6001	47.5623	84.0695	3
DNF1	68.4581	136.761	165.135	238.482	2
DNF3	14.0661	21.0576	21.975	28.0497	4
DNM1	164.2	236.563	283.333	332.89	3
DOA1	400.347	518.24	673.738	661.808	4
DOA4	30.8469	40.9443	39.3303	52.4694	4
DOG2	14.7866	17.508	21.661	35.5848	3
DOM34	26.9095	34.1307	35.2537	40.0236	4
DOP1	371.188	605.151	607.14	752.79	3
DOT1	4.67448	6.6861	7.26243	9.62455	3
DOT5	84.0674	96.6845	99.667	173.128	3
DPB11	2.22299	3.5896	3.65304	5.07533	3
DPB2	61.8565	90.3585	93.7975	113.657	4
DPB3	47.9634	55.6278	58.4983	72.5277	4
DPB4	106.901	213.33	276.998	295.836	2
DPH1	59.7008	93.0432	95.9274	129.429	3
DPH2	64.4788	85.8425	94.1375	126.172	4
DPH5	124.589	137.962	144.068	168.914	4
DPH6	38.3924	57.4938	65.5978	110.414	3
DPL1	78.003	152.246	192.541	242.907	2
DPM1	930.251	1544.71	1991.91	3259.31	2
DPP1	361.617	406.766	402.358	492.612	4
DPS1	282.963	590.121	747.513	999.747	1
DRN1	41.1749	62.2579	53.5209	62.5154	4
DRS1	78.0162	101.007	98.4181	147.187	4
DRS2	21.0857	24.6807	23.8493	34.3551	4
DSD1	16.4246	14.7949	14.8494	26.9761	4
DSK2	64.5946	78.6373	88.6937	163.704	3
DSL1	76.7342	111.638	112.468	143.525	4
DSS1	55.254	66.8641	64.1424	80.9044	4
DST1	211.212	249.904	268.609	435.156	3
DTD1	223.237	429.239	639.92	832.802	2
DUG1	1129.98	2195.52	2949.74	4460.02	2
DUG2	39.8503	67.8416	97.4766	154.157	2
DUG3	23.2731	28.7283	25.2363	28.5142	4
DUN1	37.0411	51.4772	58.472	80.7554	3
DUO1	2.8902	5.59363	7.60693	10.293	2
DUR1,2	137.898	246.544	394.148	607.058	2
DUR3	46.0091	151.166	154.616	200.981	1
DUS1	66.9908	77.7097	76.4205	105.108	4
DUS3	26.9164	51.1215	71.8242	109.111	2
DUS4	62.9465	88.8998	90.0529	112.599	4
DUT1	397.703	108.434	142.626	180.64	4
DYN2	27.8012	94.7429	153.885	189.945	1
DYS1	269.782	520.238	578.248	772.926	2
EAF1	18.5424	34.4069	33.0947	44.9937	3
EAF3	13.3399	29.4292	34.0841	60.0058	1
EAF5	0.131904	0.242177	0.336081	0.408683	2
EAP1	28.2463	29.607	30.2082	72.6259	3
EBP2	30.5101	42.3261	48.6082	86.7998	3
EBS1	39.0729	46.4631	50.2423	54.0504	4
ECI1	15.0652	18.9527	17.8243	27.4991	4
ECM1	90.6911	121.207	121.071	171.212	4
ECM14	89.6118	141.323	177.12	226.558	3
ECM16	73.5331	112.334	125.156	173.701	3
ECM19	203.135	213.925	204.643	242.394	4
ECM2	5.48341	7.90007	9.62053	13.6799	3
ECM21	3.63257	7.02802	8.24673	15.9773	2
ECM25	29.6488	38.7422	41.7862	53.5631	4
ECM29	490.615	707.677	797.155	1185.56	3
ECM30	45.2548	65.782	59.5026	73.6921	4
ECM31	98.377	168.039	270.81	310.626	2
ECM32	14.294	24.5679	25.2988	41.2665	3
ECM33	66.6495	449.683	867.503	953.716	1
ECM38	100.323	118.792	121.711	153.883	4
ECM4	4.34318	7.45906	8.90311	14.7647	2
ECM5	5.79765	8.59715	7.83097	10.3569	4
EDC3	16.0029	36.6273	63.5104	118.436	1
EDE1	13.0619	19.0766	27.4297	35.4329	2
EFB1	68.4518	99.3853	122.532	303.146	3
EFG1	268.567	454.39	528.925	734.01	3
EFM1	57.1463	85.4217	92.7786	133.308	3
EFR3	45.865	78.4052	91.2319	116.605	3
EFT1	2683.39	4182.64	4598.58	6200.02	3
EGD1	97.0433	284.22	466.655	794.312	1
EGD2	156.456	168.975	188.922	362.004	3
EHD3	467.607	1101.38	1289.26	1952.65	1
EHT1	127.226	276.099	362.566	564.821	1
EIS1	4.12558	13.127	28.386	31.6276	1
EKI1	18.3466	22.9588	25.6598	23.3509	4
ELF1	6.746	19.7975	32.1503	44.0829	1
ELM1	49.5591	75.0296	64.6708	82.0647	4
ELO1	458.99	671.779	623.406	986.284	3
ELO2	178.158	321.612	373.816	552.463	2
ELO3	814.845	962.82	926.549	1474.6	4
ELP2	85.7588	151.69	176.805	248.276	2
ELP3	78.53	125.642	159.741	254.691	2
ELP4	20.0938	54.8746	91.1396	165.1	1
ELP6	7.01548	8.54075	11.0778	13.982	4
EMC1	71.5322	116.327	138.268	170.552	3
EMC2	293.775	383.087	450.151	573.118	4
EMC3	0.878011	1.54928	1.47365	1.78707	3
EMC4	132.384	183.334	181.033	229.065	4
EMC5	674.665	1396.13	1683.57	1901.13	1
EMG1	141.089	226.199	271.065	456.463	3
EMI2	205.641	229.812	241.892	313.282	4
EMP24	2.2677	9.5909	20.6682	29.2566	1
EMP46	3.88949	6.33443	6.05758	6.83964	4
EMP47	69.441	115.854	127.871	123.222	4
EMP65	2.13228	2.98023	2.87707	3.88829	4
EMP70	6.99888	12.1527	15.4612	24.252	2
EMW1	138.542	168.167	176.535	234.972	4
ENB1	23.8638	44.5312	54.6534	66.8556	2
END3	277.622	483.89	565.595	689.008	2
ENO1	643.299	1092.51	1398.67	2460.84	2
ENO2	1524.29	2338.63	2839.44	4830.88	3
ENP1	1037.36	1293.28	1234.21	1441.13	4
ENP2	45.2822	53.7504	52.025	70.0661	4
ENT1	27.0558	43.9579	56.4319	75.5374	2
ENT2	34.9881	63.8199	82.9103	120.723	2
ENT3	237.229	323.045	375.131	486.406	3
ENT5	115.067	125.106	113.251	164.407	4
ENV10	3.15556	4.12603	5.26046	11.0964	3
ENV11	1.27628	2.23805	2.89511	3.5911	2
ENV9	26.8248	53.0262	53.6509	66.2774	2
EPL1	1.31164	3.04909	2.36543	4.19316	3
EPS1	37.5094	54.5173	64.3763	92.1303	3
EPT1	3.58699	10.2281	14.8484	18.1442	1
ERB1	85.2249	124.716	151.675	271.193	3
ERD1	32.1391	49.6959	61.5142	87.9122	3
ERG1	306.744	265.954	246.93	301.397	4
ERG10	22.4713	85.4261	232.082	325.238	1
ERG11	805.581	2105.67	2384.99	2751.3	1
ERG12	180.022	324.317	363.109	414.366	2
ERG13	1054.12	2463.05	3057.61	4084.33	1
ERG2	1923.98	2383.47	2300.44	3573.56	4
ERG20	135.831	411.53	716.115	851.493	1
ERG24	23.1561	37.2892	37.2465	46.1631	4
ERG25	19.179	54.8037	70.7755	100.565	1
ERG26	243.261	629.058	830.302	1267.06	1
ERG27	68.0324	171.074	236.06	267.21	1
ERG28	839.82	1289.29	1447.14	1581.03	4
ERG3	192.292	292.937	279.79	425.643	3
ERG4	105.039	127.806	115.89	146.781	4
ERG5	296.066	727.927	749.209	889.671	1
ERG6	678.865	1046.48	1166.89	1545.77	3
ERG7	44.8166	60.577	61.1657	70.5939	4
ERG8	10.1278	37.9231	58.5248	75.0318	1
ERG9	895.638	1753.07	1920.44	2063.92	2
ERJ5	28.4287	33.5803	36.8747	54.6512	4
ERO1	203.786	297.63	312.323	332.69	4
ERP1	16.4876	45.9492	70.5316	91.18	1
ERP2	73.2853	104.017	108.711	157.668	3
ERP3	121.641	193.696	285.322	442.392	2
ERP4	9.71896	15.5761	17.9238	37.47	3
ERV1	108.499	143.038	163.912	265.071	3
ERV14	698.004	1209.13	1257.16	1355.63	4
ERV2	177.206	251.675	247.695	300.194	4
ERV25	17.2561	21.1654	19.7008	26.1063	4
ERV29	463.107	653.233	620.712	832.887	4
ERV41	6.20754	5.84927	8.47712	10.8377	4
ERV46	0.811638	1.99096	4.02698	5.00337	1
ESA1	1.81565	3.54235	3.40426	4.11194	3
ESC1	4.09728	8.58744	12.6781	25.7608	1
ESF1	2.68744	12.8109	14.8782	13.2409	1
ESL2	8.11112	12.7336	14.835	18.8154	3
ESP1	4.53103	4.43595	4.6969	6.4087	4
ETR1	45.8243	110.331	177.774	268.273	1
ETT1	60.7489	100.774	123.683	144.047	2
EUG1	104.969	183.817	255.674	335.355	2
EXG1	68.9285	208.744	387.211	440.592	1
EXG2	32.7632	52.6359	63.8178	73.0645	3
EXO70	30.1707	39.9937	44.1699	54.8563	4
EXO84	33.8944	44.4544	58.0274	77.4368	3
FAA1	233.549	663.245	848.335	1255.2	1
FAA2	49.599	54.368	51.8554	71.6156	4
FAA3	115.819	153.099	154.082	213.093	4
FAA4	87.2305	135.222	132.948	188.901	3
FAB1	10.9744	18.8342	20.9755	27.5041	3
FAD1	10.0401	15.2926	17.1776	20.2651	3
FAL1	40.0519	90.7178	118.393	198.903	1
FAP7	68.1302	153.107	191.304	237.07	1
FAR1	1.15313	1.03451	1.13246	1.60218	4
FAR3	46.7828	94.9348	128.738	180.126	1
FAR8	44.935	77.0568	116.456	165.794	2
FAS1	1656.44	3529.68	4286.26	6131.37	1
FAS2	1268.65	1778.73	2222.36	3493.68	3
FAT1	58.5049	103.444	135.571	203.745	2
FBA1	175.854	623.692	988.289	1706.31	1
FBP26	58.9795	112.46	163.613	240.039	2
FCF1	12.7936	27.1258	28.4602	43.1907	1
FCP1	97.8477	141.42	170.601	195.833	3
FCY1	4.82113	9.20354	11.1129	15.4801	2
FCY2	498.454	672.234	589.175	757.342	4
FES1	119.122	181.13	214.63	241.059	3
FET3	39.3548	43.0184	46.8661	58.6424	4
FET5	271.415	355.424	455.348	548.465	3
FHL1	0.661588	1.01557	1.00447	1.41257	3
FIS1	106.648	283.415	427.775	546.54	1
FKH1	14.433	17.5039	20.1747	38.2469	3
FKH2	5.45695	8.75918	8.60311	18.2548	3
FKS1	707.757	855.657	777.785	1008.03	4
FLC1	0.730902	1.17803	0.845688	1.19828	4
FLC2	12.9545	29.0928	38.6109	48.0228	1
FLC3	37.7745	50.7737	55.3968	78.118	3
FMC1	109.347	90.3488	79.1359	118.294	4
FMN1	23.0487	39.9031	50.3311	60.449	2
FMO1	79.7623	159.079	174.552	249.103	2
FMP10	2.70761	4.91788	6.30724	9.81177	2
FMP25	23.0263	27.9506	25.6545	32.5692	4
FMP30	12.5219	15.8592	16.6443	21.1492	4
FMP32	34.9037	74.7003	84.5474	87.4694	1
FMP40	193.983	562.773	755.585	961.931	1
FMP41	91.4089	127.742	118.903	171.198	4
FMP45	52.1237	55.9318	105.611	165.847	2
FMP46	13.8596	31.0706	48.9968	82.9841	1
FMP52	286.242	571.547	877.325	1376.81	2
FMS1	18.7944	34.8396	36.2217	49.0999	3
FOB1	17.9459	28.8317	32.3468	37.2311	3
FOL1	60.9133	87.6522	107.955	162.292	3
FOL2	264.837	558.919	641.877	924.455	1
FOX2	397.466	304.259	210.817	297.817	4
FPK1	8.57234	18.297	24.8007	45.2446	1
FPR1	49.9502	183.571	333.824	756.764	1
FPR2	62.1956	153.663	230.304	437.554	1
FPR3	54.62	74.4213	96.8004	216.246	3
FPR4	153.609	241.431	290.902	674.786	3
FRA1	33.6464	83.8983	124.177	178.228	1
FRD1	979.154	1757.01	2220.42	2661.85	2
FRQ1	37.0963	77.9108	103.87	111.46	1
FRS1	48.7121	79.0193	114.683	185.19	2
FRS2	342.766	424.713	493.918	856.582	3
FSF1	195.205	264.786	273.457	451.401	3
FSH3	168.26	405.688	574.649	824.825	1
FTH1	101.817	153.724	159.418	217.482	3
FTR1	4.77708	10.3945	9.89191	15.4728	1
FUI1	78.1525	98.4187	90.8163	125.81	4
FUM1	1430.14	1681.72	1784.1	2437.51	4
FUN12	199.36	313.109	366.675	506.031	3
FUN26	6.76972	11.9725	13.3389	17.8967	3
FUN30	59.753	107.834	136.209	172.33	2
FUR1	557.244	843.488	979.192	1365.02	3
FUS3	255.683	285.226	319.799	571.454	3
FYV10	54.6559	57.8488	63.3388	66.2059	4
FYV7	119.916	105.297	109.007	200.108	4
FZF1	48.268	80.5112	107.572	201.804	2
FZO1	7.5359	10.9249	10.4486	13.1935	4
GAA1	165.963	244.86	288.087	425.135	3
GAB1	91.2297	120.982	128.45	155.042	4
GAD1	5.14528	14.3152	20.5568	20.8483	1
GAL11	15.1211	25.8199	31.599	46.1965	2
GAL80	7.27306	10.3796	11.4032	15.6311	3
GAP1	521.241	784.584	872.807	1151	3
GAR1	17.02	38.7769	43.2044	95.2726	1
GAS1	436.439	604.021	608.602	746.924	4
GAS3	383.967	785.129	996.208	1326.97	1
GAS5	148.67	251.19	321.389	383.754	2
GAT1	6.57749	8.43038	10.8974	24.8091	3
GBP2	12.2449	15.9571	18.2694	42.3023	3
GCD1	10.2863	15.2422	20.9622	40.3718	2
GCD10	26.0042	54.195	83.419	99.5576	1
GCD11	225.07	416.688	550.597	863.634	2
GCD14	73.7247	79.0123	68.3247	146.339	4
GCD2	175.738	235.31	250.47	336.482	4
GCD6	36.1119	81.9745	131.313	217.293	1
GCD7	171.577	284.059	314.927	434.973	3
GCG1	18.3348	34.0561	42.6245	73.7867	2
GCN1	1935.62	2536.92	2826.08	3360.66	4
GCN2	30.2109	51.8475	62.4845	85.9264	2
GCN20	49.6707	67.857	73.7388	113.671	3
GCN3	283.783	440.112	486.998	572.148	3
GCN5	17.6527	24.1685	30.8702	49.7043	3
GCR1	16.2119	17.3257	16.0931	21.3886	4
GCR2	24.8519	34.8284	35.575	42.3645	4
GCS1	40.6151	103.57	141.912	206.658	1
GCV1	274.35	452.829	648.128	1021.28	2
GCV2	266.216	530.019	730.558	1124.6	2
GCV3	1.77179	2.69016	5.51778	7.28163	2
GDB1	123.154	216.016	270.194	312.842	2
GDE1	32.8194	30.8694	35.2175	49.7311	4
GDH1	1159.99	3122.65	2609.89	3617.14	1
GDH2	69.01	134.569	233.149	364.555	2
GDH3	77.2026	116.971	115.303	139.703	4
GDI1	172.063	344.422	464.641	737.532	1
GEA1	97.8069	141.022	154.581	185.179	4
GEA2	191.133	244.263	259.778	291.945	4
GEF1	40.1739	63.1649	65.4979	80.3931	3
GEM1	7.89504	14.865	16.0533	22.6508	2
GEP3	5.45674	5.35398	4.97331	8.38753	4
GEP7	13.061	30.4944	47.2869	59.7508	1
GET1	288.078	396.786	418.997	515.99	4
GET2	107.371	176.339	225.504	358	2
GET3	596.903	1127.96	1671.63	1822.41	2
GET4	315.207	523.399	626.987	781.372	3
GFA1	226.952	360.679	429.238	562.485	3
GGA1	155.879	271.893	345.3	375.969	2
GGA2	218.926	336.562	408.494	518.649	3
GGC1	614.394	1178.53	1259.27	1993.28	2
GID7	25.4533	35.3276	39.0205	47.6147	4
GID8	17.0404	16.6884	17.2853	21.7339	4
GIM4	44.0467	165.68	274.166	400.235	1
GIM5	15.8896	58.4993	173.312	245.553	1
GIN4	145.44	191.959	209.021	281.146	4
GIP3	32.1817	51.2551	47.2492	58.7188	4
GIP4	21.0337	29.8852	27.4493	33.5692	4
GIS4	8.72078	9.68754	10.1208	14.3662	4
GLC3	27.2918	74.1286	115.647	171.52	1
GLC7	162.248	392.603	631.066	1010.32	1
GLC8	0.0448626	0.597397	1.63924	1.64912	1
GLE1	13.3495	12.5315	11.6842	15.3001	4
GLG2	12.3382	21.3394	30.1276	51.5002	2
GLK1	226.011	371.855	509.329	756.97	2
GLN1	329.971	683.319	807.982	1326.84	1
GLN4	900.607	1282.87	1350.12	1776.06	4
GLO1	0.947176	1.32959	1.75952	3.03425	3
GLO2	99.3723	98.3375	64.7435	98.2537	4
GLO3	5.82518	7.3797	10.0087	20.8682	3
GLO4	1.42163	13.6427	18.6426	32.8772	1
GLR1	56.4564	85.8608	137.913	247.843	2
GLT1	462.112	588.203	586.385	724.268	4
GLY1	1658.15	3120.2	3214.09	6027.73	3
GMC1	3.23236	6.69094	9.36791	12.9722	1
GNA1	75.2991	211.766	338.752	551.366	1
GND1	994.463	1606.62	2211.17	3315.16	2
GNP1	46.4341	66.1471	57.1165	80.5342	4
GNT1	55.3115	111.853	133.714	169.025	1
GON7	69.7673	148.033	178.818	212.435	1
GOR1	131.387	232.513	326.981	481.558	2
GOS1	185.451	231.543	273.075	435.437	3
GPA1	193.771	288.172	329.212	475.924	3
GPA2	191.54	202.691	219.225	253.397	4
GPB1	8.52845	24.0185	28.8579	45.8404	1
GPD1	688.018	1654.77	2236.64	3631.24	1
GPD2	229.799	332.698	276.713	373.976	4
GPG1	153.279	200.995	235.224	279.059	4
GPH1	407.764	665.979	838.145	1071.18	2
GPI14	6.11295	11.1348	10.6719	13.7425	3
GPI16	17.7461	27.4124	31.1665	45.4194	3
GPI17	136.865	262.723	317.833	347.511	2
GPI2	5.34658	3.20072	1.26557	1.34145	4
GPM1	775.875	1734.95	2386.82	4015.48	1
GPM2	137.102	218.124	219.12	316.079	3
GPM3	0.922041	1.67164	1.65029	2.06158	3
GPN2	8.37608	15.5608	19.4976	27.0459	2
GPP1	152.335	624.087	1051.8	1818.48	1
GPP2	27.3512	55.6186	71.2707	100.505	1
GPT2	111.223	234.136	254.316	365.937	1
GPX2	23.6682	44.3052	50.2352	67.4172	2
GRC3	6.88481	9.9843	11.672	17.3384	3
GRE2	80.2557	189.092	243.237	327.211	1
GRE3	550.634	722.635	750.918	794.065	4
GRH1	27.4966	59.4389	89.5831	131.444	1
GRR1	42.242	71.4543	78.0549	92.2438	3
GRS1	324.49	513.491	787.927	970.543	2
GRS2	20.1913	30.5378	43.4036	54.5497	2
GRX1	235.846	382.901	456.836	586.039	3
GRX2	66.0288	82.793	96.6179	116.579	4
GRX4	107.576	172.257	183.594	278.954	3
GRX5	27.519	79.1642	133.451	207.75	1
GRX8	2.80397	6.63783	12.7854	19.6939	1
GSC2	169.233	268.856	251.381	304.2	4
GSF2	275.559	634.119	793.326	1028.31	1
GSH1	238.011	424.805	509.088	645.07	2
GSH2	98.1655	153.419	207.567	300.207	2
GSP2	643.938	1838.48	2824.56	4816.17	1
GSY1	32.7988	43.8391	49.1251	74.3344	3
GSY2	44.2134	58.2104	63.302	81.7567	4
GTB1	53.2162	98.855	118.385	147.492	2
GTF1	45.7748	44.1227	47.0607	62.1696	4
GTO1	6.70479	11.4525	12.5083	13.5253	3
GTR1	16.004	26.6132	34.2685	40.9376	2
GTR2	3.5828	11.7745	16.9321	19.4004	1
GTS1	7.95917	21.6904	29.9616	47.632	1
GTT1	170.77	578.066	854.078	1072.01	1
GTT3	8.23437	21.2691	25.2933	31.4553	1
GUA1	147.598	384.87	552.247	813.56	1
GUD1	11.1613	13.4576	13.3899	19.5452	4
GUF1	6.01499	9.67836	11.6984	16.188	3
GUK1	123.671	216.364	358.625	697.229	2
GUP1	33.6119	48.7941	48.5221	60.4455	4
GUS1	1414.98	1988.65	2270.28	3570.72	3
GUT1	56.9897	127.093	187.531	357.909	1
GUT2	148.942	205.612	273.167	452.984	3
GVP36	287.153	665.231	1104.3	1878.8	1
GYL1	57.9756	87.1115	90.8405	99.5469	4
GYP1	23.1232	36.2376	34.9458	42.5417	4
GYP6	14.3289	22.0131	23.2934	23.1262	4
GYP7	59.8741	87.9761	94.8877	111.745	4
GYP8	20.3116	17.5711	20.9617	29.9243	4
HAL5	10.1344	12.9188	13.1226	21.3189	3
HAL9	45.9538	78.5552	83.9337	118.557	3
HAM1	78.4328	230.389	349.663	463.029	1
HAP5	15.384	27.7486	36.0062	45.5711	2
HAS1	347.31	441.134	437.297	597.102	4
HAT1	66.0095	127.658	172.496	245.228	2
HAT2	8.38268	16.5452	24.9404	47.596	2
HBN1	30.5934	120.781	246.75	321.447	1
HBS1	20.5609	43.4065	59.0272	78.3446	1
HCA4	53.8445	91.834	106.962	199.036	3
HCR1	373.836	574.094	686.799	1013.24	3
HCS1	5.46384	13.7593	22.3092	28.0491	1
HDA1	50.4985	75.2517	84.0042	146.507	3
HDA2	25.1941	44.7273	53.054	82.8119	2
HEH2	29.2891	47.6821	53.4759	87.5125	3
HEK2	40.3002	105.088	171.884	275.124	1
HEL1	1.05567	3.02461	3.39576	7.12518	1
HEL2	1.09372	2.58273	4.25969	5.26311	1
HEM1	92.6022	162.161	162.64	266.909	3
HEM12	121.398	183.449	211.927	313.458	3
HEM13	323.441	226.674	269.824	391.43	4
HEM14	52.9154	93.1562	123.04	178.185	2
HEM15	529.66	832.211	808.624	1108.79	3
HEM2	1527.02	2805.19	2965.67	3993.09	3
HEM3	7.56766	15.2256	22.1538	31.9521	1
HEM4	32.3804	55.3176	85.0846	123.191	2
HER1	7.36545	9.24074	10.5527	13.7404	4
HFA1	8.83395	13.2186	15.9081	25.6406	3
HFD1	164.878	355.03	476.901	639.333	1
HFI1	40.6835	73.699	92.1765	104.395	2
HGH1	499.21	706.777	699.459	911.334	4
HHF1	6215.49	7927.56	8078.76	14705.2	3
HHO1	226.276	490.121	651.781	1227.97	1
HHT1	618.998	1624.73	1980.07	4050.35	1
HIF1	43.0641	109.34	169.441	195.425	1
HIP1	24.6982	31.9796	42.6598	58.0251	3
HIR2	16.2786	21.401	26.5213	44.7245	3
HIS1	275.932	793.721	944.494	1235.59	1
HIS2	203.503	307.646	337.303	389.732	4
HIS3	133.269	219.873	218.982	314.553	3
HIS4	97.3637	290.935	403.452	632.709	1
HIS5	161.842	376.782	478.079	616.309	1
HIS7	30.7932	108.006	177.775	272.289	1
HMF1	3170.22	4422.78	4945.7	6180.88	4
HMG1	164.809	265.282	270.116	431.799	3
HMG2	79.4427	144.216	147.661	186.156	3
HMI1	38.693	48.8882	43.0064	43.8383	4
HMO1	368.358	490.631	528.526	617.977	4
HMT1	39.136	42.5087	38.5653	45.8468	4
HMX1	23.5507	21.0109	22.3245	26.7842	4
HNM1	25.8465	35.455	28.184	34.9779	4
HNT1	61.7103	165.825	259.988	325.646	1
HNT2	4.17555	5.0139	5.32403	11.0243	3
HOC1	389.452	435.151	422.06	524.182	4
HOF1	6.822	5.98892	5.34865	10.1587	4
HOG1	45.9541	104.451	171.011	291.924	1
HOM2	401.923	1332.14	1856.08	3166.56	1
HOM3	370.254	798.787	812.591	995.363	1
HOM6	360.744	810.063	1117.07	1438.83	1
HOS3	56.6446	74.2076	78.6397	113.933	3
HOS4	2.5111	3.9411	4.13123	5.28944	3
HPA3	1644.93	2285.8	2310.65	3195.65	4
HPM1	48.3411	65.0078	66.0801	98.0429	3
HPR1	58.0299	94.9301	105.129	133.12	3
HPT1	33.5151	40.0572	39.5738	45.0672	4
HRB1	2.00298	3.6844	4.87422	6.75135	2
HRD1	4.39379	6.20117	5.48947	7.65826	4
HRD3	29.9742	45.8446	52.374	81.5837	3
HRI1	2474.58	3376.36	4005.31	5000.84	3
HRK1	63.4151	69.2665	62.6758	115.444	4
HRQ1	12.6955	14.7892	16.3007	23.577	4
HRR25	8.20532	11.5088	13.7563	14.3963	4
HSC82	128.362	195.283	303.463	418.38	2
HSE1	175.604	226.706	239.074	285.438	4
HSF1	5.34765	8.33611	10.7856	12.4177	2
HSH155	148.521	171.478	182.743	247.319	4
HSH49	88.9354	108.34	122.593	110.591	4
HSL1	4.43421	5.30914	5.06438	7.27037	4
HSL7	15.8051	20.2041	28.199	41.8535	3
HSM3	309.19	416.225	427.696	487.173	4
HSP10	272.107	492.022	691.247	1390.83	2
HSP104	1147.51	1947.84	2468.93	2860.92	2
HSP12	8.06613	19.0059	34.1124	35.1166	1
HSP26	169.119	763.027	558.419	1111.65	1
HSP31	11.7797	7.14494	9.12806	16.5816	4
HSP42	2.10604	5.5456	13.0469	22.3327	1
HSP60	375.389	753.173	1274.34	1881.24	1
HSP78	324.914	514.855	602.759	700.448	3
HSP82	147.11	225.169	314.624	428.792	2
HST1	7.15745	10.2826	9.55089	11.0338	4
HSV2	1.38042	3.87384	5.80701	8.52275	1
HTA1	1566.11	3078.58	3823.1	7082.82	2
HTB1	1092.56	2990.98	4945.3	9267.75	1
HTL1	156.092	261.744	358.345	459.904	2
HTS1	147.144	242.273	292.578	436.802	3
HTZ1	1048.42	2044.34	3085.44	5844.49	2
HUA2	3.6595	6.74201	9.17575	13.4354	2
HUL5	312.234	401.193	444.119	578.351	4
HXK1	543.837	719.463	929.258	1054.45	4
HXK2	1027.4	1783.14	1973.21	2785.18	3
HXT2	230.836	304.875	249.016	249.447	4
HXT3	34.0271	63.209	47.6892	56.4486	4
HXT4	38.7198	30.7265	29.4155	35.2171	4
HXT5	1.51214	4.7625	7.95836	20.1056	1
HXT7	530.17	714.279	649.978	569.892	4
HYM1	61.2236	78.6165	113.687	197.871	3
HYP2	17.4556	32.6498	54.1284	129.565	2
HYR1	1101.9	1714.77	1911.26	2550.37	3
IAH1	176.852	282.865	326.974	476.625	3
IBA57	8.29637	11.4296	12.2721	17.5057	3
ICE2	70.803	82.97	74.8194	105.065	4
ICL1	224.735	185.722	174.931	309.427	4
ICL2	30.9387	28.1619	23.4684	42.3875	4
ICP55	74.4473	120.195	139.103	266.309	3
IDH1	447.167	842.637	1211.56	2570.05	2
IDH2	923.116	1207.24	1424.93	2226.28	3
IDI1	111.99	295.801	395.114	443.94	1
IDP1	365.096	841.656	1087.93	1808.67	1
IDP2	232.66	242.014	220.27	356.301	4
IDS2	9.0617	14.0264	17.7043	31.6068	3
IES2	11.5015	19.4855	23.4915	43.7816	2
IES3	4.82425	9.49377	12.3183	16.2803	2
IFA38	48.3835	112.358	174.768	251.803	1
IFM1	8.10035	18.9369	27.7279	37.6094	1
IGO2	13.229	28.233	34.0724	54.8762	1
IKI1	63.5221	70.1124	77.8364	154.992	3
IKI3	285.06	364.472	367.472	469.667	4
IKS1	35.0808	55.5686	58.885	65.2921	4
ILS1	745.143	1253.87	1278.1	1709.49	3
ILV1	224.285	469.791	658.219	851.151	1
ILV2	184.459	415.23	586.547	887.752	1
ILV3	372.192	1047.46	1114.89	1380.79	1
ILV5	647.402	1076.77	1375.03	2014.29	2
ILV6	56.3901	204.377	309.169	608.587	1
IMD2	70.6627	115.398	131.856	203.531	3
IMD3	179.422	227.488	269.608	462.554	3
IMD4	22.9125	40.2963	54.7589	84.1222	2
IMG1	138.72	170.212	151.948	232.047	4
IMG2	70.7522	86.5176	92.4044	162.769	3
IMH1	35.7822	53.8314	64.4611	72.0273	3
IML1	55.3307	77.236	75.4656	105.266	4
IML2	194.595	298.526	319.945	358.732	4
IMO32	50.679	96.6786	125.49	152.137	2
IMP2'	7.1391	8.44882	8.67374	14.0134	4
IMP3	99.6187	126.337	130.835	247.242	3
IMP4	108.07	145.062	150.563	216.591	3
INA22	104.471	113.679	110.639	130.853	4
INM1	31.1944	72.7851	90.0088	113.216	1
INO1	886.994	1001.38	1134.93	1529.65	4
INO2	10.8013	33.7791	47.4848	50.2863	1
INO80	51.9476	74.5453	81.6605	107.133	3
INP51	1.38182	4.95278	9.14366	12.7176	1
INP52	37.8498	41.834	43.2849	51.2743	4
INP53	233.457	295.875	377.731	492.387	3
INP54	32.3453	45.7356	65.1939	98.1785	2
IOC2	25.4366	37.2692	36.4326	63.8161	3
IOC3	38.3819	47.8402	50.8264	73.2048	4
IPI1	36.0368	51.6856	49.182	61.6124	4
IPI3	61.2482	80.5549	90.5899	133.305	3
IPP1	2866.93	3448.59	4017.62	5255.14	4
IPT1	0.689496	1.11836	1.01367	1.50262	3
IQG1	4.46149	5.91867	6.27525	9.94561	3
IRC20	12.5399	19.6931	21.0667	31.554	3
IRC21	53.5632	89.9377	118.366	205.234	2
IRC24	164.588	342.404	538.958	736.338	1
IRC25	26.4377	38.0918	43.5923	61.5165	3
IRC5	12.0964	12.7408	12.5821	16.7142	4
IRE1	5.67999	9.58614	10.1541	14.9749	3
IRR1	70.0764	95.791	105.498	129.591	4
ISA1	32.6657	27.066	23.2723	39.0847	4
ISC1	15.7287	35.2215	50.1742	77.2889	1
ISD11	385.122	682.685	882.544	1553.25	2
ISM1	87.3625	105.518	127.804	163.41	4
ISN1	194.597	280.385	318.194	415.268	3
IST1	34.6311	90.594	134.39	145.774	1
IST2	50.999	84.7146	104.335	132.81	2
ISW1	307.9	381.227	385.912	489.959	4
ISW2	73.507	110.418	131.513	167.693	3
ISY1	11.3555	18.66	21.0585	41.3309	3
ITC1	48.9076	66.1743	74.637	101.74	3
ITR1	0.0456258	0.0765531	0.0845145	0.117455	3
ITR2	2.73588	2.77575	2.23884	3.34474	4
IVY1	101.846	184.478	250.013	355.552	2
IXR1	138.458	252.735	327.708	610.346	2
IZH2	1.87827	4.7441	7.58619	13.8017	1
JEM1	3.25241	3.59017	3.89846	5.14399	4
JEN1	37.9284	33.246	22.6331	57.5904	4
JHD1	18.5803	24.2406	21.643	27.3994	4
JHD2	8.42779	13.0229	15.0089	20.1593	3
JIP4	4.54534	6.63743	7.87489	18.9861	3
JIP5	1.75747	5.43916	7.83552	12.2057	1
JJJ1	4.33907	8.19285	9.22294	19.4411	2
JJJ3	26.2158	106.473	194.477	183.26	1
JLP2	27.4435	46.5257	59.0598	116.707	2
JNM1	2.77687	4.54007	4.859	6.87907	3
JSN1	8.0491	10.7976	10.0175	12.5507	4
KAE1	10.2028	22.2002	32.3725	49.4282	1
KAP104	122.052	175.303	206.277	274.645	3
KAP114	272.773	349.192	396.555	457.683	4
KAP120	54.1031	95.9173	113.51	123.006	2
KAP122	141.429	230.546	281.513	371.365	3
KAP123	1200.49	1945.07	2239.21	2353.07	4
KAP95	631.736	1120.89	1413.82	1885.7	2
KAR2	509.899	830.228	956.37	1003.81	4
KAR4	4.32049	7.28687	6.68035	7.67568	4
KCC4	19.7368	24.4525	23.3995	28.6452	4
KCS1	31.3066	32.1165	25.0764	33.7113	4
KEI1	351.415	647.258	728.732	882.876	2
KEL1	59.5613	101.628	123.381	182.266	2
KEL3	45.0215	61.8764	70.2568	144.929	3
KES1	106.11	231.008	370.821	566.525	1
KEX1	32.3057	39.9992	42.353	47.0259	4
KGD1	335.291	544.17	665.216	951.191	3
KGD2	28.0158	61.9218	92.581	187.155	1
KIC1	321.45	325.588	341.082	371.974	4
KIN1	31.4505	54.6083	64.8221	90.414	2
KIN2	1.69988	2.16126	1.97625	2.59622	4
KIN28	41.7732	75.4987	83.4292	107.269	3
KIP3	111.159	153.167	160.291	264.163	3
KKQ8	7.25682	17.0596	21.0782	27.2964	1
KNS1	0.858049	1.3093	1.5401	3.04225	3
KOG1	35.632	62.2075	75.0185	105.79	2
KRE2	25.1571	37.5008	44.4703	56.9818	3
KRE29	5.745	6.86263	6.91404	9.22166	4
KRE33	154.757	259.18	307.432	458.817	3
KRE5	157.875	213.321	235.998	302.044	4
KRE6	63.1302	85.8875	100.214	153.588	3
KRI1	64.315	98.5258	135.013	158.079	2
KRR1	324.271	330.09	343.656	608.148	4
KRS1	413.884	991.504	1363.9	2218.39	1
KSP1	1.33587	2.63312	3.17294	7.86341	2
KSS1	17.632	35.9805	55.5217	77.8716	1
KTI12	69.6628	236.94	316.8	565.328	1
KTR1	548.598	673.022	658.785	778.939	4
KTR3	168.447	234.603	286.471	411.097	3
KTR4	11.6719	36.6846	55.7496	63.4391	1
KTR6	20.5769	34.8546	36.6836	51.009	3
KTR7	1.79025	4.15152	6.66567	10.2569	1
KXD1	7.45539	9.01492	11.3326	11.911	4
LAA1	147.083	203.67	216.597	281.839	4
LAG1	26.1409	34.7533	40.2911	46.9138	4
LAG2	164.509	167.137	173.06	190.99	4
LAP2	228.319	303.401	339.641	407.068	4
LAP3	2136.41	1440.86	1051.77	1197.61	4
LAS17	44.2103	92.6771	121.873	189.632	1
LAS21	20.5448	32.3129	33.229	35.4966	4
LAT1	239.152	492.414	639.676	861.541	1
LCB2	113.439	188.572	243.553	405.306	2
LCB4	82.6712	137.364	176.322	286.585	2
LCB5	3.9362	7.59138	8.01157	9.90038	2
LDH1	3.25812	6.88253	9.32619	13.6537	1
LEA1	11.6565	14.6138	19.0693	24.9079	3
LEM3	329.349	597.804	701.018	879.96	2
LEO1	2.43416	3.91177	3.77214	4.1864	4
LEU1	205.814	407.505	586.766	933.22	2
LEU2	1398.63	1598.43	1764.5	2015.12	4
LEU3	18.592	28.5769	29.8994	37.6624	3
LEU4	104.411	260.557	313.313	632.344	1
LEU9	6.32771	14.3132	19.2824	34.887	1
LHP1	63.5061	86.2565	125.292	175.262	3
LHS1	202.102	289.024	332.252	347.661	4
LIA1	96.7333	186.916	278.357	307.862	2
LIP5	21.3243	22.3183	23.5499	38.4354	4
LNP1	10.4788	20.1526	26.2053	38.1589	2
LOA1	9.0185	12.7599	16.4791	29.5728	3
LOC1	192.326	220.123	249.616	458.729	3
LOS1	99.2515	124.958	153.563	190.418	4
LOT6	77.0635	172.292	284.636	416.316	1
LPD1	1452.38	1709.37	1674.33	2584.77	4
LPX1	22.4502	20.6122	13.9725	13.0341	4
LRG1	13.6026	35.9736	39.4259	47.0375	1
LRO1	84.4377	120.342	146.734	204.884	3
LRP1	15.6232	9.68457	14.5977	18.3522	4
LRS4	6.79146	16.2717	23.9992	42.8337	1
LSB3	19.3585	44.4042	59.6796	94.0162	1
LSB5	138.844	297.083	405.9	625.091	1
LSB6	8.48635	12.4621	13.2078	24.4416	3
LSC1	39.5655	102.174	159.002	365.497	1
LSC2	88.4997	201.393	324.063	506.726	1
LSG1	81.6433	93.0566	101.054	182.239	3
LSM1	1.89619	5.52527	8.26438	19.1906	1
LSM12	8.99715	18.8659	26.856	48.196	1
LSM2	6.89173	25.5314	56.885	77.4516	1
LSM4	144.206	207.09	259.247	449.884	3
LSM7	117.901	149.043	152.567	227.272	4
LSP1	984.751	1875.98	2443.83	3932.28	2
LTV1	7.30242	6.94125	8.39045	15.2642	3
LUC7	6.53349	14.2214	16.5998	24.4923	1
LYP1	192.72	126.255	114.624	155.865	4
LYS1	264.562	491.538	582.069	1087.7	2
LYS12	320.057	701.863	975.237	1669.56	1
LYS14	5.70872	4.80025	5.03668	7.28984	4
LYS2	251.215	517.206	640.571	909.671	1
LYS20	296.385	514.227	537.742	814.509	3
LYS21	155.817	272.599	260.603	387.819	3
LYS4	87.8211	113.892	121.989	177.923	3
LYS9	705.735	1009	1150.28	1327.8	4
MAD1	30.3445	37.9697	40.765	63.3179	3
MAD2	13.5441	17.5543	25.9569	32.9534	3
MAD3	8.6595	11.684	13.6589	20.1543	3
MAE1	93.2799	145.169	156.292	215.352	3
MAF1	90.4698	103.966	116.114	129.692	4
MAG1	60.5248	103.788	142.697	227.94	2
MAG2	0.665933	0.783272	0.704055	1.01865	4
MAK10	74.8855	118.605	153.727	204.904	2
MAK11	50.694	86.4139	103.66	168.398	2
MAK16	70.5982	83.7908	82.2495	101.047	4
MAK21	48.1506	72.108	81.8568	103.991	3
MAK3	34.5995	43.1678	47.7679	78.5145	3
MAK5	191.462	251.898	267.11	384.988	3
MAM3	28.5865	40.2037	38.9111	46.3271	4
MAP1	103.255	171.827	203.547	372.071	3
MAP2	45.1797	89.8356	113.392	151.903	2
MAS1	477.184	689.539	662.56	763.523	4
MAS2	173.894	501.82	687.267	1012.31	1
MBA1	5.81688	6.51596	6.25954	9.03628	4
MBF1	70.2302	91.7424	127.851	277.726	3
MCA1	139.796	120.869	123.177	205.962	4
MCD1	2.03349	2.28631	2.51893	3.57041	4
MCD4	67.3509	152.651	194.192	215.104	1
MCH1	20.8462	72.9886	82.8059	130.362	1
MCK1	189.393	291.069	356.65	527.929	3
MCM16	75.1765	99.1718	109.203	130.078	4
MCM2	113.375	158.819	182.54	254.07	3
MCM22	9.43619	8.0186	11.6978	15.128	4
MCM3	112.706	162.498	146.463	190.681	4
MCM4	119.819	179.296	195.058	209.465	4
MCM5	62.378	151.547	206.442	298.578	1
MCM6	34.044	51.8454	52.0222	57.8675	4
MCM7	99.4666	138.546	131.138	163.387	4
MCP1	26.9489	26.2352	30.7303	38.4457	4
MCP2	16.4837	24.7053	27.145	35.8927	3
MCR1	29.9149	52.5356	74.0269	109.427	2
MCX1	64.4924	104.769	133.563	203.197	2
MDE1	17.366	11.3648	22.6739	41.8155	3
MDG1	30.5517	39.1061	48.7771	111.683	3
MDH1	18.4964	34.7693	83.1435	127.019	2
MDH2	2132.32	3764.47	4000.29	5185.96	3
MDH3	338.464	384.492	366.147	574.408	4
MDJ1	7.4542	13.6418	18.397	35.887	2
MDJ2	33.0737	52.643	80.2057	101.095	2
MDL1	32.7619	56.6872	61.1994	80.4979	3
MDL2	36.9427	55.8376	55.3968	68.4114	4
MDM1	11.0892	21.1042	12.1739	19.7512	4
MDM20	284.637	405.888	480.293	573.834	3
MDM35	276.295	341.522	443.043	521.372	4
MDM38	117.94	162.657	166.068	214.43	4
MDN1	329.562	379.703	445.026	615.223	4
MDR1	111.555	168.012	184.863	237.687	3
MDS3	11.8241	13.8767	18.0554	22.5159	4
MDV1	12.0326	16.1042	18.4739	37.3327	3
MEC3	0.513674	1.40269	2.05963	3.33211	1
MED1	56.1738	73.2079	97.3221	90.2549	4
MED11	14.346	35.0014	39.4727	85.0625	1
MED2	4.00302	12.1921	19.2025	25.6126	1
MED4	124.613	205.317	273.646	327.239	2
MED7	118.439	186.821	198.204	229.39	4
MEF1	8.98862	29.024	50.7038	90.2037	1
MEH1	22.8251	30.5584	45.7464	21.5581	NA
MEP2	0.0707616	0.140261	0.134767	0.198445	3
MES1	411.962	783.978	927.184	1136.13	2
MET1	97.9363	141.654	141.435	161.194	4
MET10	380.638	540.199	594.546	791.151	3
MET12	98.0461	185.989	237.298	292.277	2
MET13	270.166	650.768	758.106	1021.89	1
MET14	72.8437	117.809	173.455	211.479	2
MET16	13.1456	27.753	28.692	48.0038	1
MET17	10292.2	9084.78	9015.53	13899.3	4
MET18	338.917	445.654	476.377	539.089	4
MET2	338.936	456.64	516.127	652.222	4
MET22	40.9436	94.0232	109.284	156.607	1
MET28	3.76916	6.76058	6.81827	10.9654	3
MET3	442.387	429.001	506.778	750.522	4
MET5	584.104	838.009	963.06	1264.27	3
MET6	1074.15	1284.59	1391.64	1725.77	4
MET7	19.788	34.1389	51.0771	79.1885	2
MET8	40.7696	46.607	46.009	56.1404	4
MEU1	127.006	219.086	317.526	438.816	2
MEX67	26.8308	55.7789	69.0383	94.7512	1
MFT1	66.642	116.344	118.925	145.6	3
MGE1	41.8157	55.6587	70.0404	85.3325	3
MGM1	133.733	236.122	335.348	464.478	2
MGM101	5.27447	8.6631	9.93935	18.9648	3
MGR1	48.9603	74.4033	84.1547	111.606	3
MGR3	64.5081	98.5682	122.408	146.784	3
MGS1	2.25984	3.93631	5.11068	10.2293	2
MHF1	21.383	33.7949	38.6493	42.7843	3
MHF2	159.772	687.235	811.099	1006.34	1
MHP1	77.6266	130.698	145.99	180.113	3
MHT1	4.43352	5.6301	6.79455	8.10959	4
MIA40	13.1291	24.0449	37.2936	34.2368	2
MIC10	779.233	848.523	880.621	1684.2	3
MIC12	1.95534	9.3031	12.7534	16.4054	1
MIC19	1.04462	2.11865	3.42373	5.25978	1
MIC26	91.6197	109.644	87.933	103.891	4
MIC27	83.0556	140.752	153.108	257.598	3
MIC60	66.9691	111.063	140.054	191.541	2
MIR1	909.41	1608.18	1951	3072.42	2
MIS1	215.592	349.716	431.72	754.027	2
MIT1	11.0178	19.5566	21.1155	31.5907	3
MIX14	1234.84	2491.67	2789.95	4239.77	1
MIX23	164.765	258.999	334.422	393.233	2
MKK1	12.8625	28.311	32.4308	45.1818	1
MKS1	2.07874	2.35312	2.67079	4.13913	4
MKT1	379.043	657.706	794.847	1139.13	2
MLC1	29.7688	70.9662	150.831	228.27	1
MLH1	8.1939	16.3681	25.1294	36.1021	2
MLP1	50.8569	96.3544	132.875	189.655	2
MLP2	19.5755	26.6375	26.1618	33.056	4
MLS1	434.847	597.027	671.525	680.408	4
MMF1	3736.06	8270.34	10234.4	14960.9	1
MMM1	151.693	200.373	206.75	253.753	4
MMS1	28.0137	52.1516	54.1619	85.5946	3
MMS2	0.49094	0.853157	1.2302	2.15586	2
MMT1	80.1596	54.7071	52.1561	62.2799	4
MMT2	16.0677	32.7441	37.239	52.2352	1
MNE1	16.2238	25.4167	28.2725	32.8773	3
MNL1	176.135	235.354	242.826	267.157	4
MNL2	17.5614	21.2617	18.3692	20.7788	4
MNN1	46.8929	81.8271	87.2362	111.494	3
MNN10	13.7041	16.7537	19.5554	39.2989	3
MNN11	136.707	207.549	226.094	273.035	4
MNN2	129.884	198.893	214.926	290.337	3
MNN4	8.84441	18.8646	23.3624	27.3329	1
MNN5	102.816	120.263	155.118	226.78	3
MNN9	77.8273	160.255	230.199	391.806	1
MNP1	84.6385	153.237	200.617	268.847	2
MNR2	6.7009	13.4493	16.8993	21.0667	1
MNS1	16.7738	28.0156	32.5205	41.8509	3
MNT3	8.98879	15.9046	19.6765	24.2842	2
MOB1	55.1558	98.3804	95.3199	109.473	4
MOD5	51.0253	46.2959	47.9985	63.2835	4
MON2	191.66	284.424	328.87	395.571	3
MOT1	164.53	259.704	207.384	264.391	4
MOT2	16.8036	28.4304	31.2492	47.2396	3
MPC1	17.8211	50.1795	61.6968	102.706	1
MPD1	67.3946	98.4997	106.342	168.288	3
MPD2	216.591	447.495	626.062	765.209	1
MPE1	3.23299	8.0632	6.20769	10.1694	3
MPH1	24.6385	30.3811	30.2344	38.2557	4
MPM1	17.719	31.189	42.2708	66.52	2
MPP10	130.994	130.812	122.897	221.221	4
MPP6	2.98432	4.37387	6.49101	10.3473	2
MPS2	25.9312	27.0608	27.6205	39.9895	4
MPS3	101.799	142.324	113.901	168.027	4
MPT5	35.9272	50.0412	48.7308	60.4552	4
MRC1	1.54304	2.43221	3.42997	5.58873	2
MRD1	20.45	36.349	45.3502	77.7921	2
MRH1	2.81521	11.2908	21.3054	25.6279	1
MRH4	19.4862	39.2022	47.3047	72.3437	1
MRI1	120	205.467	292.577	431.849	2
MRM1	17.141	26.9989	28.808	43.6509	3
MRM2	24.8359	21.6709	20.9546	22.3757	4
MRN1	173.295	284.907	343.754	459.398	3
MRP1	58.869	78.5227	90.2076	139.252	3
MRP10	423.15	488.777	508.675	914.157	3
MRP13	56.9175	76.197	76.8639	99.9411	4
MRP17	32.9631	44.0615	53.5389	87.0001	3
MRP2	171.467	163.277	157.282	307.042	4
MRP20	11.0291	16.6291	16.5658	30.6095	3
MRP21	9.81267	11.1509	10.9669	17.3154	4
MRP4	20.175	36.6813	42.0508	64.1402	2
MRP49	73.2917	122.427	155.535	336.639	2
MRP51	41.4033	56.0747	61.6677	73.9144	4
MRP7	45.901	83.4107	98.2087	147.923	2
MRP8	16.3332	43.2935	76.9951	106.512	1
MRPL1	356.142	509.24	521.671	756.212	3
MRPL10	34.3839	52.0161	57.5972	115.988	3
MRPL11	53.4027	90.6961	106.215	155.941	3
MRPL13	1.81432	3.20901	4.72456	8.3554	2
MRPL15	39.6288	66.2904	85.4202	123.858	2
MRPL16	26.6897	44.7646	58.0322	96.1401	2
MRPL17	20.6235	27.0709	28.7127	48.3679	3
MRPL19	523.698	697.411	687.593	972.941	4
MRPL22	105.429	111.919	97.7424	137.95	4
MRPL23	106.58	102.633	93.1065	177.454	4
MRPL24	93.4465	107.83	112.362	199.448	3
MRPL25	34.4067	51.3495	53.4949	102.2	3
MRPL27	14.5154	31.0409	40.9127	88.0943	1
MRPL28	296.366	379.158	399.578	718.54	3
MRPL3	68.8978	105.721	125.763	160.108	3
MRPL32	12.0281	13.6683	17.4908	35.9069	3
MRPL33	268.351	316.819	300.813	587.057	3
MRPL35	13.0014	16.6923	20.1295	31.0519	3
MRPL36	1.68518	2.94968	2.55368	3.72291	3
MRPL38	196.869	277.11	280.041	441.576	3
MRPL39	48.3164	76.2629	87.3108	204.504	3
MRPL4	96.5602	214.178	264.059	331.33	1
MRPL40	101.468	126.139	127.421	240.317	3
MRPL44	7.14842	20.1667	24.2037	46.0515	1
MRPL50	1.66587	8.74222	15.8583	23.3782	1
MRPL51	42.5633	53.4856	59.3071	90.225	3
MRPL6	30.2615	31.3818	37.114	57.5772	4
MRPL7	2.5474	3.67025	4.21655	5.73905	3
MRPL8	58.8565	104.601	129.465	191.16	2
MRPL9	3.49181	4.89063	6.19105	15.5263	3
MRPS12	65.3434	57.0785	53.7639	118.958	4
MRPS16	124.696	106.594	99.3846	186.014	4
MRPS17	117.447	159.886	187.848	177.992	4
MRPS18	18.8788	29.8812	39.3232	73.6322	2
MRPS28	173.962	237.023	252.253	361.429	3
MRPS35	61.2581	85.3755	107.297	204.051	3
MRPS5	38.5476	57.2692	74.7371	137.978	3
MRPS8	115.186	185.152	247.845	296.927	2
MRPS9	14.7702	31.0811	40.7222	70.4443	1
MRS1	30.9192	79.236	98.8183	110.246	1
MRS3	16.3161	29.2055	33.7485	53.8628	2
MRS6	124.631	154.971	158.554	183.666	4
MRT4	108.12	191.546	243.26	404.982	2
MSB1	26.2341	36.8256	36.3681	48.5393	4
MSB3	28.8011	36.4543	37.7987	68.3455	3
MSC1	67.398	148.892	195.233	245.708	1
MSC2	53.8365	65.0269	61.8245	72.176	4
MSC3	3.06777	3.97349	4.75241	10.1315	3
MSC6	244.584	285.754	269.557	290.251	4
MSC7	97.7857	135.264	156.27	191.108	4
MSD1	3.25561	3.23844	2.88941	3.75006	4
MSE1	35.6993	48.1866	52.6337	68.8252	4
MSF1	25.4934	44.8863	55.9921	70.58	2
MSH1	196.55	222.427	206.992	234.817	4
MSH2	71.4105	125.633	144.591	175.75	2
MSH3	17.1339	38.9085	52.0365	59.5569	1
MSH6	74.0417	125.721	145.249	208.161	3
MSK1	17.468	21.3499	22.1104	23.0966	4
MSL5	69.307	98.7854	85.3889	133.447	4
MSM1	14.6542	20.7832	22.9822	31.6059	3
MSN5	143.717	204.713	228.402	275.526	4
MSP1	294.242	380.515	424.885	516.743	4
MSR1	13.3029	17.7741	16.8037	21.4948	4
MSS11	1.97732	2.44292	3.13904	4.51246	3
MSS116	74.0656	109.965	118.31	176.877	3
MSS18	25.9616	42.4691	43.4644	50.1229	4
MSS2	56.5258	71.6965	78.2675	109.228	4
MSS4	4.58256	8.2857	9.32212	13.0538	2
MSS51	169.419	262.64	337.552	529.782	3
MST1	60.2278	85.9074	103.093	138.964	3
MSW1	188.267	307.301	351.915	380.941	3
MSY1	95.1917	106.511	109.683	135.502	4
MTC1	217.645	373.678	471.285	540.754	2
MTC3	61.0142	76.4563	88.8791	106.045	4
MTC5	2.43744	3.9559	4.34042	3.85457	4
MTD1	43.1872	140.354	263.454	310.164	1
MTF1	25.55	47.7774	67.5905	109.349	2
MTF2	92.4985	132.344	134.628	141.197	4
MTO1	28.7479	44.0842	51.015	65.8375	3
MTR10	253.878	358.171	357.594	423.829	4
MTR4	328.21	499.892	571.123	687.174	3
MTW1	38.4117	53.729	56.008	63.9445	4
MUB1	8.85442	9.02731	7.36083	8.64288	4
MUD1	8.44453	17.8524	20.7019	32.143	1
MUK1	9.31601	15.6831	20.4699	37.5105	2
MUP1	245.823	216.037	163.728	220.355	4
MUS81	3.19339	6.10714	7.83848	10.7948	2
MVD1	129.833	343.734	520.409	636.86	1
MVP1	77.8576	131.189	169.23	219.524	2
MXR1	28.2186	81.3353	176.057	218.77	1
MYO1	32.7356	43.4762	39.6054	54.5551	4
MYO2	222.97	301.057	366.254	453.141	3
MYO3	46.9936	81.1956	92.8703	149.773	3
MYO4	85.5573	119.817	146.428	168.767	4
MYO5	90.4747	188.463	251.549	326.418	1
MZM1	190.908	352.525	392.943	751.274	2
NAB2	11.5598	25.5403	29.7709	71.0037	1
NAB3	61.605	84.4761	96.8004	116.256	4
NAB6	10.1148	14.0813	15.719	35.6717	3
NAF1	86.8368	91.9858	83.1637	94.2423	4
NAM2	39.4272	50.2598	53.8513	79.6564	3
NAM7	35.7294	59.397	75.9658	111.121	2
NAM9	107.668	107.033	104.969	135.756	4
NAN1	28.0659	72.8041	84.8305	112.117	1
NAP1	75.3374	180.492	287.28	393.358	1
NAR1	51.1863	64.1966	59.2865	109.613	3
NAS6	360.086	522.59	601.238	711.039	4
NAT1	153.849	231.536	272.845	349.219	3
NAT2	42.6615	68.3915	82.9992	126.038	3
NAT3	66.4435	116.513	126.108	151.735	3
NAT5	16.1368	36.3555	46.6249	71.2793	1
NBA1	4.52201	7.82246	8.56556	9.31052	3
NBP1	10.1793	24.0649	29.5314	53.4856	1
NCA2	192.21	385.943	329.521	505.117	3
NCB2	213.561	378.58	428.45	446.406	2
NCE102	295.451	553.887	609.051	787.778	2
NCE103	39.6948	87.7541	90.265	145.841	1
NCL1	172.62	404.725	509.783	690.541	1
NCP1	254.235	445.707	551.079	740.781	2
NCR1	64.476	101.008	120.474	161.691	3
NCS2	16.4717	32.8249	44.383	59.3691	2
NCS6	1.13385	2.40569	3.82047	4.88877	1
NDC1	85.995	165.458	210.427	286.131	2
NDC80	8.88962	10.7071	10.0811	16.7257	4
NDE1	281.245	609.073	811.649	940.85	1
NDE2	21.4429	36.5046	45.7765	55.222	2
NDI1	39.3219	79.057	116.646	191.167	1
NEO1	79.708	117.81	127.907	164.848	3
NET1	14.9452	22.4633	26.6363	28.5176	4
NEW1	1023.46	1524.6	1521.66	1895.93	4
NFS1	199.236	354.001	420.452	764.119	2
NFU1	89.4662	260.741	441.515	837.121	1
NGG1	17.0085	26.4144	28.0735	34.4888	3
NGL1	11.0049	14.2696	18.0061	24.9516	3
NGL2	41.5724	48.4659	41.2607	75.011	4
NGR1	49.161	66.0841	69.2935	126.714	3
NHA1	15.2253	26.3235	31.451	49.2881	2
NHP10	13.3644	17.4066	17.5937	40.4041	3
NHP6A	1032.54	1817.03	1612.39	4595.89	3
NHP6B	468.403	1106.19	1296.18	2443.07	1
NIC96	150.669	294.984	375.753	478.089	2
NIF3	64.6734	102.866	137.745	211.913	2
NIP1	844.242	1181.4	1271.55	1541.58	4
NIP7	241.139	551.396	790.722	1030.56	1
NIT2	18.6128	34.2311	50.7466	88.0131	2
NIT3	239.88	477.303	640.506	851.924	2
NKP1	140.813	179.074	196.695	239.558	4
NKP2	242.033	306.489	341.358	358.319	4
NMA1	39.2403	100.505	111.126	166.624	1
NMA111	55.1368	123.658	162.806	227.804	1
NMA2	1.52505	3.06841	5.04433	7.76667	1
NMD2	23.5129	31.6493	36.57	48.3843	3
NMD3	17.1073	31.7283	36.0325	74.2174	2
NMD5	284.33	372.791	441.693	524.345	4
NMT1	112.943	200.293	252.379	355.977	2
NNF1	20.3321	26.1664	32.3924	38.9214	4
NOB1	21.884	37.8651	46.5697	59.1731	2
NOC2	87.1919	131.7	150.501	214.269	3
NOC3	49.1305	56.6017	59.3351	78.0172	4
NOC4	86.5148	128.729	132.168	141.024	4
NOG1	394.979	575.511	546.592	864.609	3
NOG2	278.77	326.515	354.432	567.324	3
NOP1	84.9027	143.458	191.581	365.865	2
NOP12	84.8905	111.23	137.823	270.931	3
NOP13	67.5878	118.381	159.938	223.152	2
NOP14	129.774	199.873	225.09	322.751	3
NOP15	87.4774	111.204	112.966	224.342	3
NOP16	0.947385	1.412	1.61146	2.69741	3
NOP2	157.931	233.136	264.069	503.25	3
NOP4	65.0549	83.079	78.1929	120.611	4
NOP53	62.3916	102.335	119.203	214.701	3
NOP56	928.533	1480.28	1867.48	2533.28	2
NOP58	830.033	1491.36	1946.62	2274.76	2
NOP6	38.8828	49.5741	63.8206	114.878	3
NOP7	25.364	39.2973	45.6167	68.7382	3
NOP8	10.949	13.8033	15.8888	27.7681	3
NOP9	260.174	357.912	393.854	465.517	4
NOT3	165.721	212.988	243.663	298.731	4
NOT5	77.7515	128.547	153.169	189.052	3
NPA3	33.0369	72.5519	121.556	221.48	1
NPC2	114.223	191.798	278.669	285.554	2
NPL3	50.4908	99.3555	101.015	221.695	2
NPL4	33.61	59.0345	82.6255	97.5878	2
NPL6	49.6753	85.4539	115.081	201.93	2
NPP1	24.2644	22.6949	21.5098	31.6313	4
NPR1	7.14906	9.83475	12.5217	24.8296	3
NPR2	90.8745	107.412	112.561	164.209	4
NPR3	18.2106	19.4428	22.2513	44.5868	3
NPT1	180.694	320.673	424.776	700.713	2
NRD1	66.7346	96.8493	124.441	172.881	3
NRG1	0.595604	1.86972	2.87435	6.8954	1
NSA1	20.3131	35.3967	50.031	98.9203	2
NSA2	64.4599	112.872	134.389	263.721	2
NSE1	9.25501	14.2459	12.9798	13.594	4
NSE3	12.8266	19.6671	27.608	42.1977	2
NSE4	8.25907	10.8818	13.9326	23.6991	3
NSE5	17962.2	29072.2	33647.7	47888.8	3
NSG1	192.013	371.891	367.232	384.774	3
NSG2	0.315672	2.50992	6.95413	9.22023	1
NSI1	7.79814	9.5325	8.88894	14.1771	4
NSR1	65.3027	77.2963	70.8207	127.109	4
NST1	19.2735	23.7906	23.482	28.4615	4
NTC20	93.9695	137.962	142.268	168.379	4
NTE1	25.478	37.4698	40.835	68.3759	3
NTF2	875.355	2477.49	4751.83	8888.16	1
NTG2	5.13501	6.78033	6.5764	7.005	4
NTH1	69.2533	105.371	131.439	160.212	3
NTH2	18.2249	24.5129	26.5903	38.757	3
NUC1	13.3199	26.4438	30.7196	55.7495	2
NUD1	9.26038	14.1894	18.4412	36.6817	3
NUF2	38.7561	59.1794	64.2472	67.0953	4
NUG1	415.88	701.282	773.492	1207.5	3
NUM1	26.8297	40.1501	68.3113	111.93	2
NUP1	2.30456	3.31059	3.83364	8.19647	3
NUP120	91.2159	162.272	175.38	226.576	3
NUP133	101.543	158.582	187.146	226.248	3
NUP145	64.2749	104.034	123.741	157.445	3
NUP157	153.833	288.875	368.816	407.165	2
NUP159	101.06	129.422	140.422	193.185	4
NUP170	53.7151	81.2907	89.1432	114.87	3
NUP188	362.941	434.705	452.975	561.614	4
NUP192	349.637	467.252	482.213	629.181	4
NUP2	79.8631	138.865	168.294	272.429	2
NUP57	200.37	329.314	372.365	477.356	3
NUP82	106.489	152.566	175.9	269.059	3
NUP84	271.513	357.647	371.223	427.647	4
NUP85	22.032	32.3872	38.3695	50.7044	3
NUR1	13.6362	21.197	25.7617	30.9307	3
NUS1	24.2622	36.5679	27.7383	35.8945	4
NUT1	62.6379	87.5006	97.183	122.029	4
NUT2	24.1215	40.0765	56.3908	68.3188	2
OAC1	795.529	1240.26	1356.65	1962.03	3
OAF1	24.2228	33.9317	34.9706	42.8845	4
OAF3	0.24635	0.423411	0.492086	0.619691	3
OCA4	15.9782	18.6367	22.941	29.4524	4
OCA5	5.63862	7.94262	7.24984	9.54456	4
OCA6	56.9138	57.1078	50.6837	88.6468	4
OCH1	1.67905	2.05269	2.3737	3.20016	4
ODC1	228.688	402.827	490.73	752.257	2
ODC2	93.7059	228.097	276.936	478.243	1
OKP1	27.7846	41.9354	48.0535	68.7254	3
OLA1	496.261	1108.29	1578.76	2112.95	1
OLE1	15.3868	30.4182	28.8241	45.8877	3
OM14	965.877	1308.01	1392.32	1595.61	4
OM45	78.0329	150.014	244.246	325.094	2
OMA1	20.0352	46.6659	60.2096	133.646	1
OMS1	12.3292	16.5128	19.0537	28.6744	3
OPI1	49.0892	87.0117	91.5345	118.628	3
OPI10	99.4781	180.91	275.62	319.847	2
OPI3	57.8787	174.752	254.633	305.135	1
OPY1	45.6026	59.5527	63.6494	98.8857	3
ORC1	18.4025	29.5173	31.5666	39.9993	3
ORC2	4.62748	6.64094	6.71311	9.04336	4
ORC4	62.604	68.7188	79.8977	86.928	4
ORC5	60.625	82.5479	95.365	110.969	4
ORC6	23.4178	32.6357	36.2419	42.313	4
ORM1	164.058	277.747	327.24	586.705	3
ORT1	57.3687	129.738	138.052	183.388	1
OSH2	132.657	171.024	198.77	361.674	3
OSH3	15.1743	24.622	28.5635	46.1485	3
OSH6	4.07338	11.0276	22.78	34.7238	1
OSH7	10.7673	25.7863	51.3665	80.8978	1
OSM1	28.812	51.0652	58.1667	82.0471	2
OST1	22.1306	61.4026	90.9903	133.317	1
OST2	374.982	563.114	578.574	789.976	3
OST3	282.187	455.63	512.851	674.065	3
OST6	76.4004	139.185	131.043	138.998	4
OSW7	105.945	173.711	191.024	227.715	3
OTU2	6.84881	14.3644	17.7594	37.0024	1
OXA1	43.2845	64.6534	87.7559	160.508	2
OXP1	314.573	416.485	483.87	596.767	4
OYE2	572.322	559.16	589.629	902.651	4
OYE3	176.026	278.423	302.76	477.319	3
PAA1	51.1705	208.572	418.285	533.78	1
PAB1	109.9	285.739	409.25	651.177	1
PAC10	138.371	245.718	277.05	305.119	2
PAF1	20.9803	44.5581	66.0059	104.612	1
PAH1	19.0601	32.9765	43.6738	57.061	2
PAL1	7.07485	9.53627	11.0791	19.8304	3
PAM1	43.4946	60.5349	75.0586	93.8432	3
PAM16	152.176	189.027	254.694	405.907	3
PAM17	37.7738	103.236	149.22	215.242	1
PAM18	67.4027	109.812	161.976	270.332	2
PAN1	49.7074	148.381	209.498	285.132	1
PAN2	32.77	31.0002	35.7493	53.0799	4
PAN3	97.6885	115.603	123.506	160.99	4
PAN5	93.34	180.644	286.464	464.417	2
PAN6	39.3749	46.5912	48.0037	64.4985	4
PAP1	506.572	645.855	654.808	819.555	4
PAP2	38.9733	56.3735	63.0243	73.9458	4
PAR32	1.84554	2.82345	3.99247	10.2917	2
PAT1	149.268	232.063	250.032	528.928	3
PBI2	161.718	425.592	723.057	1026.46	1
PBP1	1.72393	4.20617	7.81949	13.7902	1
PBP2	15.4904	42.3274	57.4216	85.8708	1
PBP4	170.145	283.824	367.113	678.985	2
PBS2	24.2665	39.8361	51.3292	71.9437	2
PBY1	80.6427	110.754	118.033	169.98	3
PCD1	9.10078	13.229	16.1993	23.469	3
PCF11	46.5957	61.2058	87.6325	123.702	3
PCK1	441.294	1135.79	1560.31	1649.45	1
PCL6	11.6272	17.4128	17.3804	19.6199	4
PCL7	6.92734	16.4139	19.6099	26.6075	1
PCL8	30.69	71.5443	55.4621	81.882	3
PCM1	34.1487	76.2566	99.976	138.258	1
PCS60	99.2692	169.775	189.76	289.934	3
PCT1	35.5063	60.8384	60.3602	85.413	3
PDA1	922.792	1324.54	1381.25	2197.82	3
PDB1	48.9255	170.321	408.115	764.532	1
PDC1	50.1603	146.985	210.01	282.811	1
PDC2	49.0218	72.6618	80.1226	111.594	3
PDE1	89.4253	99.1514	107.65	152.938	4
PDE2	99.1211	163.433	171.855	243.708	3
PDH1	430.78	637.167	686.774	952.352	3
PDI1	16.9584	62.4429	129.379	213.449	1
PDR1	46.9718	75.0042	85.9964	136.726	3
PDR12	136.65	392.548	368.368	340.075	1
PDR16	191.174	218.912	205.999	273.559	4
PDR17	145.421	223.908	233.458	273.566	4
PDR3	4.20863	5.72839	6.36549	7.03999	4
PDR5	36.9036	56.1874	61.356	73.3301	4
PDS5	209.157	293.901	315.954	428.801	3
PDX1	157.538	176.327	195.637	322.852	3
PDX3	66.5613	139.628	180.548	346.943	1
PEF1	3.27382	7.24912	8.53615	8.80501	1
PEP1	55.378	89.6272	94.4316	132.834	3
PEP12	4.0217	10.222	15.2467	22.8715	1
PEP3	71.6372	92.9492	103.272	144.329	3
PEP4	486.795	700.5	810.206	1055.73	3
PEP5	198.289	251.705	268.897	326.319	4
PEP8	24.3193	38.6137	50.6446	84.2146	2
PER1	7.02842	9.54289	9.65851	13.9681	4
PER33	315.941	396.539	422.797	570.753	4
PET10	118.998	791.567	1067.26	1618.96	1
PET111	16.4472	20.7739	18.684	19.9012	4
PET112	46.5891	72.482	70.4112	83.4072	4
PET122	13.3987	20.6737	26.2665	30.9289	3
PET123	36.9174	66.5569	93.8188	182.186	2
PET127	3.17042	3.15763	2.94039	2.98175	4
PET191	52.8031	136.461	235.865	388.172	1
PET309	53.6844	49.2308	44.2615	65.7357	4
PET494	2.63165	4.13322	3.72484	3.22303	4
PET8	63.5495	78.3281	104.019	164.83	3
PET9	4210.06	6132.46	6922.49	10002.2	3
PEX1	54.4668	88.8659	82.241	112.52	3
PEX10	10.2738	8.72845	7.29661	10.9545	4
PEX11	2520.76	3164.21	3208.34	4237.38	4
PEX13	63.9458	85.8384	82.8965	104.054	4
PEX14	20.6241	57.521	77.0893	86.6663	1
PEX2	14.781	20.4859	19.7251	29.0072	4
PEX22	3.27013	3.04071	3.02937	4.20792	4
PEX25	53.9722	73.5718	76.7593	97.4949	4
PEX29	7.60386	11.7688	15.8065	23.109	2
PEX3	19.9501	45.6428	68.4178	81.3067	1
PEX30	19.315	28.0477	28.2229	34.9357	4
PEX5	4.66367	7.57757	7.90325	10.0902	3
PEX6	17.0804	22.9243	26.4108	34.3657	3
PFF1	221.781	294.279	233.661	243.77	4
PFK1	522.19	806.503	863.358	1324.4	3
PFK2	681.589	965.375	1101.51	1765.87	3
PFK26	14.8303	25.2932	29.5885	37.7014	3
PFY1	2.10236	3.21523	4.03762	6.20499	3
PGA1	10.2259	24.3247	38.2339	45.6245	1
PGA2	130.86	226.356	234.089	449.02	3
PGA3	44.2807	136.993	218.205	328.37	1
PGC1	7.49437	22.6606	30.1773	41.5295	1
PGD1	26.403	45.9438	50.6112	61.9325	3
PGI1	8924.95	10236.9	9997.99	13187	4
PGK1	5638.42	11024.9	14381.2	20516.8	2
PGM1	156.302	240.93	291.623	383.058	3
PGM2	176.253	264.146	364.943	417.987	2
PGS1	9.54757	11.5461	13.9872	22.5248	3
PHA2	43.4214	75.4019	93.285	167.605	2
PHB1	147.023	344.618	471.919	705.027	1
PHB2	115.409	250.013	361.77	499.515	1
PHD1	3.06273	3.80718	4.49526	6.49706	3
PHM7	42.6666	78.3563	71.9857	121.406	3
PHO13	8.39401	39.7491	67.3661	80.949	1
PHO2	52.3465	66.9856	68.8877	122.584	3
PHO23	29.9078	53.6818	56.5627	88.3229	3
PHO8	237.058	465.107	521.289	682.253	2
PHO81	55.5907	104.36	122.702	173.694	2
PHO85	59.9025	118.063	169.968	235.096	2
PHO86	230.392	310.213	284.483	324.424	4
PHO87	11.8262	12.9114	12.5793	19.4784	4
PHO88	4.96802	13.0268	27.0677	56.0535	1
PHO90	73.6278	88.9879	103.854	155.957	3
PHO91	49.7298	74.2717	80.4935	106.677	3
PHR1	14.5894	13.5281	13.5183	18.2482	4
PHS1	326.125	658.443	789.691	924.569	1
PIB1	7.35621	14.6213	19.8531	33.3283	2
PIC2	139.456	220.763	267.417	385.994	3
PIH1	32.3082	51.9716	73.1083	127.917	2
PIK1	8.27922	15.8322	20.4861	25.5834	2
PIL1	477.542	1005.01	1410.67	2518.5	1
PIM1	156.037	205.834	228.871	323.428	3
PIP2	5.85833	14.7344	17.886	24.208	1
PIS1	50.4863	94.5466	136.918	215.093	2
PKC1	5.89373	16.6802	26.6238	42.0838	1
PKH1	14.5927	32.8187	42.8123	56.7979	1
PKH3	7.74427	12.5053	14.8065	19.54	3
PKP1	59.9214	80.571	82.1894	94.0778	4
PKP2	6.69992	13.2348	18.3442	15.2225	2
PLB1	461.696	749.651	913.536	1076.27	3
PLB2	77.957	105.214	96.2845	107.876	4
PLP2	110.47	217.23	230.393	315.176	2
PMA1	443.744	883.247	1040.49	1674.54	2
PMC1	186.523	277.476	295.628	413.241	3
PMI40	615.222	1252.93	1462.27	1678.1	1
PML39	26.2392	31.4083	34.8642	40.8701	4
PMR1	185.431	256.54	272.753	357.243	4
PMT1	69.2272	121.077	156.609	202.023	2
PMT2	28.4305	85.1706	114.191	160.234	1
PMT3	8.29679	12.0188	11.6126	20.4105	3
PMT4	38.1425	68.1619	76.677	78.7484	2
PMT6	10.2178	19.2677	23.2854	28.4441	2
PMT7	21.0728	35.4873	38.995	49.9386	3
PMU1	39.3842	48.5463	42.9849	56.4428	4
PNC1	22.4569	59.2562	92.0695	126.532	1
PNG1	44.6349	72.4018	95.122	131.98	2
PNO1	23.165	41.5446	45.3641	79.9495	3
PNP1	74.5469	181.553	262.556	375.396	1
PNT1	50.0453	60.759	63.4188	80.058	4
POA1	61.9682	93.4576	100.748	126.929	3
POB3	41.9219	67.4891	85.6284	149.393	2
POC4	37.6253	97.7922	135.403	193.918	1
POL1	221.381	351.515	430.879	662.806	3
POL12	117.841	162.623	175.288	255.06	3
POL2	21.1871	27.8039	30.805	43.7949	3
POL3	113.653	119.845	112.539	174.55	4
POL30	620.595	1044.58	1193.45	1521.99	3
POL31	28.1341	35.128	39.2426	42.5199	4
POL5	224.137	319.613	378.62	460.027	3
POM152	7.7092	19.8655	28.015	37.6174	1
POM33	198.245	192.861	199.907	299.792	4
POP1	7.50624	13.5016	16.6536	29.5389	2
POP2	14.8929	19.7968	24.0448	47.6017	3
POP5	85.9925	73.8824	76.4212	115.33	4
POP7	16.9936	26.4402	28.2375	42.6279	3
POR1	79.7464	203.161	471.453	808.757	1
POS5	81.4385	133.87	152.132	235.739	3
POX1	310.438	374.02	335.638	434.203	4
PPA2	32.6273	93.6519	157.147	260.333	1
PPE1	17.0484	35.7468	37.5483	52.5945	1
PPH22	31.2247	72.1011	122.514	150.245	1
PPH3	6.92202	11.2448	12.98	15.7791	3
PPM1	82.8939	85.0296	88.2726	145.334	4
PPN1	4.32669	10.6548	16.1224	32.8649	1
PPS1	10.7459	20.2446	25.1289	33.2167	2
PPT1	348.169	441.969	495.475	685.322	4
PPX1	103.088	143.169	169.261	239.382	3
PPZ1	36.1717	44.9793	44.4898	61.5619	4
PRB1	232.576	132.525	138.682	239.364	4
PRC1	72.6363	110.707	129.358	162.715	3
PRD1	74.8169	160.489	210.421	266.889	1
PRE1	148.102	602.473	1124.05	1584.52	1
PRE10	81.9414	164.673	263.245	414.332	1
PRE2	103.37	185.622	221.414	331.654	2
PRE3	1144.07	2157.23	2643.65	3926.46	2
PRE4	35.5862	98.5073	180.897	310.404	1
PRE5	193.949	598.026	892.116	1554.07	1
PRE6	186.045	458.543	681.986	1158.83	1
PRE7	448.076	701.758	906.111	1628.16	2
PRE8	47.1868	163.819	267.614	495.718	1
PRE9	278.931	423.691	453.117	569.065	3
PRI1	83.8532	112.434	103.973	178.867	3
PRI2	46.1429	61.9131	62.2868	82.0163	4
PRK1	0.565124	1.1052	1.33014	2.44121	2
PRM15	96.3786	144.725	143.177	172.462	4
PRM4	22.0659	41.2187	46.9042	71.3311	2
PRO1	97.8105	147.304	183.441	237.7	3
PRO2	92.4687	265.44	396.213	572.992	1
PRO3	108.285	449.248	824.639	1031.48	1
PRP11	5.91919	11.3516	15.2704	30.303	2
PRP18	18.0779	28.3743	30.6387	34.7293	4
PRP19	59.4034	82.5562	89.3982	122.605	3
PRP2	4.30457	5.99933	6.61221	8.34658	4
PRP22	15.5406	27.1738	27.9545	43.3891	3
PRP28	40.2292	53.6819	70.8494	91.5505	3
PRP3	2.2429	2.53957	2.42892	4.71413	3
PRP31	56.0982	66.3628	82.4116	135.229	3
PRP39	33.6549	54.0081	63.7179	89.3058	3
PRP4	21.742	36.2022	39.5417	46.2259	3
PRP40	6.1189	10.297	12.7078	18.2822	2
PRP42	95.7809	104.405	116.545	152.935	4
PRP43	192.998	293.816	338.98	424.169	3
PRP45	7.13069	16.0299	19.5168	35.2834	1
PRP5	78.7992	95.8865	118.824	179.962	3
PRP6	52.3025	63.5678	71.185	89.0662	4
PRP8	80.9636	114.688	107.533	144.606	4
PRP9	4.62236	7.059	8.99305	15.1673	3
PRR1	16.5811	24.2111	29.5791	41.9364	3
PRS1	81.9797	173.534	249.084	398.963	1
PRS2	50.7382	64.4689	62.2767	70.9886	4
PRS3	166.589	397.159	572.68	751.238	1
PRS5	46.2889	97.8844	131.546	198.422	1
PRT1	156.222	205.637	262.914	441.78	3
PRX1	320.371	676.098	908.451	1412.85	1
PSA1	22.2274	66.8377	115.913	201.634	1
PSD1	26.355	34.8118	33.9711	46.4333	4
PSD2	2.80655	4.86958	6.06397	6.98142	2
PSE1	315.946	411.26	431.674	571.086	4
PSF1	14.6964	23.2325	26.8845	36.1676	3
PSF2	13.8824	19.2085	19.4812	20.6754	4
PSH1	29.4615	39.7233	36.7691	34.5641	4
PSK1	19.1419	26.8121	28.379	30.9177	4
PSK2	14.9195	10.3157	7.14396	8.05814	4
PSR1	16.8152	22.2067	39.0852	53.2881	2
PST2	11.4388	88.9479	311.175	193.289	1
PSY2	83.6998	145.21	161.789	187.393	3
PSY4	41.9552	35.1154	32.0537	41.5222	4
PTA1	74.7294	155.847	196.946	244.764	1
PTC2	30.17	60.8769	94.7398	170.674	1
PTC3	33.0396	69.7079	86.327	130.688	1
PTC4	114.967	128.836	151.025	302.772	3
PTC5	10.7857	14.1043	16.7119	23.1188	3
PTC6	7.18243	11.6217	13.6303	19.9507	3
PTC7	26.9336	30.0983	33.1761	72.4572	3
PTH2	59.6698	116.396	161.092	286.504	2
PTI1	71.9278	169.001	252.748	300.89	1
PTK2	9.62479	16.9414	20.1202	24.4818	2
PTM1	122.026	159.165	147.966	205.415	4
PTP1	4.37181	7.3022	9.64595	15.687	2
PTP3	279.319	430.041	351.746	442.475	4
PTR3	19.5203	30.9527	33.6826	35.4459	4
PUB1	107.801	268.805	473.843	1010.44	1
PUF2	43.2245	79.4889	102.685	106.506	2
PUF3	806.001	990.108	944.286	1041.66	4
PUF4	42.1403	66.3195	72.436	94.4203	3
PUF6	621.629	725.829	697.445	792.344	4
PUN1	349.472	525.78	478.204	565.289	4
PUP1	164.448	313.28	499.669	640.618	2
PUP2	123.8	244.075	411.385	420.932	2
PUS1	149.464	270.723	301.5	446.125	2
PUS4	26.5422	51.7124	68.5902	100.984	2
PUS6	4.09761	5.93266	7.48356	11.4473	3
PUS7	33.1626	68.146	103.341	154.268	1
PUS9	2.15343	2.56137	3.21236	5.23553	3
PUT1	14.9936	32.8228	34.6278	44.7229	1
PUT2	287.959	444.181	568.145	923.936	3
PUT3	1.74087	3.92147	5.28802	8.94042	1
PUT4	5.61793	13.7005	17.5538	26.0786	1
PWP1	218.765	255.523	262.615	421.29	4
PWP2	104.048	177.778	229.623	343.602	2
PXA2	0.905595	1.2639	1.71129	2.41708	3
PXR1	3.09048	4.65034	5.71289	10.3035	3
PYC1	43.2659	66.9807	69.6302	88.3067	3
PYC2	53.1516	120.267	157.156	211.838	1
PYK2	79.0094	120.293	171.766	283.219	2
QCR10	2851.27	3976.59	4204.98	6380.37	3
QCR2	1129.4	1713.07	2086.42	2530.23	3
QCR6	0.0526143	0.188891	0.398892	0.359941	1
QCR7	176.229	305.644	387.838	456.567	2
QCR8	8.33967	24.8023	37.8219	46.1493	1
QCR9	619.142	791.061	763.744	1006.27	4
QDR3	2.97793	5.409	6.31058	8.48524	2
QNS1	63.588	168.99	236.921	340.784	1
QRI1	235.601	323.45	387.484	477.248	3
QRI7	5.71024	16.1095	30.3036	44.1543	1
RAD1	322.033	403.492	369.553	397.473	4
RAD14	12.0057	15.7451	16.4615	23.01	4
RAD16	7.63187	11.9879	13.4719	15.6785	3
RAD18	72.4342	95.31	87.9378	125.811	4
RAD2	3.14756	4.82798	4.63763	6.74081	3
RAD26	17.1731	28.4367	27.2138	35.9288	3
RAD27	123.057	138.949	154.659	270.856	3
RAD3	48.0705	65.6137	77.5191	115.241	3
RAD30	13.0366	18.3452	21.2809	35.49	3
RAD33	25.305	39.8923	44.0709	50.1752	4
RAD4	2.6375	4.52409	5.25017	7.69114	3
RAD5	12.4249	16.3954	17.1936	23.6941	4
RAD51	76.8386	153.902	169.434	278.031	1
[truncated: 1,370 more rows]
