# Supplementary material for: Nitrogen limitation reveals large reserves in metabolic and translational capacities of yeast
Source: Nat Commun. 2020 Apr 20;11:1881. doi: 10.1038/s41467-020-15749-0 (PMC7171132; doi:10.1038/s41467-020-15749-0)
Supplement: Supplementary file 14 — Supplementary Data 11 [file 41467_2020_15749_MOESM14_ESM.xlsx]

## Sheet: Supplementary Data 11
Supplementary Data 11. Validation of iBAQ-based ribosomal protein quantification by targeted quantitative proteomics.
ribosomal protein	peptide 1	peptide 2	peptide 3	peptide 1 fmol/ugProt by synthetic standard	peptide 2 fmol/ugProt by synthetic standard	peptide 3 fmol/ugProt by synthetic standard	average fmol/ugProt by synthetic standards	fmol/ugProt measured by iBAQ (internal reference)
ASC1	[R].LWDVATGETYQR.[F]	[R].YWLAAATATGIK.[V]	NA	49.0277	10.6143	NA	29.821	13.4005
RPL22A	[K].TFTVDVSSPTENGVFDPASYAK.[Y]	NA	NA	4.65029	NA	NA	4.65029	11.9962
RPL25	[R].LTADYDALDIANR.[I]	[K].AVPHYNR.[L]	NA	33.2902	26.7532	NA	30.0217	28.011
RPL27A	[R].YTLDVEAFK.[S]	[K].VVNYNHLLPTR.[Y]	[K].SHPFGHALVAGIER.[Y]	19.1969	43.8845	47.7426	36.9413	41.8738
RPL30	[K].VYYFQGGNNELGTAVGK.[L]	[K].LIIIAANTPVLR.[K]	[K].SQESINQK.[L]	59.7199	37.4775	6.61698	34.6048	38.4015
RPL33A	[K].IEGVATPQDAQFYLGK.[R]	NA	NA	3.75291	NA	NA	3.75291	6.74548
RPL33B	[K].IEGVATPQEAQFYLGK.[R]	NA	NA	27.79	NA	NA	27.79	5.99129
RPL34B	[R].AFLIEEQK.[I]	NA	NA	64.9492	NA	NA	64.9492	33.6141
RPL37A	[K].NGFQTGSASK.[A]	[R].SYNWGAK.[A]	NA	9.18819	72.3162	NA	40.7522	11.0623
RPL38	[R].GSSSLYTLVINDAGK.[A]	[K].LIQSLPPTLK.[V]	NA	37.195	20.4174	NA	28.8062	58.1141
RPL42B	[K].ASLFAQGK.[R]	[K].HFELGGEK.[K]	NA	5.93549	48.8132	NA	27.3743	24.7456
RPL43B	[K].LEIQQHAR.[Y]	NA	NA	5.41465	NA	NA	5.41465	11.3476
RPL4A	[R].IINSSEIQSAIRPAGQATQK.[R]	[R].GPLVVYAEDNGIVK.[A]	[R].YATASAIAATAVASLVLAR.[G]	19.8442	11.2476	37.4746	22.8555	26.9117
RPL9B	[K].YIQTEQQIEIPEGVTVSIK.[S]	[R].YVYAHFPINVNIVEK.[D]	[K].HIDVTFTK.[V]	14.3753	139.887	35.8531	63.3716	100.381
RPP1B	[K].AAGANVDNVWADVYAK.[A]	NA	NA	53.6888	NA	NA	53.6888	76.6934
RPS20	[K].VEEQEQQQQQIIK.[I]	[R].YIDLEAPVQIVK.[R]	[K].NAEQHNLVK.[K]	8.36646	46.6374	23.7966	26.2668	30.8096
RPS26A	[R].NIVEAAAVR.[D]	[K].VSPADAAK.[K]	[R].DLSEASVYPEYALPK.[T]	38.4452	19.6928	8.67497	22.271	9.27011
RPS28B	[R].VEFLEDTSR.[T]	[K].TPVTLAK.[V]	[R].GGVTQVR.[V]	25.1521	125.517	43.4735	64.7143	32.5081
RPS29A	[K].ANDIGFNK.[F]	NA	NA	43.2109	NA	NA	43.2109	61.7972
RPS29B	[K].ANDIGFHK.[Y]	NA	NA	38.4216	NA	NA	38.4216	28.3695
RPS30B	[R].FVNVTLVNGK.[R]	[K].VHGSLAR.[A]	NA	39.3833	54.6034	NA	46.9933	18.5403
RPS0B	[R].NPEEVEQVAEEAAAAEEGEEEEVK.[E]	NA	NA	65.1577	NA	NA	65.1577	66.7619
RPL24A	[K].VEIDSFSGAK.[I]	[K].SAGTQSSK.[F]	NA	4.93117	11.07	NA	8.00061	56.5492
RPL24B	[K].SAGVQGSK.[V]	[K].VEVDSFSGAK.[I]	NA	6.4506	1.93565	NA	4.19313	58.9859
RPL37B	[K].NGFQTGSAK.[A]	[R].SHNWAAK.[A]	NA	4.76424	28.4563	NA	16.6103	0.237044
RPL9A	[K].YIQTEQQIEVPEGVTVSIK.[S]	NA	NA	2.51272	NA	NA	2.51272	100.408
