# Supplementary material for: Nitrogen limitation reveals large reserves in metabolic and translational capacities of yeast
Source: Nat Commun. 2020 Apr 20;11:1881. doi: 10.1038/s41467-020-15749-0 (PMC7171132; doi:10.1038/s41467-020-15749-0)
Supplement: Supplementary file 15 — Supplementary Data 12 [file 41467_2020_15749_MOESM15_ESM.xlsx]

## Sheet: Supplementary Data 12
Supplementary Data 12. Ribosomal protein abundance, measured by iBAQ and adjusted by targeted quantitative proteomics.
Gene	C-lim rep1 prot (fmol mgDW-1)	C-lim rep2 prot (fmol mgDW-1)	C/N=30 rep1 prot (fmol mgDW-1)	C/N=30 rep2 prot (fmol mgDW-1)	C/N=50 rep1 prot (fmol mgDW-1)	C/N=50 rep2 prot (fmol mgDW-1)	C/N=115 rep1 prot (fmol mgDW-1)	C/N=115 rep2 prot (fmol mgDW-1)
ASC1	1691.58	1546.89	1667.92	2661.27	2649.35	1627.14	3354.07	2140.2
RPL10	36668.9	31794.1	21509.4	20658.2	11854.8	10194.4	23799.5	12443.2
RPL11	9138.02	9476.46	9855.19	12284.9	8500.33	7140.13	20243.2	9691.66
RPL12	18709.7	20134.8	15779.4	18425.8	12030.8	10482.5	17380.8	12037.1
RPL13	105400	84703.8	59384.1	52669.1	30140.1	26985.3	60533	34317.9
RPL14	144604	245943	145901	148928	66949.9	72924.5	136302	93846.7
RPL15	9952.11	20121.3	14064	15585.6	9397.04	8158.64	18362.7	9824.19
RPL16	23925.3	52755.3	36166.7	40966.4	24693.5	19820.4	37641.3	25285.3
RPL17	34799.2	46658.7	34502.7	31424.1	18134.8	15022.8	37019.9	19072.4
RPL18	107295	133062	65256.5	61442.4	28482.3	29607.7	27029.3	33782.6
RPL19	55452.6	53642.9	36648	37404.2	20654.9	18794.4	30678.1	22059.1
RPL1	4947.31	5918.61	7037.44	11041.3	7417.14	6090.96	11124.6	8074.67
RPL20	7195.68	6983.25	6859.44	10712.4	7867.22	5998.96	13534.7	7732.67
RPL21	58961.1	69785.7	60697	74504.2	37629.8	36016.6	85785.8	36705.3
RPL22	1807.26	1875.68	1223.29	1296.88	784.354	601.983	592.696	772.813
RPL23	18769.2	16556.1	16407.6	18663.3	12203.7	10673.2	24583.2	13678.8
RPL24	795.086	704.786	858.085	934.247	765.148	637.839	1458.52	820.047
RPL25	20575.6	12123.3	7008.81	3828.86	2673.69	1870.14	4748.48	2596.9
RPL26	67694.7	107412	76428.2	68281.3	37550.1	36408.1	93913.5	46557.6
RPL27	12537.6	10959.6	8237.53	9257.72	5068.84	4504.36	10916.6	5977.49
RPL28	29651.7	24525.2	14773	13729.8	7567.85	7084.75	15124.1	8508.22
RPL2	94403.4	76170.3	47661.6	42219.8	23421.2	20299	50473.9	26109.2
RPL3	21993.3	21452.4	16090.9	17520.7	10692.1	9186.91	20007.8	11795.8
RPL30	5677.64	5686.8	5781.16	7951.67	5691.82	4112.46	10314	5353.93
RPL31	49927.8	67493.7	49486.2	46826.3	28585	23954.1	55485.6	31142.5
RPL32	19093.6	16730.4	12340.8	14705.3	8956.46	7321.37	17176.5	9366.43
RPL33	1231.59	13164.2	5562.41	5487.81	3957.37	2956.45	8713.98	4142.96
RPL34	3440.48	3589.33	4546.49	7631.28	6184.12	4877.96	12086.6	6344.73
RPL35	24249.5	23985.4	16089.5	17723.2	10252	8733.83	15558.9	10249.4
RPL36	49432.2	42814.7	28976.3	37455.5	24259.1	18815.1	42650.7	24099.8
RPL37	18627.1	24799.1	12645.4	12209.6	6184.51	5139.42	13604	6772.13
RPL38	2822.2	2653.16	3045.39	4830.45	3743.5	2685.18	7759.2	3694.27
RPL40	69854.9	97858.9	63269.7	43134	32767.8	23518	69124.3	36548.8
RPL42	14808.9	12965.2	8415.69	7338.74	4057.19	3688.63	8708.19	4339.92
RPL43	548.293	530.248	609.604	1006.7	793.017	557.396	1755.54	749.129
RPL4	15149.9	12841.4	7859.37	7359.51	4045.82	3604.78	7154.59	4490.38
RPL5	8674.15	8047.52	5842.11	7282.93	4049.59	4074.46	5017.35	5129.03
RPL6	2223.03	5799.73	5386.08	7628.98	4865.86	3916.23	7620.17	5035.95
RPL7	32964	68224.3	57091.1	63414.7	41497.4	30624.8	76808.9	42762
RPL8	10215.5	21903.9	17424.4	24076.2	16269.5	12982.6	23840.5	16771.9
RPL9	11.7784	8214.16	13732.6	23528.3	18418.6	17888.2	35334.7	22538.4
RPP0	85218.2	90907.6	51201.9	48280.8	24041.4	22883	19561	27914.8
RPP1B	1736.53	4710.64	4862.29	13693.9	6339.53	12630	3421.11	12569.3
RPP2A	47308.4	80890.5	61213.8	86887.3	39141.3	48543.7	13208.2	53461.1
RPP2B	69992.7	92699.6	44845.6	61176.8	30768.9	47998.4	13288.4	47115.1
RPS0	8032.92	11907.7	8957.29	8309.63	4154.95	5224.49	4036.16	5618.16
RPS10	25177.1	25995.5	16335.3	17485.3	10524.4	8302.84	8185.45	11965.9
RPS11	12327.6	11412.4	8808.57	9544.31	5995.27	4645.03	12505.9	6186.46
RPS12	12181.3	21778.5	21919.5	33580.5	19529.3	18061.9	11552.3	22879
RPS13	109826	103570	69165.3	67395.7	34832.8	34354	44609.4	41287.1
RPS14	19212.7	16793.3	16196.9	21044.4	17237.9	11963.3	33280	16020.8
RPS15	74528	62286.8	46976.4	47659.5	28492.1	22671.6	58638	28766.4
RPS16	38355.7	43382.8	34689.9	38456.4	22152.7	18751.6	25998.2	24314.9
RPS17	45001.8	34142.8	21439	20448.1	10784.6	9785.81	22718.6	12088.4
RPS18	122898	123727	89278	95330.1	51166.1	45716.1	36031.2	57498.1
RPS19	58803.8	59007.4	49287.6	56683.3	31542.9	28919.7	46404	35831.1
RPS1	34621.6	81265.6	66698.6	75586.6	47107.7	40041.7	68254.7	50556.8
RPS2	40405	34803.5	21212.6	19909.9	10403.2	10274.6	19102.9	12981.8
RPS20	861.933	853.138	890.918	1484.53	1559.51	980.577	2354.03	1368.99
RPS22	44193.1	51574.7	33287.8	34506.9	16834.5	18229	14332.4	20489.3
RPS23	15182.3	12194.8	8825.07	9166.65	4690.54	4341.82	10086.6	5188.2
RPS24	6584.5	5908.89	5579.94	7093.3	5175.02	3759.06	8855.05	4560.63
RPS25	47484.6	46133.1	30514.6	30633.2	18230.6	15123.5	26982.7	20099.5
RPS26	2526.66	2278.16	1751.96	2120.03	1753.34	1421.84	3347.46	1950.86
RPS27	43853	32312.6	21176.1	19058.1	10529.6	9172.81	23263.5	11038.4
RPS28	18050.3	15434.8	10274.3	11068.7	7342.89	5846.69	10695.7	7734.48
RPS29	31193.8	42562.6	27464.3	25480.2	13648.7	11852.5	28173.7	14778.9
RPS3	36389.2	36092.8	27235.3	27406	15592.4	13952.7	19897.1	17108.4
RPS30	3106.23	3553.92	4357.95	8701.9	6830.71	4661.01	12396.3	6552.78
RPS31	65994.1	60746	47587.5	53135.9	29851.1	26142.4	46934.5	33771
RPS4	25644.7	24120	21186.6	23609.3	14975.9	12442.4	18568.7	15533
RPS5	67212.7	65025.5	43112.6	41971.8	23109.2	19043.8	30970.9	23524.7
RPS6	53433	48713.9	37144.6	34585.6	20282.2	18378.8	37206.2	22703.2
RPS7	1677.72	3400.01	3294.74	6205.17	5523.14	3520.6	8754.3	4797.12
RPS8	13650.7	14140.4	10202.4	10661.1	5835.08	7101.98	13297.1	8040.82
RPS9	16405.4	39640.7	52106.7	83430.2	61135.9	49383.7	86693.4	65689
